# Supplementary material for: Transcriptome Response of Atlantic Salmon (Salmo salar) to a New Piscine Orthomyxovirus
Source: Pathogens. 2020 Sep 30;9(10):807. doi: 10.3390/pathogens9100807 (PMC7600774; doi:10.3390/pathogens9100807)
Supplement: Supplementary file 1 [file pathogens-09-00807-s001.zip]

Archive with 24 entries (23 files):
- Supplementary_material_M2/
- __MACOSX/._Supplementary_material_M2
- Supplementary_material_M2/Supplementary_Table_S3_DE_genes_by_disease_stage.xlsx
- __MACOSX/Supplementary_material_M2/._Supplementary_Table_S3_DE_genes_by_disease_stage.xlsx
- Supplementary_material_M2/.DS_Store
- __MACOSX/Supplementary_material_M2/._.DS_Store
- Supplementary_material_M2/Supplementary_Table_S2_alignment_summary.xlsx
- __MACOSX/Supplementary_material_M2/._Supplementary_Table_S2_alignment_summary.xlsx
- Supplementary_material_M2/Supplementary_Table_S1_diagnostic_results.xlsx
- __MACOSX/Supplementary_material_M2/._Supplementary_Table_S1_diagnostic_results.xlsx
- Supplementary_material_M2/Supplementary_Table_S4_DE_genes_disease_stage_by_tissue.xlsx
- __MACOSX/Supplementary_material_M2/._Supplementary_Table_S4_DE_genes_disease_stage_by_tissue.xlsx
- Supplementary_material_M2/Supplemenatary_Figure_S4_3DETFDiffConn_moribund.png
- __MACOSX/Supplementary_material_M2/._Supplemenatary_Figure_S4_3DETFDiffConn_moribund.png
- Supplementary_material_M2/Suppl_Figure_Legends.docx
- __MACOSX/Supplementary_material_M2/._Suppl_Figure_Legends.docx
- Supplementary_material_M2/Supplementary_Table_S5_functional_enrichment.xlsx
- __MACOSX/Supplementary_material_M2/._Supplementary_Table_S5_functional_enrichment.xlsx
- Supplementary_material_M2/Supplemenatary_Figure_S1_MDS_plot.png
- __MACOSX/Supplementary_material_M2/._Supplemenatary_Figure_S1_MDS_plot.png
- Supplementary_material_M2/Supplemenatary_Figure_S3_3DETFDiffConn_healthy.png
- __MACOSX/Supplementary_material_M2/._Supplemenatary_Figure_S3_3DETFDiffConn_healthy.png
- Supplementary_material_M2/Supplemenatary_Figure_S2_POMV_reads_HK_liver.png
- __MACOSX/Supplementary_material_M2/._Supplemenatary_Figure_S2_POMV_reads_HK_liver.png
