# Supplementary material for: Transcriptome Response of Atlantic Salmon (Salmo salar) to a New Piscine Orthomyxovirus
Source: Pathogens. 2020 Sep 30;9(10):807. doi: 10.3390/pathogens9100807 (PMC7600774; doi:10.3390/pathogens9100807)
Supplement: Supplementary file 1 [file pathogens-09-00807-s001.zip › Supplementary_material_M2/Supplementary_Table_S3_DE_genes_by_disease_stage.xlsx]

## Sheet: DE_POMV_positives_UP
SYMBOL	ENTREZID	logFC	AveExpr	t	P.Value	adj.P.Val	B	GENENAME
abcf2	100194782	2.74961135115579	6.43117828363253	7.28562934384956	2.12458036347295e-07	3.56015946163377e-05	7.16235	ATP-binding cassette, sub-family F (GCN20), member 2
acss1	106576722	2.54280586152773	5.65026356093371	4.08798610288014	0.000456227667667825	0.00325948999070231	-0.382433	acyl-CoA synthetase short chain family member 1
adamts1	106575115	2.38901400064549	3.08960474766435	4.35589820716045	0.000234418573658046	0.00207955156230299	0.317893	ADAM metallopeptidase with thrombospondin type 1 motif 1
adprh	106586332	2.56105767181468	3.4054318799223	5.41405082845997	1.71120385525872e-05	0.000386940510162903	2.87025	ADP-ribosylarginine hydrolase
al3a2	100195398	2.62701354576331	1.75077320457244	3.63680849600559	0.00138905692300531	0.00719840546459749	-1.32528	Fatty aldehyde dehydrogenase
aldh1a2	100196764	4.07665956875911	0.484165488897385	4.0352961717586	0.000519926501890558	0.0035611463763514	-0.180426	aldehyde dehydrogenase 1 family member A2
angl4	100194912	2.40580479779888	5.13422343002699	4.78481551834266	8.07018112629215e-05	0.00103058974641691	1.30326	Angiopoietin-related protein 4
anx2a	100195815	2.46126282814167	1.39748270634095	7.48329365419414	1.37052466527789e-07	2.8413852721002e-05	7.657	Annexin A2-A
anxa6	100194671	2.1489768172168	2.37374140613744	6.15528011345727	2.86889666368374e-06	0.00013581435253992	4.66951	annexin A6
arg2	106599105	2.00597546145903	2.24099867865621	2.84476810226629	0.00920435128299462	0.0296705386496456	-3.12457	arginase 2
atf3	100286734	2.29488305826374	3.56919177720005	3.97692393359065	0.000600836805481175	0.00394164276179325	-0.652508	activating transcription factor 3
atf3	106571421	2.29488305826374	3.56919177720005	3.97692393359065	0.000600836805481175	0.00394164276179325	-0.652508	activating transcription factor 3
b2m	100136933	2.04634097549587	7.49281510495573	3.59156844109948	0.00155161872007146	0.00780597158962254	-1.60583	beta-2-microglobulin
b2m	100329141	2.04634097549587	7.49281510495573	3.59156844109948	0.00155161872007146	0.00780597158962254	-1.60583	beta-2-microglobulin
bach1	106563904	2.60959305489538	0.701694801721041	6.79106003799414	6.50653682980676e-07	6.33416075263449e-05	6.15396	BTB domain and CNC homolog 1
bafb	100196858	2.27443936600767	7.65232451101669	4.91882311158183	5.78930799928614e-05	0.000835222072439966	1.60884	Barrier-to-autointegration factor B
bag3	100286445	2.04623706336808	0.25808809217891	2.89899773084618	0.00811928936853628	0.0270074727871308	-2.75443	BCL2-associated athanogene 3
c25ha	100195833	3.44943038342308	-0.607257562094327	5.11821226073736	3.53744794497107e-05	0.000626297979334731	2.37193	Cholesterol 25-hydroxylase-like protein A
cars	106587762	2.72511827652211	3.05181342314062	5.55200508194203	1.22246711268953e-05	0.000314378104493036	3.21196	cysteinyl-tRNA synthetase
cats	100196462	2.10630934012889	6.87744020097774	5.6432841565678	9.79462706303146e-06	0.000274905917155793	3.36998	Cathepsin S
ccr3	100380477	2.55935411963839	1.18839528791845	5.88219366578229	5.5041618865545e-06	0.000196662533108318	4.0686	C-C chemokine receptor type 3
cd166	100286453	2.73324844418981	2.46450078144122	6.72300409923855	7.60855471531356e-07	6.81725158533286e-05	5.99528	CD166 antigen homolog
cd68	100306846	2.47424352779357	8.41827285341672	6.54735532994849	1.14245990581154e-06	8.04416318586716e-05	5.49789	Macrosialin
cd9	100136380	3.91053122622278	5.57960328074612	4.58705718731493	0.000131900830206969	0.0014059096424409	0.8473	CD9 molecule
cdd	100286653	2.90930225968159	5.95652050880204	4.13610174343793	0.000404861331191197	0.00300823581102903	-0.298178	Cytidine deaminase
cdo1	100196492	4.78364629793405	3.70520761425604	4.72702430524824	9.31506204331378e-05	0.00112457107759431	1.25659	cysteine dioxygenase type 1
chordc1	106592229	2.52534997202447	2.74878341097133	7.02440729894815	3.82206391137569e-07	4.82482654457979e-05	6.6337	cysteine and histidine rich domain containing 1
cj072	100195622	2.34212243077996	1.12290159348173	6.34130252641894	1.84933537414899e-06	0.000106355784034534	5.1385	CJ072 protein
clhc1	106577116	2.69235734944158	-0.953457077609774	3.02300570162041	0.00607825875188964	0.0216025818456048	-2.38986	clathrin heavy chain linker domain containing 1
cmpk2	100136513	5.98958841670508	3.65353761782141	5.13396586746086	3.40274510354977e-05	0.000609517850921721	2.2548	cytidine/uridine monophosphate kinase 2
cnn1	100286446	2.13862638101777	0.437484934531886	3.86159375219803	0.000799117927273159	0.00483763062462082	-0.613893	calponin 1
cxb6	100195251	2.33846473771305	4.07914868918896	5.45794227049183	1.53728600626426e-05	0.00036232482671152	2.96664	Gap junction beta-6 protein
cxl10	100195999	3.13593748242049	1.3230866324824	5.95853769903879	4.58388322262409e-06	0.00017415645013015	4.25957	C-X-C motif chemokine 10
dck	100196160	2.96770640482952	4.09783506629038	3.81615920177552	0.000893911722415243	0.00524417801031237	-1.00839	deoxycytidine kinase
ddn1	100196572	3.99793748370448	0.101420724857852	5.36077318805947	1.94936588575523e-05	0.000422123808117184	2.91092	Duodenase-1
ddx58	100302577	4.01412732710279	4.53306076202365	5.28095950760748	2.37055082387085e-05	0.000475043675241804	2.52419	DExD/H-box helicase 58
dhfr	100196879	2.15997664358484	2.94156442697972	3.59633735645641	0.00153363852110517	0.00774336104556871	-1.45311	dihydrofolate reductase
dhx58	100195148	4.43877272682278	3.56909111003515	5.58512117926828	1.12792499417139e-05	0.000298757798535019	3.29211	DEXH (Asp-Glu-X-His) box polypeptide 58
dkk2	106610335	3.0349581245448	-2.71317787079896	3.6930170737034	0.00121023437538286	0.0065484232055496	-0.846062	dickkopf WNT signaling pathway inhibitor 2
dram1	100195628	2.7535404329923	3.89648127080946	6.77305096531021	6.78120560492429e-07	6.42049624276913e-05	6.04095	DNA damage regulated autophagy modulator 1
eif2ak2	100196303	3.38198107358188	3.25607901780125	5.53660962652103	1.26912023360052e-05	0.000321718005277965	3.18208	eukaryotic translation initiation factor 2 alpha kinase 2
eif4e1a	100194533	2.8367493307402	4.38603305074711	6.08831701177445	3.36339671668816e-06	0.000148763558758781	4.44434	eukaryotic translation initiation factor 4e 1a
epsti1	106586518	2.5155127043029	4.58494669884005	4.16089055129029	0.00038068590369802	0.00287375266077418	-0.228085	epithelial stromal interaction 1
eva1a	106571159	2.57530320829564	0.805377028702182	5.22593184817804	2.71356505210633e-05	0.000520787404800246	2.5755	eva-1 homolog A, regulator of programmed cell death
fosl1	106611757	3.45812009114183	0.368786822026714	3.55659458917951	0.00168994703003138	0.00829560960985589	-1.26702	FOS like 1, AP-1 transcription factor subunit
fosl2	106610609	2.0647492327076	4.95968374990554	2.87249414702664	0.00863340678108635	0.0282994228452767	-3.2407	FOS like 2, AP-1 transcription factor subunit
g6pd	100196702	2.24336536265917	6.90361479708139	4.13130529563792	0.000409712458667357	0.00303163750535401	-0.312868	glucose-6-phosphate dehydrogenase
gfm1	106612482	2.04823976728073	4.03965302052473	5.72759991386906	7.98689509297647e-06	0.000241447217455182	3.58523	G elongation factor mitochondrial 1
gfpt1	100195237	2.42596707395284	5.09094803385192	5.41184825704528	1.72043940760486e-05	0.000388324448547157	2.81132	glutamine-fructose-6-phosphate transaminase 1
grp78	100196613	2.03722436406357	9.455232693708	4.31095497944798	0.000262148541517676	0.00223489401284514	0.128127	78 kDa glucose-regulated protein
haaf	100196275	4.61870073043844	0.117602844905102	5.05951199717319	4.08858613647083e-05	0.000679798287027273	2.23717	Hemagglutinin/amebocyte aggregation factor
helz2	100380724	3.78673831488758	5.21307565993216	3.65942710714362	0.00131417401591618	0.00692575686467299	-1.40924	helicase with zinc finger 2
hpse	106563622	4.49288426150648	0.798151777561373	6.00320283799763	4.11974392205882e-06	0.000164329832976565	4.39422	heparanase
hs90a	100380418	5.64369961299984	5.10125918747648	7.02511042418658	3.81598204947334e-07	4.82482654457979e-05	6.61267	Heat shock protein HSP 90-alpha
hspb8	106584909	2.1045560423224	-0.266861801383523	2.97562340036109	0.0067921548269567	0.0235128130301142	-2.53079	heat shock protein family B (small) member 8
i14k	100217352	2.33990204302735	4.58919257087499	6.51328608933761	1.23672584889025e-06	8.48121208858195e-05	5.44474	14 kDa transmembrane protein
i20ra	100196051	4.45156691007143	0.618844063205762	3.04631059068724	0.00575410816423589	0.0207291083132068	-2.45811	Interleukin-20 receptor alpha chain
if4e	100286678	2.06355905381995	4.80485937138621	5.02323690945545	4.47174203016283e-05	0.0007118286801166	1.86715	Eukaryotic translation initiation factor 4E
ifi44	100195371	3.58672638484329	3.59476709307762	4.16672318966181	0.0003752096034301	0.00284721864907441	-0.148707	Interferon-induced protein 44
ifih1	106581804	3.54404373664419	5.70724044677358	6.21862449249136	2.46936204280773e-06	0.000123970095022034	4.73178	interferon induced with helicase C domain 1
ifng	100136413	4.44316447030806	-3.47539474570559	4.7450083144686	8.90825773988619e-05	0.00109466975584515	1.42781	interferon gamma
igfbp-5b1	101448058	3.24783669951647	0.992467811745625	2.78563973723898	0.0105441055753534	0.0328876606476429	-3.07709	insulin-like growth factor binding protein 5 paralog B1
il11	106575827	4.41473268872463	-1.57311262220358	2.71517726156628	0.0123821246323033	0.0372372884939593	-2.87262	interleukin 11
il18bp	106567866	2.69736098735528	2.48451585907348	3.25997759068115	0.00346347315300741	0.0141979994284032	-2.22497	interleukin 18 binding protein
il8	100195681	4.15219776885471	-1.71231961232499	2.61687524171207	0.0154562226520753	0.0441610118241259	-3.06813	interleukin 8
irf-1	100136548	2.56674550425596	4.68230067559854	4.24310391664479	0.00031033415163027	0.00249709698530289	-0.00234478	interferon regulatory factor 1
irf-3	100337625	2.83880239003423	5.20534398912364	4.84516933050515	6.94822168021776e-05	0.000933451893407174	1.43875	interferon regulatory factor 3
irf7	100192336	3.9895646375006	4.47799587778385	5.18546061689092	2.99753379801964e-05	0.00056010154043827	2.30125	interferon regulatory factor 7
irf7b	100329194	5.49553790664954	2.15187290271604	6.10800875489973	3.20956637610122e-06	0.000145670940956399	4.61542	interferon regulatory factor 7B
kpyk	100195460	2.08202404379418	4.0581273806202	7.29398314834465	2.08536264524273e-07	3.56015946163377e-05	7.21634	Pyruvate kinase muscle isozyme
lg3bp	100196769	3.7521260400209	7.22125250799481	4.75769392349003	8.63209106866821e-05	0.001073768187527	1.2139	Galectin-3-binding protein
LOC100136365	100136365	3.24741923294211	8.29090364175165	6.08795517349753	3.3662926414778e-06	0.000148763558758781	4.4254	lysozyme C II
LOC100136421	100136421	3.14469396223751	5.15588437502528	5.42928215327626	1.6486980066378e-05	0.000377458563401071	2.85227	opioid growth factor receptor-like protein 1
LOC100136430	100136430	2.28852968907777	6.15137196366959	5.04127676584709	4.27686635907285e-05	0.000694635434028336	1.90341	60 kDa heat shock protein, mitochondrial
LOC100136439	100136439	4.76184187148225	3.33822812517621	4.30682008038857	0.000264858671106789	0.00225203628551711	0.272494	cathelicidin antimicrobial peptide
LOC100136446	100136446	2.68338624134384	9.45181434908403	5.02110949008842	4.49530648768333e-05	0.000713850419363273	1.86099	C type lectin receptor A
LOC100136447	100136447	2.59157559545626	7.39716237250363	2.97983294224136	0.0067256132372616	0.0233356124973298	-2.93879	C type lectin receptor B
LOC100136449	100136449	3.52871510646855	1.02983415500536	7.07195303836876	3.432358866284e-07	4.57457162234185e-05	6.76308	interleukin-1 beta
LOC100136453	100136453	8.07045352481211	2.52081908387858	4.19890309254274	0.000346375576496261	0.00269665510250427	0.22856	cathelicidin
LOC100136456	100136456	4.76908555308252	-0.838145158795079	3.88406019854268	0.000755985577511747	0.0046443262495536	-0.4806	prostaglandin G/H synthase 2
LOC100136511	100136511	2.17307137326927	0.744811158035004	4.61895498346777	0.000121844012637169	0.00133603755158423	1.00841	CCL4-like chemokine
LOC100136512	100136512	4.68829852325312	-3.32938120332813	4.80708352411048	7.63643135719302e-05	0.000994367865127663	1.59145	interleukin-10
LOC100136540	100136540	2.109208452271	-0.788143240733428	2.54746017462339	0.0180438240519673	0.0497389916783793	-3.31629	solute carrier family 2, facilitated glucose transporter member 4
LOC100136541	100136541	8.743380920072	3.17922983453551	5.22703763086488	2.70620024095268e-05	0.000520265834531407	2.56379	ISG15-like protein
LOC100136587	100136587	4.66875232923792	3.90027289585472	4.47970898359395	0.000172270290085139	0.00167657779275557	0.610701	Mx3 protein
LOC100194505	100194505	2.21789405766027	-1.94686544592872	4.85133412467911	6.84284683757382e-05	0.000925937199164723	1.74206	Y+L amino acid transporter 1 (Y+LAT1)-like
LOC100194553	100194553	4.69124559058176	5.789393359243	4.11823626277561	0.000423225750721006	0.00310562815462436	-0.326226	VHSV-induced protein-like
LOC100194673	100194673	2.27930858099256	-2.907111689485	3.20457971239909	0.00395401982321435	0.0156290113901938	-1.87399	alpha-actinin-3
LOC100194683	100194683	2.34000165945233	6.89193657323601	3.92323820650239	0.000686208053265935	0.00433866409581884	-0.819976	uncharacterized LOC100194683
LOC100194697	100194697	4.83956910755152	-2.91412181381156	5.3169364294254	2.17034468800493e-05	0.000451351063104233	2.75493	HERV-H LTR-associating protein 2
LOC100194720	100194720	8.80961169636388	3.50386954084762	4.74488721513239	8.91093643923252e-05	0.00109466975584515	1.41005	uncharacterized LOC100194720
LOC100194722	100194722	3.86635854761984	2.23785608790699	4.76982026091553	8.37614914444457e-05	0.00105284934567857	1.40023	uncharacterized LOC100194722
LOC100195685	100195685	2.08660031951102	1.03965775241381	4.63713940653781	0.000116458865167362	0.00129989612678997	1.12566	serine/threonine-protein kinase SIK2
LOC100196683	100196683	4.94633061777214	2.74626794884421	2.77988301876188	0.0106839961274274	0.0331975847845106	-3.25765	uncharacterized LOC100196683
LOC100286538	100286538	2.04453891572474	-2.20248254404685	3.69610571617661	0.00120109317320113	0.00651800215141918	-0.859593	chromosome unknown open reading frame, human C11orf88
LOC100302030	100302030	2.12498347081405	2.00225633391654	4.28667402518592	0.00027846822609887	0.00232005324210657	0.190548	TLR8-like
LOC100380646	100380646	2.68373118764327	4.57057244558861	5.29804631737398	2.27323432210731e-05	0.000464974713412278	2.54563	cat eye syndrome critical region protein 5 homolog
LOC100380659	100380659	3.15392799302469	5.26960784131058	5.50836843909325	1.35945046586208e-05	0.0003367146264487	3.06167	E3 ubiquitin-protein ligase RNF213
LOC100380707	100380707	2.26517494976258	5.71218392927178	6.71518920646893	7.74678164139939e-07	6.84693179494842e-05	5.8805	ubiquitin carboxyl-terminal hydrolase 4
LOC100380717	100380717	2.9167294640553	4.67655470782814	7.14289347214365	2.92511772378139e-07	4.31831646698126e-05	6.87247	heat shock 70 kDa protein 4
LOC100380740	100380740	2.6889403974502	5.89208437761331	4.98249901537893	4.94542908963877e-05	0.000756362392552858	1.75804	perilipin-2
LOC100380749	100380749	2.09838721522155	6.58002810513187	4.29383817865384	0.000273550385218327	0.00230146874697964	0.0765185	hypoxia up-regulated protein 1
LOC100380795	100380795	2.37859952868029	5.67400709232145	6.90278143936633	5.03906761753053e-07	5.4923789251417e-05	6.30932	26S proteasome non-ATPase regulatory subunit 11B
LOC100380855	100380855	3.43741979685481	4.61153678427746	6.06107820177092	3.58866313956014e-06	0.000153149733424736	4.38336	nicotinamide phosphoribosyltransferase
LOC100500786	100500786	2.61423522672716	3.51742896193844	4.14455189349566	0.000396453413061311	0.00296525098332214	-0.214911	arginase-1
LOC106560269	106560269	3.44770114756947	-0.576673034079452	2.87311131629861	0.00862108983442017	0.0282678827666539	-2.64776	platelet-derived growth factor receptor alpha-like
LOC106560300	106560300	2.21167553596521	3.02818460504066	7.89466090898311	5.59628131604351e-08	1.95788233625664e-05	8.51743	regulator of G-protein signaling 1-like
LOC106560302	106560302	2.13226774027989	1.26006027729884	6.54831558310241	1.13991210536864e-06	8.04308570817461e-05	5.58729	regulator of G-protein signaling 21-like
LOC106560349	106560349	2.72091345351651	1.95998067172375	3.7109137174876	0.00115820218617045	0.00634160068873829	-1.05486	cadherin-2-like
LOC106560422	106560422	3.63914991636545	1.34808132110354	5.81014170638946	6.54516049980309e-06	0.000215093699164762	3.91928	uncharacterized LOC106560422
LOC106560497	106560497	2.39052763639778	-0.885725015892404	3.54580132358118	0.00173502612183362	0.00846465548653353	-1.20263	low-density lipoprotein receptor-related protein 8-like
LOC106560655	106560655	2.45629296399661	-2.13707427827321	3.43838644722468	0.00225285458339801	0.0102554044508004	-1.39429	uncharacterized LOC106560655
LOC106560797	106560797	3.29725004692382	2.81048526996716	4.53905301872671	0.000148626600330713	0.00152002831872939	0.782059	cathepsin L1-like
LOC106560842	106560842	3.19856362397602	-2.24246723401718	6.92486845086309	4.79167800748316e-07	5.40044622682314e-05	6.31928	transcription cofactor vestigial-like protein 2
LOC106560850	106560850	2.72298585149461	3.21823731485402	3.65244727992788	0.00133684853379626	0.00701333877789462	-1.39157	protein NLRC5-like
LOC106561065	106561065	2.26023700288561	3.39809807490758	4.72508262629603	9.36008546595374e-05	0.00112797929838365	1.2052	tripartite motif-containing protein 16-like
LOC106561094	106561094	3.54264593003591	-0.692167519468064	5.01634030718989	4.54858886195414e-05	0.000719250967596948	2.11825	creatine kinase U-type, mitochondrial-like
LOC106561098	106561098	2.54360092071604	3.64368145095826	3.91677932014581	0.000697256283757655	0.00438376067882527	-0.792907	lactadherin-like
LOC106561101	106561101	2.24689088597709	-1.46970457195583	4.57221943293156	0.000136858593509024	0.00144227572061314	1.11615	aggrecan core protein-like
LOC106561173	106561173	2.14680823273146	6.6678450097446	6.96183097896568	4.40515777471813e-07	5.15510902514576e-05	6.4397	pro-cathepsin H-like
LOC106561182	106561182	5.17772097570384	9.28345499042526	3.22290237534372	0.00378476253954667	0.015147168094997	-2.45858	uncharacterized LOC106561182
LOC106561186	106561186	3.51036110638973	2.60238125938455	5.93189524879298	4.88576519063945e-06	0.000181720165772776	4.15419	E3 ubiquitin/ISG15 ligase TRIM25-like
LOC106561193	106561193	4.13030597406359	-2.37442242399774	5.40581198176488	1.74600975701889e-05	0.000391726678017612	2.83521	peroxisomal membrane protein 11A-like
LOC106561209	106561209	2.0454637946313	0.731557669078949	2.56016730778702	0.0175417362567079	0.0486584699304419	-3.43326	hepatocyte growth factor-like
LOC106561227	106561227	6.81500227918261	1.00228930173219	3.85377626342529	0.000814689640001886	0.00490887854438842	-0.545563	uncharacterized LOC106561227
LOC106561321	106561321	2.91296350257625	1.05465513085639	3.41229525770465	0.00239983458947401	0.0107625643640104	-1.76314	uncharacterized LOC106561321
LOC106561394	106561394	5.3734394688674	0.273204690683004	4.28129905170882	0.000282215699715816	0.00233748372149331	0.418656	poly [ADP-ribose] polymerase 12-like
LOC106561472	106561472	2.36003472979718	1.98282456176669	3.6061248027014	0.00149737482516769	0.00760599251632436	-1.4251	tripartite motif-containing protein 16-like
LOC106561473	106561473	2.0050973049336	-0.871885269615129	3.35369551436876	0.00276483334616596	0.0119917820987503	-1.71273	tripartite motif-containing protein 47-like
LOC106561558	106561558	4.59891802659971	-0.253225857422318	4.66837313677782	0.000107760762404259	0.00123650596723931	1.33793	carboxypeptidase A1-like
LOC106562141	106562141	2.62433820483051	3.86466657833648	7.55646586532881	1.16675390074776e-07	2.60846777423174e-05	7.78155	CD276 antigen-like
LOC106562188	106562188	4.2865911226979	-0.93545770740858	3.65695808804272	0.00132215128591833	0.00695579152394314	-0.924131	haptoglobin-like
LOC106562207	106562207	3.14050824262773	-0.561395770473146	3.0251979436075	0.00604703490145131	0.0215212158737039	-2.42705	retinal dehydrogenase 2-like
LOC106562246	106562246	2.25609132719237	-3.47830965064214	2.6389086927938	0.0147104898158903	0.0425186326124346	-2.982	stereocilin-like
LOC106562258	106562258	3.65065436237045	-3.48947554820433	5.17111621352009	3.10524292840678e-05	0.000570364575932703	2.3165	putative stereocilin-like protein
LOC106562259	106562259	2.70406980709371	-2.55977582869945	3.45742237873448	0.00215119964245239	0.00990407007421601	-1.38119	stereocilin-like
LOC106562284	106562284	2.56251560994571	3.13639830304397	5.83516274918644	6.16268691802781e-06	0.000208003020876715	3.89223	interferon regulatory factor 8-like
LOC106562417	106562417	2.01845240793916	-0.524022833329745	2.90673460591612	0.00797480153191533	0.0266144703430689	-2.81198	sodium-dependent noradrenaline transporter-like
LOC106562421	106562421	2.59109205660762	-1.86180231031167	5.16360062434031	3.16322942106737e-05	0.000578335456374354	2.47323	sodium-dependent noradrenaline transporter-like
LOC106562698	106562698	2.97393187363713	5.40473450402579	6.26775554992801	2.19889868870738e-06	0.000116670160124686	4.84738	cysteine--tRNA ligase, cytoplasmic-like
LOC106562837	106562837	2.40550376157025	1.59386540591211	4.81715648864334	7.44800405383456e-05	0.000977525065072637	1.55862	calcium-binding mitochondrial carrier protein SCaMC-2-like
LOC106562920	106562920	3.84540512058347	-1.99260903554816	2.97220532126787	0.00684664879817604	0.023662435329856	-2.4125	C-X-C motif chemokine 10-like
LOC106562928	106562928	2.51997272620789	2.80082122290084	4.43302626883253	0.000193487307352675	0.00182541143391768	0.520236	transitional endoplasmic reticulum ATPase-like
LOC106563031	106563031	2.36842447825295	3.34833606177101	4.33147014111019	0.000249106187202325	0.00216132275984947	0.251468	collagen type IV alpha-3-binding protein-like
LOC106563044	106563044	2.94046515333441	2.6694133728877	3.26956950740933	0.00338475469001785	0.013961452831013	-2.14182	lipoma HMGIC fusion partner-like 2 protein
LOC106563105	106563105	9.34681871869653	4.38785568213456	5.70699447274282	8.39471268635372e-06	0.000250617618030112	3.69813	complement C1q-like protein 2
LOC106563153	106563153	2.43420456145632	6.38190096994692	6.71668672009657	7.72009649943514e-07	6.84134989525141e-05	5.88161	sarcoplasmic/endoplasmic reticulum calcium ATPase 2
LOC106563178	106563178	2.37854409087851	3.06918570138313	3.45831625613522	0.002146537936626	0.00988938589019489	-1.84467	poly [ADP-ribose] polymerase 14-like
LOC106563331	106563331	2.85431849748901	2.45737907409215	4.17141926338724	0.000370857455933226	0.00282376298231089	-0.0940014	poly [ADP-ribose] polymerase 14-like
LOC106563338	106563338	3.40233533361681	-1.53321288139963	3.11986006053615	0.00483650068537618	0.0181516048741809	-2.15383	E3 ubiquitin-protein ligase NEURL3-like
LOC106563396	106563396	3.17450296019165	-1.37517068917058	5.05418861982086	4.14266896817673e-05	0.000683733422677919	2.22482	probable G-protein coupled receptor 34
LOC106563558	106563558	8.80304723862832	5.87851225781483	8.71211346927297	1.00924742804388e-08	9.00638289825353e-06	10.16	uncharacterized LOC106563558
LOC106563559	106563559	3.08701140052014	5.83340618098587	3.42927964482549	0.00230312981384623	0.0104389902736625	-1.96323	FYN-binding protein-like
LOC106563568	106563568	2.17225820315122	-1.59418030781415	4.53237533154097	0.000151115904171722	0.00153659665683059	0.950257	fibroblast growth factor 10-like
LOC106563569	106563569	5.06466245457969	-0.931229009833471	6.58685175501788	1.04231840558712e-06	7.68862295530182e-05	5.65213	CD276 antigen homolog
LOC106563597	106563597	6.07747273885708	1.87910763610829	4.62890625051766	0.000118866799522876	0.00131757766626248	1.18879	uncharacterized LOC106563597
LOC106563598	106563598	10.7763453096429	2.187624297068	5.43117833946222	1.64108020544869e-05	0.000376744737241247	3.04478	uncharacterized LOC106563598
LOC106563652	106563652	2.77691517962293	0.85338005231079	4.32911776589395	0.000250568188731777	0.00217008333851095	0.376937	NEDD4-binding protein 2-like 1
LOC106563789	106563789	2.08112620185303	4.52114034152452	2.91244128618306	0.00786980372858307	0.0263367106444989	-3.08229	uncharacterized LOC106563789
LOC106563802	106563802	2.86906860855191	3.18566815142878	10.082519826207	6.93927857371903e-10	2.91328262721159e-06	12.7774	leukemia inhibitory factor receptor-like
LOC106563889	106563889	3.00230015051608	-2.61781234386944	3.74944040703842	0.00105354912379112	0.00589348782006141	-0.711827	protein eva-1 homolog C-like
LOC106563908	106563908	4.08540546851293	0.869078078146666	3.33402553015977	0.00289905609122488	0.0124367988095387	-1.7652	large neutral amino acids transporter small subunit 4-like
LOC106563910	106563910	3.75483876541127	3.42706021655464	4.31911065581587	0.000256883942588162	0.00220770319748362	0.298713	hephaestin-like protein 1
LOC106564213	106564213	2.27393084148119	-1.31573024067018	3.33278368452593	0.00290773952982242	0.0124686044600894	-1.69555	uncharacterized LOC106564213
LOC106564240	106564240	3.98580206359146	2.50961903894415	5.203767053889	2.86554064554725e-05	0.000540685663603089	2.46285	uncharacterized LOC106564240
LOC106564242	106564242	4.21368741741971	5.28879902389343	5.23379510412458	2.66163086263838e-05	0.000513834219252025	2.38799	GTPase IMAP family member 7-like
LOC106564243	106564243	4.33899621683232	5.25591726877488	6.91084682053637	4.94724734708452e-07	5.48377060723369e-05	6.33122	GTPase IMAP family member 4-like
LOC106564247	106564247	4.35497149713595	-0.414697029781845	3.66358787710391	0.00130083767959213	0.00688030461524114	-0.97023	uncharacterized LOC106564247
LOC106564257	106564257	2.70374451210225	3.51151194886797	4.42962611447097	0.000195131128591484	0.00183422168622267	0.482558	proline dehydrogenase 1, mitochondrial-like
LOC106564266	106564266	2.56183872374108	0.571456156404779	4.65980584082751	0.000110079562439816	0.00125199193501648	1.19787	scavenger receptor class F member 2-like
LOC106564362	106564362	2.2982245565708	2.71242723115584	4.71002674145241	9.71670366837918e-05	0.00115479550391431	1.19247	stress-induced-phosphoprotein 1-like
LOC106564387	106564387	2.13341232182889	0.330031318089437	3.57924652571605	0.0015990385394391	0.0079693290377803	-1.30159	uncharacterized LOC106564387
LOC106564519	106564519	2.64221002209877	-3.95367387925439	3.39973758177295	0.00247386934546796	0.011003493025677	-1.44753	glutamate receptor ionotropic, NMDA 2B pseudogene
LOC106564520	106564520	2.78451856975213	-3.91589473291137	3.59770318067647	0.00152852672271305	0.00772567321430254	-1.03594	glutamate receptor ionotropic, NMDA 2B-like
LOC106564545	106564545	3.01390280340576	-3.67159374086954	4.02989690936664	0.000526932810953912	0.00359487413948773	-0.108363	glutamate receptor ionotropic, NMDA 2B-like
LOC106564586	106564586	3.15881947653094	-2.43794373623656	5.21421304598549	2.79287245113591e-05	0.000531754048434527	2.49367	nucleoporin NUP159-like
LOC106564677	106564677	2.14808977564405	-1.21020273724865	2.75829873396452	0.0112243161973074	0.0344840727957159	-2.83524	netrin-1-like
LOC106564720	106564720	5.01904431158493	2.91007070843067	5.64650463640374	9.71847419249972e-06	0.000274622776935346	3.54599	C-X-C motif chemokine 11-like
LOC106564862	106564862	2.78193238209739	-0.395332351782112	5.2659587175721	2.45945795934681e-05	0.000484357268246801	2.70679	uncharacterized LOC106564862
LOC106564892	106564892	7.25773723086957	3.96338297999127	4.59086336100803	0.000130658353771652	0.00139532320183615	0.971537	uncharacterized LOC106564892
LOC106564935	106564935	2.96218510316767	1.66391960341753	2.74105909864293	0.0116743488501866	0.0355480218025718	-3.24757	uncharacterized LOC106564935
LOC106564981	106564981	2.54904977386796	-1.82339130480052	4.6222149445811	0.000120860549069791	0.00133176587961221	1.20482	cathepsin L1-like
LOC106564993	106564993	2.0375669829351	5.33588741577727	5.11531853178513	3.56277063255296e-05	0.000629454047685027	2.18452	N-acetylmuramoyl-L-alanine amidase-like
LOC106565178	106565178	2.79771968671692	2.08673513364175	2.96059392112146	0.00703491070746915	0.0241515395094612	-2.9377	interferon-induced protein 44-like
LOC106565228	106565228	2.46073097608056	-0.819796740869475	3.86073487163737	0.000800814253596456	0.00484702604456489	-0.61552	intermediate filament protein ON3-like
LOC106565229	106565229	2.29406888142637	5.39870699312369	10.5316790777895	3.03448485483032e-10	2.91328262721159e-06	13.6106	keratin, type I cytoskeletal 18-like
LOC106565443	106565443	6.22701899977977	4.44011092646182	4.85197349073518	6.83201064904037e-05	0.000925937199164723	1.59335	matrix metalloproteinase-19-like
LOC106565470	106565470	2.17998826880883	5.6935354347894	5.50239826026783	1.37936669282653e-05	0.000339985968676278	3.02407	E3 ubiquitin-protein ligase DTX3L-like
LOC106565475	106565475	6.40840508549849	3.09517151859732	4.7666268596214	8.44280045604596e-05	0.00105805931386851	1.4214	uncharacterized LOC106565475
LOC106565551	106565551	3.0333796799219	-2.07054267623489	5.52682011160403	1.29972133161269e-05	0.000327229689981587	3.28828	fibroleukin-like
LOC106565574	106565574	2.14914662424284	6.63185026347637	3.5296519106495	0.0018046828970934	0.00870238044246647	-1.75542	glutathione peroxidase 2-like
LOC106565719	106565719	2.26086708143887	-0.666065899937985	4.24168205681894	0.000311433164710265	0.00250234312678444	0.298827	nucleoside diphosphate kinase B-like
LOC106565723	106565723	3.35743389967178	5.64773129414229	4.60969706999459	0.000124680933753061	0.00135299597002422	0.871641	bactericidal permeability-increasing protein-like
LOC106565750	106565750	2.09483187752344	2.60624510013833	4.68421155803121	0.000103602341227105	0.00120526090490251	1.1456	uncharacterized LOC106565750
LOC106565851	106565851	3.31477266653634	3.20003360438943	5.5134072863054	1.34286825240592e-05	0.000334085726854113	3.12405	nicotinamide phosphoribosyltransferase-like
LOC106565855	106565855	2.81659415559515	4.65801477573432	4.02634434130059	0.000531593785820385	0.00362005451957896	-0.54119	C-C motif chemokine 19-like
LOC106565937	106565937	8.90072471070257	0.941923337859095	4.89037855283087	6.21182083511837e-05	0.000873295163534055	1.82449	tumor necrosis factor receptor superfamily member 21-like
LOC106566065	106566065	2.4936493672439	3.74210361813939	5.18476055374086	3.00270168847249e-05	0.000560582206275916	2.29937	ubiquitin-like modifier-activating enzyme 1
LOC106566099	106566099	6.71373071296612	2.87353705558947	5.18294081647556	3.0161772307877e-05	0.000562472673366105	2.44661	radical S-adenosyl methionine domain-containing protein 2-like
LOC106566354	106566354	2.54802303223441	-0.58601770544997	3.61936807066974	0.00144964332758019	0.00742870320416668	-1.03842	transcription factor Sox-18-like
LOC106566382	106566382	2.22026147650313	-1.75426990192181	4.87550290616667	6.44501693458449e-05	0.000892602941395628	1.81443	carbonic anhydrase 6-like
LOC106566482	106566482	2.0151239277951	4.80650246527455	6.55320170824023	1.12703765745047e-06	8.00268219093692e-05	5.53593	serine/threonine-protein kinase pim-1-like
LOC106566600	106566600	5.19145709838974	7.33526647348371	4.11156686214379	0.00043029169360548	0.00313691704394045	-0.363565	complement component C7-like
LOC106566989	106566989	4.77723358840242	-1.99440198256678	5.42326342857264	1.67311611835338e-05	0.000380198091684823	2.95235	uncharacterized protein C1orf106 homolog
LOC106567045	106567045	3.06904076347783	3.48836731195793	4.84299742282769	6.98573397451635e-05	0.000937366605146249	1.50919	activin receptor type-1B-like
LOC106567062	106567062	2.98412975433837	1.77778860004274	3.04712210787417	0.00574312530954119	0.0207044951263339	-2.49453	RNA-binding motif, single-stranded-interacting protein 2-like
LOC106567125	106567125	2.43773192385689	3.14099674643702	4.37891283672437	0.000221373115374556	0.00199705545338969	0.369578	pleckstrin homology domain-containing family G member 5-like
LOC106567257	106567257	4.11133643253991	3.3174328977138	4.24341934016331	0.000310090872346766	0.0024964827356417	0.11855	tumor necrosis factor receptor superfamily member 9-like
LOC106567351	106567351	2.13352877206989	2.22641704390831	6.47236933669108	1.36052699074096e-06	8.88152196600748e-05	5.42013	O-acetyl-ADP-ribose deacetylase 1-like
LOC106567372	106567372	2.8154986940669	-0.328191029283122	2.83427142001318	0.00942973410727646	0.0302316771407968	-2.82901	pleckstrin homology domain-containing family N member 1-like
LOC106567478	106567478	2.63381530268625	-0.533706844847814	4.61880317191538	0.000121890006235102	0.00133609587121806	1.1848	T-cell immunoglobulin and mucin domain-containing protein 4-like
LOC106567480	106567480	5.24453693191305	-1.86127465442223	6.871086744151	5.41714043597643e-07	5.66791522376027e-05	6.11293	T-cell immunoglobulin and mucin domain-containing protein 4-like
LOC106567494	106567494	2.54463981278603	1.15528054055407	5.07948351815435	3.89196107218544e-05	0.000658847805294457	2.22949	protein sprouty homolog 4-like
LOC106567757	106567757	3.33600390423892	5.09118861633555	5.07359535084529	3.94891813594503e-05	0.000664803832149623	1.99554	galectin-9-like
LOC106567761	106567761	2.49391459102659	3.82367937594325	7.47361505560059	1.40009263916884e-07	2.88487799871931e-05	7.61545	uncharacterized LOC106567761
LOC106567782	106567782	2.0819974515564	1.98830475362273	6.30153909799385	2.03064144466344e-06	0.000111439744379847	5.02572	stAR-related lipid transfer protein 13-like
LOC106567786	106567786	3.31472839838036	-1.6495064206384	3.28281770230709	0.00327887795322844	0.0136360072978121	-1.72724	uncharacterized LOC106567786
LOC106567924	106567924	4.79387728415424	2.51844738846108	8.14595431720553	3.27420843865204e-08	1.44694163974431e-05	9.03821	collagenase 3-like
LOC106567959	106567959	4.08757870170093	-0.539200007998442	7.97218158745329	4.73909206816573e-08	1.78839490113948e-05	8.37332	fibroblast growth factor receptor 1-A-like
LOC106568062	106568062	2.31951474400393	-2.45817603387645	3.19738026321971	0.00402251008120507	0.0158270880491276	-1.89107	arsenite methyltransferase-like
LOC106568231	106568231	2.69922798968714	2.50003624953839	5.8875162517871	5.43429261499536e-06	0.000194776608601244	4.02554	gamma-glutamyltransferase 5-like
LOC106568262	106568262	2.30843807405756	-0.853547379856335	4.37439412281236	0.00022387593833498	0.00200937927977516	0.563407	uncharacterized LOC106568262
LOC106568355	106568355	4.41881324271678	1.18331315767723	10.385437077462	3.96196584629749e-10	2.91328262721159e-06	13.0357	claudin-5-like
LOC106568372	106568372	2.01015944221218	1.19269640150353	3.79345998705166	0.000945346563650426	0.00545914884572958	-0.912494	C3a anaphylatoxin chemotactic receptor
LOC106568373	106568373	2.22715638111876	-1.47414446233712	2.66458802133673	0.0138840372528214	0.0406263526026537	-3.19983	C3a anaphylatoxin chemotactic receptor-like
LOC106568398	106568398	2.52152846139706	-2.84377665981857	3.39413008653935	0.00250764335153091	0.0111213138260289	-1.49694	follistatin-A-like
LOC106568426	106568426	2.34739267302888	2.48895179762034	4.91198746640116	5.88812401026202e-05	0.000844760926991287	1.70899	long-chain fatty acid transport protein 4-like
LOC106568560	106568560	3.41603680968257	-0.407063707482618	6.09633849494557	3.29984597043048e-06	0.000147673883051835	4.60261	transcription factor AP-1-like
LOC106568669	106568669	2.51741952268705	6.0571607255219	6.39254586121347	1.6397983272974e-06	9.81715982542077e-05	5.13892	ATP-binding cassette sub-family F member 2-like
LOC106568720	106568720	2.77676655133029	4.89604343994503	7.57506141998991	1.1201150627976e-07	2.60846777423174e-05	7.80336	tyrosine-protein kinase JAK1-like
LOC106568722	106568722	2.67570012422268	4.23201885062176	4.87292806238319	6.48626726907802e-05	0.000896124115587225	1.52453	cAMP-specific 3',5'-cyclic phosphodiesterase 4B-like
LOC106568941	106568941	2.21421649443439	1.50847416816721	5.55672590070375	1.20851310195205e-05	0.00031214019734316	3.32164	mitochondrial import inner membrane translocase subunit TIM44-like
LOC106568955	106568955	3.10121425636979	1.30297367412117	3.73979447262385	0.00107884228883073	0.0060039763235574	-1.01673	serine/threonine-protein kinase prpf4B-like
LOC106568982	106568982	2.97361294414563	1.28138854717079	4.14944331418034	0.000391666041440294	0.0029362713544227	-0.064806	E3 ubiquitin/ISG15 ligase TRIM25-like
LOC106569017	106569017	3.090120369122	0.701596964091757	5.45904817488405	1.53314328873487e-05	0.00036160218044557	3.09261	uncharacterized LOC106569017
LOC106569214	106569214	2.98861679519985	-2.21738430260035	5.07918013491082	3.89487536984498e-05	0.000659008988270094	2.28072	collagen alpha-1(XXI) chain-like
LOC106569375	106569375	2.22426848482847	2.81876254830811	5.15261944113764	3.24992864074972e-05	0.000589056143163626	2.26098	myeloid-associated differentiation marker homolog
LOC106569422	106569422	2.30877138579078	3.44784542655446	4.62969528029583	0.000118633885092002	0.00131619005648668	0.998518	protein lifeguard 1-like
LOC106569443	106569443	4.91550025860641	2.87703774653098	8.88370692184948	7.12380546437584e-09	8.86148630838989e-06	10.5169	matrix metalloproteinase-14-like
LOC106569488	106569488	8.60669025649769	-0.0965313210673776	6.78519905656022	6.59465352908646e-07	6.35568704716673e-05	5.9645	uncharacterized LOC106569488
LOC106569561	106569561	2.57777893104783	-2.46427441364115	3.7942048750486	0.000943613263953205	0.00545101394618719	-0.612367	CD63 antigen-like
LOC106569613	106569613	2.08184632704654	1.83233929702424	5.97397046354368	4.41777516178346e-06	0.000170155271311536	4.26152	uncharacterized LOC106569613
LOC106569684	106569684	2.74303944629973	-0.462631442466854	5.73368601997418	7.87033610465096e-06	0.000239241233912728	3.75776	netrin-G2-like
LOC106569798	106569798	2.81005948856334	0.060146329872522	6.91152107390645	4.93964938333703e-07	5.48377060723369e-05	6.3532	netrin-G2-like
LOC106569829	106569829	2.43594068223727	-1.66702534274367	4.06509609678777	0.000482887972505048	0.0033849974314465	-0.0182963	leucine-rich repeat, immunoglobulin-like domain and transmembrane domain-containing protein 1
LOC106569853	106569853	2.71439143918677	-0.211505089577048	6.28109396593851	2.13082931730694e-06	0.000115243210066137	4.99118	uncharacterized LOC106569853
LOC106569899	106569899	2.9707313105738	0.517831958230124	4.06503560941484	0.000482960433708204	0.0033849974314465	-0.163329	uncharacterized LOC106569899
LOC106569939	106569939	2.58439079793779	4.15057656491705	4.92329078812045	5.72562799347647e-05	0.000831391879761784	1.66816	proteasome subunit beta type-7-like
LOC106569947	106569947	2.27168581838656	8.71606236538669	4.17401580393416	0.000368472685257388	0.00281197991525895	-0.205889	major histocompatibility complex class I-related gene protein-like
LOC106569959	106569959	2.96663094259162	3.64683925460662	5.38879894549132	1.82017098715432e-05	0.000403247115927209	2.8105	proteasome subunit beta type-6-B like protein
LOC106570029	106570029	6.82945189500714	-1.06733525355439	5.08811031423976	3.81000720784255e-05	0.000650548561680731	2.2454	cyclic GMP-AMP synthase-like
LOC106570043	106570043	3.85935902411612	-0.452531277843375	3.38964510477696	0.00253497944591489	0.0112158898261754	-1.58653	PR domain zinc finger protein 1-like
LOC106570099	106570099	4.09071844516758	0.166704003384635	6.72116461777132	7.64086193240715e-07	6.81959203482954e-05	5.9988	ictacalcin-like
LOC106570297	106570297	2.46065194217009	5.63348505611096	4.91111695978746	5.90082944418021e-05	0.000845861108460249	1.58978	asparagine synthetase [glutamine-hydrolyzing]-like
LOC106570498	106570498	3.36656343342824	3.72731809112905	4.52577479389456	0.000153617497910242	0.00155123189561437	0.737997	tubulointerstitial nephritis antigen-like
LOC106570609	106570609	2.47157499369959	1.57333154854101	7.57236375643602	1.1267603466135e-07	2.60846777423174e-05	7.84638	protein FAM83H-like
LOC106570620	106570620	4.44885306192425	3.16892267992547	5.73326693370209	7.87830657736788e-06	0.000239241233912728	3.68901	receptor-transporting protein 3-like
LOC106570709	106570709	3.91184971695227	-2.52067850367657	3.04139574386381	0.00582105678004516	0.0209007924967497	-2.1954	gap junction beta-3 protein-like
LOC106570717	106570717	3.45437270629455	-0.357678187707242	3.34031018356391	0.00285549674435676	0.012291924350948	-1.65305	hephaestin-like protein 1
LOC106570861	106570861	5.40795843092875	0.81360495865655	4.08994539438561	0.00045401476804381	0.00325267491457325	-0.0629076	C-C motif chemokine 20-like
LOC106570878	106570878	3.59632303258421	-3.1844635957774	2.85935790143419	0.00889957771380944	0.0289268573595281	-2.57121	C-X-C motif chemokine 11-like
LOC106570887	106570887	2.82994468483208	-1.47544073213259	3.24623617561996	0.00357934574887565	0.0145366265756223	-1.8733	uncharacterized LOC106570887
LOC106570889	106570889	4.41304494566729	-2.48640703956471	3.67073019160707	0.00127825421713211	0.00679725239654831	-0.896938	C-X-C motif chemokine 11-like
LOC106570903	106570903	4.76903118168319	-1.85710570273969	4.44288758454055	0.000188797729351228	0.00179235641882328	0.827872	granzyme A-like
LOC106570918	106570918	2.28239573862379	0.101862979225795	6.74344628095512	7.25879561254574e-07	6.64288581588451e-05	6.05139	sorting nexin-18-like
LOC106570922	106570922	3.11004168549498	-3.67166765708155	2.81656564215464	0.00982183973519976	0.0311615633238635	-2.63804	follistatin-A-like
LOC106571033	106571033	2.39080007197696	-1.89342799439795	4.55647345700861	0.000142324325228139	0.00147895723247957	1.08144	basic leucine zipper transcriptional factor ATF-like
LOC106571047	106571047	2.30920214502656	-2.14438362572539	3.39864285818572	0.00248042786349418	0.011023905018303	-1.46998	zinc finger protein 395-like
LOC106571097	106571097	2.49823835596654	1.9430726739189	2.66496664167528	0.0138721851300488	0.0406022840764985	-3.5	thrombospondin-1-like
LOC106571156	106571156	2.12901991541556	-0.263861046676707	3.96273087412838	0.000622325786488709	0.00404276963821294	-0.416288	PR domain zinc finger protein 1-like
LOC106571164	106571164	2.79447012936218	-3.12418580290484	3.56802394578908	0.00164346218906574	0.00813280110239603	-1.09891	E3 ubiquitin-protein ligase TRIM39-like
LOC106571435	106571435	3.22272996152783	3.22603365525999	5.78315180082462	6.98487493970223e-06	0.000223849245920648	3.76697	uncharacterized LOC106571435
LOC106571437	106571437	3.07950323281361	2.05361438389572	4.67060522962028	0.000107164725516991	0.00123092834172833	1.11761	uncharacterized LOC106571437
LOC106571450	106571450	3.65164137575807	1.30202666473354	3.84744325981905	0.000827523884385081	0.00496682115192719	-0.650501	epoxide hydrolase 1-like
LOC106571520	106571520	3.03138285988886	-3.41427343438902	2.99840633921823	0.00643940107240838	0.0226004412156109	-2.2821	gap junction Cx32.2 protein-like
LOC106571540	106571540	4.88723687154413	-1.28401547751552	3.08290796511611	0.00527835043476163	0.0194213694964945	-2.15513	12-(S)-hydroxy-5,8,10,14-eicosatetraenoic acid receptor-like
LOC106571618	106571618	5.98012747195591	1.27723272039293	3.8563631265059	0.000809503942833622	0.00488553448769273	-0.530805	carbonic anhydrase 14-like
LOC106571749	106571749	2.12791600108187	-1.69880044798943	3.03101264081213	0.00596496079781322	0.0212945549910029	-2.40852	kelch-like protein 29
LOC106571899	106571899	3.22886146908713	-2.99344036316424	3.34403798320168	0.00282996056664636	0.0122105672650802	-1.58237	protein Wnt-7a-like
LOC106571915	106571915	2.54325767836052	-0.872606817719751	5.62920553088285	1.01347185672997e-05	0.000280313922555108	3.54225	uncharacterized LOC106571915
LOC106572043	106572043	2.98312188585337	4.16232891609648	4.73901245561897	9.04186232581567e-05	0.00110589944674015	1.19242	E3 ubiquitin-protein ligase RNF213-like
LOC106572073	106572073	2.24216961390914	5.23963499598509	7.13278747499021	2.99239928591249e-07	4.33532193455532e-05	6.83511	serine/threonine-protein kinase pim-1-like
LOC106572094	106572094	2.11442923263518	-0.788742170265717	4.03854125677033	0.000515760101191719	0.00354232809390956	-0.238437	tyrosine-protein phosphatase non-receptor type 7-like
LOC106572142	106572142	2.95509828690435	-1.20330806243994	3.67930074105842	0.00125166311632952	0.00668974497534108	-0.941728	cytochrome c1-like
LOC106572158	106572158	2.13854986707463	-2.37240138762216	4.79087152672181	7.94982209749292e-05	0.00102065261837308	1.61291	beta-citrylglutamate synthase B-like
LOC106572174	106572174	4.60310058756335	0.383561148435644	6.00533230580678	4.09885069195525e-06	0.000163690843448286	4.39199	BTB/POZ domain-containing protein KCTD20-like
LOC106572181	106572181	5.35838660630621	1.16494295470761	5.29404287641295	2.29566661646285e-05	0.000466156342082959	2.73712	tumor necrosis factor receptor superfamily member 6B-like
LOC106572184	106572184	3.04721657324534	-0.800565637975171	4.06288213690239	0.000485547245332939	0.00339685686879489	-0.100511	zinc finger protein RFP-like
LOC106572311	106572311	2.08178659211163	0.705583156010759	5.02083056701519	4.49840526836058e-05	0.000713961539340229	2.12283	methyl-CpG-binding domain protein 2-like
LOC106572315	106572315	2.11759156115144	-2.78032069377422	3.24723931411899	0.00357076132216233	0.0145102951925159	-1.78706	uncharacterized LOC106572315
LOC106572390	106572390	2.16750379055046	2.65472048234307	2.75884243259766	0.0112103937526425	0.0344534124595245	-3.37685	tumor necrosis factor receptor superfamily member 9-like
LOC106572477	106572477	2.17906139857442	5.19179895066375	4.92546438613575	5.6949023378833e-05	0.000827288018685763	1.62128	tubulin alpha-8 chain-like
LOC106572555	106572555	2.43147796172391	1.00116819360585	2.67458464043363	0.0135742824426209	0.0399461885672361	-3.286	cystatin-1-like
LOC106572754	106572754	2.74184524179132	5.14709707360146	5.82530079608769	6.31064646408202e-06	0.000209850863507583	3.81217	serine--tRNA ligase, cytoplasmic-like
LOC106572830	106572830	2.39902268131864	-1.18597118283343	3.75386082026446	0.00104215419023315	0.00586098302631793	-0.817223	transcription factor AP-1-like
LOC106572850	106572850	3.74120925970109	-3.327507500741	4.42198586466592	0.000198875978452072	0.00185893205453062	0.747286	monocarboxylate transporter 5-like
LOC106572876	106572876	2.0246472710598	-2.02924538440444	3.01046833836424	0.0062598209103789	0.0221098270160885	-2.30099	dnaJ homolog subfamily C member 5-like
LOC106572895	106572895	4.73253839604858	1.61098175622319	8.72057513220711	9.91969221151012e-09	9.00638289825353e-06	10.0978	carbonic anhydrase 6-like
LOC106572961	106572961	2.21533136929105	2.86474670730433	6.25900130240594	2.24477653843847e-06	0.000117080752892654	4.89709	ubiquitin-like modifier-activating enzyme 1
LOC106572968	106572968	2.12390754061575	3.70850242918674	5.77863652283502	7.0613189371477e-06	0.000225197721674696	3.72346	ubiquitin-like modifier-activating enzyme 1
LOC106572971	106572971	2.01655603693839	2.27924391322536	5.88826173245712	5.42457906522999e-06	0.000194776608601244	4.06294	ubiquitin-like modifier-activating enzyme 1
LOC106573068	106573068	2.45145931873654	2.32598828724866	3.75227612058018	0.00104622519353252	0.00587109763575327	-0.993729	vesicle transport protein GOT1B
LOC106573163	106573163	2.42286151489112	-1.16704319028644	4.90717976635486	5.95864044123488e-05	0.000851966359554341	1.88466	AMP deaminase 3-like
LOC106573172	106573172	2.74599577852266	4.16171432711995	4.41378999075481	0.000202973102850077	0.00188524740938128	0.395234	poly [ADP-ribose] polymerase 12-like
LOC106573183	106573183	3.3494892152123	-2.74192791186533	2.65588816912054	0.0141590112992377	0.0412310244187233	-3.00843	pyrin-like
LOC106573439	106573439	2.31598562353892	-1.69680103333405	3.27613452454246	0.00333188045155178	0.0138017435675651	-1.72785	ras GTPase-activating-like protein IQGAP2
LOC106573459	106573459	2.41477030966832	2.26391344792417	4.66463614654103	0.000108766113698053	0.00124421617665627	1.09036	FERM domain-containing protein 4A-like
LOC106573483	106573483	5.06154816913439	4.23890941361394	3.83977731166702	0.000843326862119137	0.00503293502386945	-0.938685	uncharacterized LOC106573483
LOC106573535	106573535	2.60359703789806	-0.25646952783807	4.49912453092772	0.00016414693550065	0.00162100528542335	0.949557	beta-chimaerin-like
LOC106573581	106573581	2.71689316620758	3.62465884600632	4.85562376507659	6.77047462611416e-05	0.000923751010712527	1.50954	protein strawberry notch homolog 2-like
LOC106573647	106573647	2.31670070449549	0.749366735046551	7.42724883808709	1.55110079417198e-07	3.02879484145697e-05	7.53465	E3 ubiquitin-protein ligase znrf1-like
LOC106573835	106573835	2.38549908909327	3.28076480527945	5.50888843645577	1.35772965043062e-05	0.0003367146264487	3.09055	cytoplasmic FMR1-interacting protein 1 homolog
LOC106573842	106573842	2.39697211926871	-0.403922237674075	4.02998859882339	0.000526813052531948	0.00359478731863836	-0.218527	OX-2 membrane glycoprotein-like
LOC106573899	106573899	2.26886300814784	6.02136312523984	4.35643649486233	0.000234104854753723	0.00207786618703978	0.229181	syndecan-2-like
LOC106573916	106573916	4.4502982810553	3.75532526555994	4.48919412697987	0.000168252673665258	0.00164857600452954	0.635404	interferon-induced protein 44-like
LOC106573920	106573920	3.47347556644167	-0.32309438857445	4.46948087066397	0.000176710284713149	0.00171135859930098	0.796685	interferon-induced protein 44-like
LOC106573921	106573921	3.77562762832623	2.09848747781678	6.15058518691089	2.9010151986792e-06	0.000137037266473755	4.67153	uncharacterized LOC106573921
LOC106574068	106574068	2.22890964902053	0.181921455260161	6.21569110354935	2.48654596900189e-06	0.000124306065701568	4.84661	beta-chimaerin-like
LOC106574080	106574080	5.42550575205788	1.39306760710152	6.10205609038614	3.25529634537499e-06	0.000146523350010275	4.61665	claudin-1-like
LOC106574123	106574123	3.17711002532329	-2.61885755125505	3.65877744697088	0.00131626843628237	0.00693461830603604	-0.912996	solute carrier organic anion transporter family member 2A1-like
LOC106574160	106574160	2.14204174561475	1.25223191533816	3.50344521264732	0.00192358552667973	0.00913539925043344	-1.50184	Nance-Horan syndrome protein-like
LOC106574173	106574173	5.30370355030437	3.06687801392718	3.96783905742952	0.000614505432690855	0.00400986583686712	-0.589512	receptor-transporting protein 2-like
LOC106574224	106574224	2.3039963476227	-2.51115659879747	3.00026630299587	0.00641139123516159	0.0225314063443296	-2.27638	beta-chimaerin pseudogene
LOC106574371	106574371	8.04539022594093	4.05550134898603	4.85104708506181	6.84771730669771e-05	0.000925937199164723	1.64284	phospholipase A2 inhibitor 31 kDa subunit-like
LOC106574482	106574482	3.19565663568497	6.012818994464	4.73263604365069	9.18615746843217e-05	0.00111872859285438	1.16637	interferon-induced protein 44-like
LOC106574554	106574554	2.19053125470402	3.06223346209242	6.85481420762932	5.62241835440869e-07	5.84627067650682e-05	6.24169	retinol dehydrogenase 7-like
LOC106574728	106574728	2.20016699685482	-0.493553447328035	4.06673226471716	0.000480932005704414	0.0033763430607772	-0.154559	uncharacterized LOC106574728
LOC106574762	106574762	6.23950576506202	2.414142953988	4.56468873368753	0.000139445883521863	0.00145764999812179	0.972089	protein asteroid homolog 1-like
LOC106574776	106574776	6.17632638585711	-1.06212584719397	5.29523484291637	2.28896439960272e-05	0.000465358101241266	2.72427	protein asteroid homolog 1-like
LOC106574784	106574784	6.53490498248103	3.53565459228523	4.34589526466089	0.000240325379919005	0.00210966236538414	0.378511	protein asteroid homolog 1-like
LOC106574870	106574870	2.00573261859838	1.45129334120533	4.12396297842121	0.000417250665844474	0.00307185025494355	-0.103262	glycerol-3-phosphate dehydrogenase, mitochondrial-like
LOC106574975	106574975	2.05564677069509	0.28552969251198	2.82301052417357	0.00967735429893558	0.0308225340430584	-3.02463	OX-2 membrane glycoprotein-like
LOC106575194	106575194	5.54272207131833	7.62668052702152	6.93941312531231	4.63559596493355e-07	5.3318878793924e-05	6.43443	phospholipase A2 inhibitor 31 kDa subunit-like
LOC106575196	106575196	4.42530055713418	1.0907955519484	3.09893564275829	0.00508212540210107	0.0188710076014336	-2.30453	anosmin-1-like
LOC106575243	106575243	6.60168441317321	-1.96400245792986	3.39798273893449	0.00248439084188816	0.0110379714517415	-1.46057	uncharacterized LOC106575243
LOC106575471	106575471	3.6765018831694	-2.30852281251121	5.11381283634581	3.57601914916842e-05	0.000630468131989346	2.32278	mucin-5B-like
LOC106575700	106575700	2.7664757375732	4.63529110830233	5.40797548414912	1.7368009253453e-05	0.000390055616867269	2.80524	uncharacterized LOC106575700
LOC106575701	106575701	4.30873889477867	1.68481154543237	4.39276986537917	0.000213870998091735	0.00195155941861836	0.526797	uncharacterized LOC106575701
LOC106575703	106575703	3.12284665859653	4.90780196871696	7.08894506958208	3.30317753481448e-07	4.54674265099504e-05	6.72958	uncharacterized LOC106575703
LOC106575706	106575706	3.67787347574166	2.38959636010833	4.45566089677774	0.000182891966156574	0.00175388982937057	0.588041	uncharacterized LOC106575706
LOC106575840	106575840	3.71703983857521	-1.95477466965041	3.14015079025576	0.00460926744645632	0.0174883479955583	-2.04402	OX-2 membrane glycoprotein-like
LOC106576192	106576192	2.45138548972516	4.19811272532262	4.29330990477497	0.000273910041585483	0.00230218785202454	0.154092	6-phosphofructo-2-kinase/fructose-2,6-bisphosphatase 3-like
LOC106576210	106576210	2.66604433314565	1.54963515448614	4.06286433709451	0.000485568684186395	0.00339685686879489	-0.316716	poly [ADP-ribose] polymerase 12-like
LOC106576261	106576261	2.65098846502638	3.83543803550148	3.46229969913863	0.00212588334522207	0.00981451114263187	-1.87085	ubl carboxyl-terminal hydrolase 18-like
LOC106576401	106576401	2.70875296219616	-0.0860071319513377	3.11494067321163	0.00489319781552128	0.0183173140695606	-2.2228	E3 ubiquitin/ISG15 ligase TRIM25-like
LOC106576442	106576442	6.98045874563817	-0.0204655245306031	4.98545589390696	4.90940472310096e-05	0.000752760507928511	2.05445	zinc-binding protein A33-like
LOC106576452	106576452	3.79439530754792	3.15840374464514	6.08482698324111	3.39143492105965e-06	0.0001491955602634	4.47822	poly [ADP-ribose] polymerase 12-like
LOC106576570	106576570	2.11349827385398	1.73973741349012	5.0615575917634	4.06799398618291e-05	0.000677716498114777	2.17733	plexin-B2-like
LOC106576573	106576573	4.0213093169011	0.825137955093275	4.89848788063349	6.08829463608799e-05	0.000860974583779584	1.83701	zinc finger protein RFP-like
LOC106576597	106576597	2.13215004868664	0.389923916761761	3.42627137155503	0.00231997662656433	0.0104898673909248	-1.57246	ATP-binding cassette sub-family C member 9-like
LOC106577089	106577089	4.15508466749194	-3.1495405914832	3.0142295538847	0.00620481287528828	0.0219663587255647	-2.23474	cholesterol 25-hydroxylase-like protein
LOC106577091	106577091	2.90578015879581	-4.13882445424359	3.8080924824479	0.000911865991481134	0.00532162140571423	-0.597251	interferon-induced protein with tetratricopeptide repeats 1-like
LOC106577092	106577092	3.87764495268388	-3.79527528405586	2.87919959077805	0.00850047884822323	0.0280091320118145	-2.49616	interferon-induced protein with tetratricopeptide repeats 1-like
LOC106577146	106577146	2.05545377370903	1.90108270517855	4.4386131531608	0.000190816323576573	0.00180579234816647	0.576402	uncharacterized LOC106577146
LOC106577210	106577210	2.65892178989001	4.66694925840746	3.40442443010032	0.00244598088355839	0.0109184893614025	-2.02717	acyl-CoA desaturase-like
LOC106577235	106577235	2.5267378640052	-0.290149169687588	3.09708735119892	0.00510439037734969	0.0189327504377324	-2.25874	secreted frizzled-related protein 5-like
LOC106577279	106577279	2.4576884380599	3.17560770612775	3.18048252829325	0.004187799022483	0.0162941865117139	-2.46473	interferon-induced very large GTPase 1-like
LOC106577470	106577470	2.13563470333042	2.10714266837184	4.72513732880267	9.35881404180058e-05	0.00112797929838365	1.26856	B-cell lymphoma 3 protein-like
LOC106577538	106577538	2.28189860787528	-0.727412221099982	2.79249342295238	0.010379822140183	0.032520215149271	-2.91393	uncharacterized LOC106577538
LOC106577641	106577641	2.02389622964708	7.24064701399115	4.94333234166599	5.44853916320254e-05	0.000803665508719019	1.66794	placenta-specific gene 8 protein-like
LOC106577739	106577739	2.01262252009414	6.79673725053688	6.50609754952166	1.25761132124978e-06	8.54828141558121e-05	5.4108	glyceraldehyde-3-phosphate dehydrogenase
LOC106577766	106577766	5.45062871181076	3.50217427559905	4.50767498512876	0.000160692208751316	0.00159769346451205	0.749817	interferon-induced very large GTPase 1-like
LOC106577767	106577767	8.0740171949557	-1.65081873755188	4.72302108938172	9.40812752701924e-05	0.00112961192978164	1.4298	interferon-induced very large GTPase 1-like
LOC106577782	106577782	2.67190209858841	-0.10971928618133	5.21145104573207	2.81190328937879e-05	0.000533864238988559	2.56898	uncharacterized LOC106577782
LOC106577783	106577783	2.37520233113042	0.123429308903151	4.28118977965217	0.000282292404482543	0.00233754257814367	0.323624	putative E3 ubiquitin-protein ligase ARI6
LOC106577817	106577817	3.0930511927259	5.62482220261413	3.78566255919177	0.000963680166753352	0.00552795253297661	-1.07724	thioredoxin-like
LOC106577834	106577834	2.99117009387416	-1.03613556156954	3.53898800702358	0.00176408673504922	0.00856812973005973	-1.21572	growth-regulated alpha protein-like
LOC106577847	106577847	3.26927231066658	-0.761145454123333	5.25933562969304	2.49977856572927e-05	0.000488693614136107	2.64757	cytosolic phospholipase A2 gamma-like
LOC106577849	106577849	7.11340298913891	-1.68746516697411	5.84574110411295	6.0078986808938e-06	0.000205620662568592	3.89293	uncharacterized LOC106577849
LOC106577897	106577897	3.23320767960814	3.97579569268635	4.68641148039633	0.000103037634857617	0.00120285783953004	1.09906	plasminogen activator inhibitor 1-like
LOC106577944	106577944	2.31653184367371	3.56101544737674	4.23547253143845	0.000316278396727202	0.00252977523993327	0.00320186	uncharacterized LOC106577944
LOC106577945	106577945	7.70534380271251	-1.17426852098649	3.70171531067148	0.00118466431132353	0.00645493752132553	-0.825927	sterile alpha motif domain-containing protein 9-like
LOC106577966	106577966	5.04012777459008	0.729408433753802	3.91754394719619	0.000695939222040652	0.00437875884440939	-0.426327	nuclear factor 7, brain-like
LOC106577967	106577967	3.99098319330026	-1.8556277853801	4.18713464813623	0.000356655181216752	0.00274991297436773	0.249497	zinc-binding protein A33-like
LOC106577990	106577990	5.21773456134066	0.222237134759518	4.08026202865443	0.000465056409172007	0.00330175270631508	-0.0187843	E3 ubiquitin-protein ligase TRIM39-like
LOC106578007	106578007	3.82976772384335	1.02125660570693	6.03774612758479	3.79382398243957e-06	0.000156920409204699	4.47124	uncharacterized LOC106578007
LOC106578008	106578008	2.60611409457578	2.99032240784191	5.18098692378544	3.03071429956539e-05	0.000563797384808021	2.3196	uncharacterized LOC106578008
LOC106578009	106578009	4.12759498814581	4.07563530091882	2.70221998543597	0.012751494467385	0.0380652113751305	-3.54276	urokinase plasminogen activator surface receptor-like
LOC106578011	106578011	2.6634465763264	2.30180736316142	5.44199171950411	1.59831499692338e-05	0.000371237949423711	3.0157	uncharacterized LOC106578011
LOC106578012	106578012	4.62766160933285	7.29169558509661	5.19159891188541	2.95260403087145e-05	0.00055431055886444	2.2878	urokinase plasminogen activator surface receptor-like
LOC106578083	106578083	3.55437693111595	0.239100426913766	4.03827924186274	0.000516095271896886	0.00354232809390956	-0.194406	basic leucine zipper transcriptional factor ATF-like 2
LOC106578110	106578110	2.52157789813003	-1.29509740609421	3.17377825822042	0.00425518111864559	0.0164742954525453	-2.02615	sodium/calcium exchanger 1-like
LOC106578113	106578113	2.8296347462601	3.69581056685473	4.03839096918185	0.000515952323358005	0.00354232809390956	-0.471407	circularly permutated Ras protein 1-like
LOC106578147	106578147	2.44046433262027	1.98776247188594	4.56746221277969	0.000138487355859404	0.00145084379070151	0.907637	dysferlin-like
LOC106578149	106578149	2.35756306752572	0.711424869144487	5.1281402110563	3.45194340817528e-05	0.000617014216641697	2.36413	dysferlin-like
LOC106578217	106578217	4.80444102926563	-2.68729359605656	3.86686163688713	0.000788791034547254	0.00479672925698064	-0.457563	galactose-specific lectin nattectin-like
LOC106578223	106578223	4.60404155905645	-2.69691826794907	3.84382006105228	0.000834956139913029	0.00499872315777522	-0.504736	ladderlectin-like
LOC106578226	106578226	3.5740195863985	0.0115938101961014	3.11344638322186	0.0049105463393761	0.0183699720822328	-2.18594	phosphatidylcholine:ceramide cholinephosphotransferase 2-like
LOC106578254	106578254	2.40119121393705	0.00984062734439804	4.41340073909941	0.000203169775887509	0.00188655241718493	0.692446	uncharacterized LOC106578254
LOC106578256	106578256	2.35498373362234	1.14099012642197	4.61740653517121	0.000122313956500653	0.00133899496187449	1.02184	B-cell receptor CD22-like
LOC106578269	106578269	3.7543049385217	1.69360553163883	5.44788252871522	1.57549493351975e-05	0.000367973385515956	3.0942	uncharacterized LOC106578269
LOC106578340	106578340	3.60100837581451	0.883428359607281	4.65397376694486	0.000111686648844908	0.00126470255836314	1.15496	B-cell receptor CD22-like
LOC106578430	106578430	2.43608469082503	1.28438404728701	4.61343842752884	0.00012352656902144	0.00134606330856369	1.08176	zinc finger protein RFP-like
LOC106578511	106578511	3.42398475133922	0.0239015994838628	3.08965298911054	0.00519489895396047	0.0191922855155939	-2.40222	putative ferric-chelate reductase 1
LOC106578535	106578535	2.06601293285277	3.74881400825545	6.26236368798485	2.2270410217526e-06	0.000117053833734871	4.87603	ATP-dependent 6-phosphofructokinase, platelet type-like
LOC106578540	106578540	2.69258425652302	-0.529093493914895	3.21653068745643	0.00384281055309664	0.0153119747581331	-2.00106	cAMP-responsive element modulator-like
LOC106578696	106578696	4.23209137251568	5.29294791850234	3.91785268244695	0.000695408126912849	0.0043770572246055	-0.746075	carcinoembryonic antigen-related cell adhesion molecule 20-like
LOC106578729	106578729	3.76990374560358	4.42881755376643	4.69748461141936	0.000100241828273905	0.00117839228792747	1.10816	uncharacterized LOC106578729
LOC106578890	106578890	2.1487273553145	3.04903154607417	2.56388398671385	0.0173973674412733	0.0483738705921522	-3.78618	snaclec 1-like
LOC106578962	106578962	3.8905308925043	-0.00641574734998796	3.69789507588776	0.00119582846254248	0.00649678012665024	-1.00449	interferon-induced protein with tetratricopeptide repeats 5-like
LOC106578963	106578963	4.01571100524665	-2.57778986336248	5.26543979832152	2.46259318244319e-05	0.000484357268246801	2.57436	interferon-induced protein with tetratricopeptide repeats 5-like
LOC106578964	106578964	6.32336285770058	1.27492248870885	4.49503827228199	0.000165824116232991	0.00163201064034634	0.91224	interferon-induced protein with tetratricopeptide repeats 5-like
LOC106579045	106579045	5.38806265610946	1.03715009460967	4.06314237069226	0.000485233915869119	0.00339592963083564	-0.07608	cholesterol 25-hydroxylase-like protein
LOC106579050	106579050	3.77405156108924	-3.79084961883217	2.60265390778723	0.0159562282128524	0.0452355770031959	-3.04551	bone morphogenetic protein 2-like
LOC106579159	106579159	2.66441535653166	4.25464955965302	4.28381460276423	0.000280455616509625	0.00232736003428198	0.0947753	uncharacterized LOC106579159
LOC106579194	106579194	2.60796758576732	-3.22473315061255	2.56542974425018	0.0173376523698348	0.0482518449836415	-3.1589	noggin-2-like
LOC106579236	106579236	2.02953220723587	3.92903639748053	4.98016509743167	4.97405194843849e-05	0.000759356857910251	1.77891	uncharacterized LOC106579236
LOC106579241	106579241	2.68979672076958	4.87056990398204	5.50356115571968	1.3754642518545e-05	0.000339928935708502	3.06495	uncharacterized LOC106579241
LOC106579269	106579269	4.44407843011315	1.15349538235175	5.86232749925966	5.77311907459139e-06	0.000201555069895246	4.04545	nuclear receptor coactivator 7-like
LOC106579328	106579328	3.2639480854972	1.8763991129294	6.54987151563667	1.13579614083771e-06	8.03091561814216e-05	5.60156	ETS translocation variant 4-like
LOC106579446	106579446	2.06491535611823	2.68545247406516	5.09139778657503	3.77923701723591e-05	0.00064892359131332	2.12096	V-type proton ATPase catalytic subunit A-like
LOC106579454	106579454	2.49685430290724	5.23898734460479	7.06189592245256	3.51124723947944e-07	4.66121540652793e-05	6.6833	transferrin receptor protein 1-like
LOC106579498	106579498	3.41603785494661	-0.19473381010923	4.03959031927286	0.0005144202979633	0.00353681067091001	-0.160493	eotaxin-like
LOC106579499	106579499	7.5011764894294	-1.90698866492724	3.40237312047945	0.00245814901139433	0.0109553334257816	-1.48876	uncharacterized serine-rich protein C215.13-like
LOC106579606	106579606	2.33107711382766	-2.52777819057292	4.0168440190322	0.000544260125054647	0.00368761762357986	-0.136939	polymeric immunoglobulin receptor-like
LOC106579652	106579652	2.17993700392746	-2.76492364424079	3.61260853544022	0.00147381647483229	0.00752552259389367	-1.0097	transmembrane protein 200C-like
LOC106579686	106579686	3.37923007351021	1.25441258238141	5.08014852455847	3.88558072488002e-05	0.000658099416166518	2.19415	uncharacterized LOC106579686
LOC106579692	106579692	3.9497687087331	-0.318766288828503	3.56224135273428	0.00166682203655	0.0082157154269986	-1.31148	probable polyketide synthase 1
LOC106579698	106579698	5.19130712263759	-1.43774415427067	4.09134063071789	0.000452445438047785	0.00324212342271664	0.0174564	probable polyketide synthase 1
LOC106579703	106579703	3.75181548861909	1.73356731151095	5.08086834372503	3.87868638372597e-05	0.000657594956505908	2.17124	patched domain-containing protein 3-like
LOC106579904	106579904	2.27597074202575	1.92665655829117	4.15531061043905	0.000385999359356838	0.00290611398416471	-0.0800211	growth factor receptor-bound protein 10-like
LOC106580141	106580141	2.24124808871841	-1.24922086430595	2.54712898869576	0.01805708762876	0.0497673843016192	-3.29862	EGF-like repeat and discoidin I-like domain-containing protein 3
LOC106580247	106580247	3.87474184909699	-2.59795200308977	3.05794405129406	0.00559857580510606	0.0202994458588246	-2.1873	E3 ubiquitin-protein ligase NEURL3-like
LOC106580299	106580299	6.46192417829259	3.13130134342502	4.63856908191501	0.000116045747136697	0.00129890116730094	1.0783	polyubiquitin-like
LOC106580333	106580333	2.65325712876672	1.20635961892581	5.11192504990232	3.59269999631963e-05	0.000631750900923514	2.27353	oxysterol-binding protein 2-like
LOC106580394	106580394	7.65510793699123	2.05472126979655	8.02279377004916	4.25345725202186e-08	1.66112343333031e-05	8.71036	L-serine dehydratase/L-threonine deaminase-like
LOC106580417	106580417	2.06301814572966	-0.852375956026345	3.3902982258877	0.00253098066795827	0.0112018648313369	-1.59941	proteinase-activated receptor 3-like
LOC106580462	106580462	2.3746316005688	3.89619895664011	4.58143534947983	0.00013375771440721	0.00142012719412523	0.817736	tyrosyl-DNA phosphodiesterase 2-like
LOC106580570	106580570	4.19912155588658	1.09814698017499	4.40025866558135	0.000209922930542613	0.00192899358281921	0.68648	lipid phosphate phosphohydrolase 1-like
LOC106580604	106580604	3.27491211098561	-1.88215727001243	4.66305343575993	0.000109194739454443	0.00124572504052885	1.32452	natural killer cells antigen CD94-like
LOC106580622	106580622	2.61584204034089	3.90648983286809	5.00960734480766	4.62489769701534e-05	0.000727033788030785	1.85669	uncharacterized LOC106580622
LOC106580643	106580643	2.25382976269016	4.57188133685302	5.03702693474897	4.32198936097066e-05	0.000698163585517958	1.9049	ATP-binding cassette sub-family F member 3-like
LOC106580688	106580688	2.1039516656256	1.15517583341694	5.05759129734467	4.10801680283871e-05	0.000681006181343243	2.18157	eukaryotic translation initiation factor 4 gamma 1-like
LOC106580755	106580755	2.97467669162654	-3.51464369035905	3.5539135229897	0.00170103647134186	0.00834029356591063	-1.12686	cytochrome P450 2M1-like
LOC106580787	106580787	2.62587794212277	2.9555104048301	4.51095361596143	0.000159386907856375	0.00158989269001016	0.725186	protein NLRC3-like
LOC106580837	106580837	2.25724880741286	3.92668624120762	5.3574539185401	1.96527033837028e-05	0.000423384025558077	2.70836	proteasome subunit alpha type-6-like
LOC106581250	106581250	2.64640628873171	6.08997497710182	5.95308636810525	4.64406648403995e-06	0.000175932016384471	4.11212	kinase suppressor of Ras 1-like
LOC106581291	106581291	2.58588542670005	1.39125092055028	3.47046052042241	0.00208417300555059	0.00968174751928384	-1.66904	CD83 antigen-like
LOC106581298	106581298	3.16778215588537	-0.019555792971921	6.08271432343194	3.40852327751299e-06	0.00014925510143227	4.55258	long-chain-fatty-acid--CoA ligase 3-like
LOC106581311	106581311	2.68684261846132	-1.11203871013032	5.51651559281374	1.33274168416717e-05	0.000332798975497684	3.26219	long-chain-fatty-acid--CoA ligase 3-like
LOC106581354	106581354	2.8405609174639	3.95890533031479	4.32357435700917	0.000254047384186672	0.00219005016562976	0.225017	integral membrane protein 2C-like
LOC106581397	106581397	3.1175909347733	-0.934694808571656	5.24342930182476	2.59936847337025e-05	0.000504638089864817	2.65594	tumor necrosis factor receptor superfamily member 19L-like
LOC106581595	106581595	2.4545703250012	-2.28431507144043	2.577523156246	0.0168770354831549	0.04725326121058	-3.11356	haptoglobin-like
LOC106581930	106581930	2.16136682163861	1.47748589118872	5.23156928744904	2.67622878287429e-05	0.000515980596450148	2.52467	PTB domain-containing engulfment adapter protein 1
LOC106581934	106581934	5.72492268953779	4.38385471286551	5.68438495518969	8.86660671313744e-06	0.000259855020128651	3.53826	protein FAM171B-like
LOC106581977	106581977	2.29991436922238	-0.351871355817049	3.54109672893003	0.00175504191231804	0.0085316019202654	-1.30741	beta-galactoside alpha-2,6-sialyltransferase 2-like
LOC106582055	106582055	3.15822006457846	1.63735138086112	3.87327865993715	0.000776389482026522	0.00474278231053888	-0.752824	uncharacterized protein C3orf38-like
LOC106582157	106582157	4.3219230599007	1.57189828243668	5.03977589057192	4.29274748854657e-05	0.000696158154982363	2.14567	E3 SUMO-protein ligase RanBP2-like
LOC106582198	106582198	2.16071429237469	-0.862026466060587	3.53305341187395	0.00178978733308133	0.00865540638860612	-1.28063	guanylate-binding protein 5-like
LOC106582236	106582236	2.33590702565444	2.36286894079303	3.65229189959901	0.00133735764832221	0.00701381854724387	-1.34411	interferon-induced guanylate-binding protein 1-like
LOC106582237	106582237	2.52457587421455	2.67645750888144	4.0118087723224	0.000551094299809353	0.00372190893894971	-0.512966	interferon-induced guanylate-binding protein 1-like
LOC106582238	106582238	2.4066229337675	1.31482402475385	4.07819135962259	0.000467451926750096	0.00331010761371046	-0.226585	interferon-induced guanylate-binding protein 1-like
LOC106582240	106582240	2.53576311334561	3.55261880100926	3.27928016902335	0.0033068304408237	0.0137233667596077	-2.28081	interferon-induced guanylate-binding protein 1-like
LOC106582242	106582242	2.14830447689101	2.81055841775362	3.10824833566615	0.00497135792946688	0.0185458211061951	-2.6379	interferon-induced guanylate-binding protein 1-like
LOC106582339	106582339	4.47838317253763	-2.1099897805934	4.36993003884045	0.000226376263555284	0.00202478646811392	0.643613	tumor necrosis factor-inducible gene 6 protein-like
LOC106582386	106582386	2.42850629192728	5.2203779233495	6.31764071692592	1.95513206885848e-06	0.00010999173478171	4.96311	N-myc-interactor-like
LOC106582403	106582403	2.95567044542383	3.93282904380121	4.01326518328367	0.000549108859259617	0.00371223231624265	-0.522616	rho-related GTP-binding protein RhoE-like
LOC106582487	106582487	2.41039244973987	-0.646484672098908	5.31514748396413	2.17988312766735e-05	0.000452494157761654	2.81886	ankyrin repeat domain-containing protein 50-like
LOC106582526	106582526	4.42088874051513	5.15035453844502	3.88074546913625	0.000762201558358936	0.00467481766600497	-0.840341	fibronectin-like
LOC106582617	106582617	3.43689834191031	0.297631973209516	6.45691748041903	1.41051284396681e-06	9.1209457214593e-05	5.41479	adenosine receptor A1-like
LOC106582709	106582709	7.12693713862104	-0.621892123143855	3.41647166303728	0.00237569435701498	0.0106856931397757	-1.43389	free fatty acid receptor 2-like
LOC106582733	106582733	2.01629235317043	1.63513612761969	8.22644185758539	2.76260162435928e-08	1.44694163974431e-05	9.20961	protein phosphatase 1H-like
LOC106582741	106582741	2.24436960274882	-0.701515417674886	5.30243653564508	2.24888978250504e-05	0.00046197389554999	2.79341	CTTNBP2 N-terminal-like protein
LOC106582756	106582756	2.2537928056091	3.82268932028862	5.26864920652248	2.44326711919569e-05	0.000483271904978248	2.48897	macrophage-stimulating protein receptor-like
LOC106583132	106583132	2.24642831268622	0.00598907479778305	6.2149581344433	2.49085875713557e-06	0.000124306065701568	4.86189	dnaJ homolog subfamily C member 11-like
LOC106583163	106583163	5.95290925575833	3.19149492097665	4.87105536734831	6.51643573356936e-05	0.000899310127085348	1.64041	uncharacterized LOC106583163
LOC106583167	106583167	2.17800473830949	2.66649278735171	3.67950063428261	0.00125104946082888	0.00668859394960183	-1.26392	class E basic helix-loop-helix protein 40-like
LOC106583304	106583304	2.68552717025249	1.69964364559615	4.98194482772488	4.95221049917919e-05	0.000756710381371394	1.91694	RNA-binding motif, single-stranded-interacting protein 2-like
LOC106583430	106583430	6.42121505558324	-2.006941075725	6.82397824143981	6.03354867059253e-07	6.07390173812522e-05	5.83564	interferon-induced protein 44-like
LOC106583431	106583431	7.59214197885164	1.95164826082663	5.37622261386125	1.8770374609977e-05	0.000411771261692154	2.95998	interferon-induced protein 44-like
LOC106583432	106583432	4.93773486314798	-0.495103206639837	4.70296865271144	9.88855295509396e-05	0.00116942584348516	1.4159	interferon-induced protein 44-like
LOC106583433	106583433	5.20699156162836	1.65303410140239	3.87013907133727	0.000782432789430307	0.00476583018966382	-0.672528	interferon-induced protein 44-like
LOC106583479	106583479	5.22073850382883	-1.35975123464237	3.37832344796218	0.00260528304557126	0.0114545145134908	-1.50439	dihydropyridine-sensitive L-type skeletal muscle calcium channel subunit alpha-1-like
LOC106583501	106583501	2.58860014426547	1.14180588284032	3.6472656859026	0.00135392953055174	0.0070753193112044	-1.10226	pleckstrin homology domain-containing family A member 6-like
LOC106583652	106583652	2.34840823991046	0.652346700692041	3.70993714956991	0.00116098375944798	0.0063557947098321	-0.979276	stathmin-3-like
LOC106583653	106583653	5.46868807643794	4.50661010131075	4.60010174386595	0.000127691201694249	0.00137324261930933	0.904614	E3 ubiquitin-protein ligase RNF213-like
LOC106583671	106583671	3.54874074294066	-0.586990240730706	4.4950822159005	0.000165805988874684	0.00163201064034634	0.930073	uncharacterized LOC106583671
LOC106583673	106583673	3.43768935575473	4.63926272453188	5.04294509046568	4.25928298386347e-05	0.000693418702355979	1.94228	NFX1-type zinc finger-containing protein 1-like
LOC106583734	106583734	2.74247313957629	0.723799164714336	5.79594703234166	6.77279046584947e-06	0.000220204201922575	3.87452	nuclear factor 7, brain-like
LOC106583745	106583745	2.2878471441106	1.55068029209512	5.86154592238799	5.78396977601475e-06	0.000201674042674532	4.04486	semaphorin-3D-like
LOC106583934	106583934	7.4434807265996	-1.7835315513103	3.61092755923221	0.00147988906647875	0.00754685001317267	-1.00976	claudin-18-like
LOC106584016	106584016	2.57773781858068	0.923193521938379	2.81570919125015	0.00984119368832657	0.0312082269111638	-2.98763	interferon-induced protein with tetratricopeptide repeats 2-like
LOC106584150	106584150	2.04799599469871	1.86104845717438	7.16664651389459	2.77302147456914e-07	4.23339542022179e-05	6.95539	regulator of G-protein signaling 1-like
LOC106584200	106584200	4.29770223084714	1.58051533482885	3.16623258361907	0.00433227290323573	0.0166976954014316	-2.16912	leukocyte elastase inhibitor-like
LOC106584244	106584244	2.13364252390956	1.82096265444299	4.51319380542084	0.000158501147126774	0.00158545960871888	0.851778	discoidin, CUB and LCCL domain-containing protein 1-like
LOC106584335	106584335	2.03074238782641	4.42478456015737	4.4543742586156	0.000183478376555074	0.00175531262382402	0.48357	glutamate--cysteine ligase regulatory subunit-like
LOC106584374	106584374	2.07715008861353	4.15739025038427	6.36727584721142	1.73991432472795e-06	0.000101732819689893	5.10997	long-chain-fatty-acid--CoA ligase ACSBG2-like
LOC106584496	106584496	2.56534815856902	0.303510483535453	2.76904038638046	0.0109522647899821	0.0338339555956898	-3.04606	fibulin-1-like
LOC106584563	106584563	2.02844536576003	-0.942061909147347	4.77615109373919	8.24557481896077e-05	0.0010443444696772	1.56171	prosaposin receptor GPR37-like
LOC106584580	106584580	2.37626543027395	0.990214283901692	3.82584766240333	0.000872808636098288	0.0051502040872084	-0.816076	uncharacterized LOC106584580
LOC106584632	106584632	2.73900551968674	3.99725947226954	4.37014387396743	0.000226255861161632	0.00202478646811392	0.347931	nucleobindin-2-like
LOC106584636	106584636	2.64707175700312	1.00545683507092	3.73179861241433	0.00110026134040301	0.0060918854894124	-1.01022	E3 ubiquitin/ISG15 ligase TRIM25-like
LOC106584639	106584639	3.05472580322069	-3.17669075091722	4.52212481698902	0.000155018604123315	0.00156115587348895	0.964642	tripartite motif-containing protein 47-like
LOC106584647	106584647	3.50484177508923	-1.34423382293957	4.40849052766191	0.000205667128999973	0.00190342689297137	0.749808	hyaluronan and proteoglycan link protein 3-like
LOC106584667	106584667	2.25061640089583	0.177538819907769	3.0647924965733	0.00550891434541958	0.020050108062989	-2.42545	E3 ubiquitin/ISG15 ligase TRIM25-like
LOC106584676	106584676	2.29916510805756	-0.871261503149404	3.06041688438407	0.00556604024824038	0.0202084123227964	-2.30223	tripartite motif-containing protein 16-like
LOC106584677	106584677	3.66758728674662	1.58199321305502	6.08285161907474	3.40741009265926e-06	0.00014925510143227	4.54556	E3 ubiquitin/ISG15 ligase TRIM25-like
LOC106584738	106584738	2.8569101115306	0.423608882204262	4.22383525301883	0.000325562051698757	0.00258702441798347	0.289089	protogenin B-like
LOC106584758	106584758	2.02357704303861	0.390326712814775	5.16898443069665	3.1215806672059e-05	0.000572590979185022	2.45445	Hermansky-Pudlak syndrome 5 protein-like
LOC106584896	106584896	2.67970045058286	-0.930154690161934	3.36677806310933	0.00267893028818224	0.0116986806213612	-1.55076	heparan sulfate glucosamine 3-O-sulfotransferase 1-like
LOC106584987	106584987	2.23030835904135	0.841593735726117	4.44517124156273	0.0001877280450957	0.00178612864662441	0.695188	chemokine-like receptor 1
LOC106585234	106585234	4.51871808382075	1.54075884720932	3.95336023474478	0.000636928899373112	0.0041177851808172	-0.394466	calcineurin B homologous protein 3-like
LOC106585268	106585268	3.08866602258624	3.3781802680509	5.23776946359446	2.63576521059941e-05	0.000510454890900021	2.44528	TRAF-type zinc finger domain-containing protein 1-like
LOC106585270	106585270	2.38794444946613	1.69370106068852	3.39877914818199	0.00247961042394049	0.0110217305053554	-1.80369	bifunctional methylenetetrahydrofolate dehydrogenase/cyclohydrolase, mitochondrial-like
LOC106585288	106585288	2.18451056277199	1.95793030576374	6.66620780897844	8.67370740856954e-07	7.15762007430507e-05	5.84702	B-cell CLL/lymphoma 7 protein family member A-like
LOC106585517	106585517	2.16429589390913	-1.42655240245495	2.90604108267704	0.00798765246343488	0.0266461358399805	-2.8181	macrophage mannose receptor 1-like
LOC106585613	106585613	2.10600618884966	1.24327445728834	5.23002325673808	2.68641599512318e-05	0.000517054255657347	2.51296	AT-rich interactive domain-containing protein 5A-like
LOC106585705	106585705	2.1597434219917	5.22385105821616	7.79737225555783	6.90255347721808e-08	2.19998273842731e-05	8.28017	26S proteasome non-ATPase regulatory subunit 12-like
LOC106585813	106585813	2.32615938668357	-1.87893012288403	4.52142021586197	0.000155290547901832	0.00156248901792419	0.981747	protocadherin Fat 4-like
LOC106585875	106585875	2.19646662529127	-2.61180398299794	4.92191922265525	5.74510214895918e-05	0.000831772541337267	1.90695	uncharacterized LOC106585875
LOC106585878	106585878	6.06864501099727	5.4209705784502	8.20808771156164	2.87151885538196e-08	1.44694163974431e-05	9.16428	C-C motif chemokine 19-like
LOC106585882	106585882	5.72680732413577	0.531183598543371	3.96167107299575	0.000623960592780814	0.00404953439017129	-0.331415	C-C motif chemokine 4-like
LOC106585995	106585995	2.02901535542524	3.98680816696669	5.72613958946076	8.01512280932152e-06	0.000241559738163577	3.59191	threonine--tRNA ligase, cytoplasmic pseudogene
LOC106585996	106585996	2.18975489420834	5.28392173299416	7.48805742207134	1.35620775428005e-07	2.83060828314987e-05	7.61029	threonine--tRNA ligase, cytoplasmic-like
LOC106586086	106586086	2.34909158169012	-1.56833969324435	3.23177256281409	0.00370536402549682	0.0149129246447377	-1.95642	uncharacterized LOC106586086
LOC106586121	106586121	2.17644178396703	-1.29624050203642	5.30356457574756	2.24267732870093e-05	0.000461535298785229	2.78866	twist-related protein 2-like
LOC106586142	106586142	3.01913054387688	5.23082876730221	4.41135618471735	0.000204205939213496	0.00189460239624985	0.378566	signal transducer and activator of transcription 1-alpha/beta-like
LOC106586181	106586181	2.83772162364945	3.78129712879822	6.44391357138948	1.45403240222789e-06	9.19000420855544e-05	5.2848	dispanin subfamily A member 2b-like
LOC106586211	106586211	2.00636037143927	4.72778998139883	2.58845249825212	0.0164706278273826	0.0463457193540946	-3.82697	D-3-phosphoglycerate dehydrogenase-like
LOC106586223	106586223	2.95232251565799	1.58993419935986	5.97872577943253	4.36783773252271e-06	0.000169678144795585	4.29864	calcium-binding mitochondrial carrier protein Aralar1-like
LOC106586235	106586235	2.51715242145515	1.80907494399485	5.05985525272821	4.08512339267279e-05	0.000679798287027273	2.12159	mitogen-activated protein kinase kinase kinase MLT-like
LOC106586251	106586251	2.30067674671397	4.74065306114088	4.01222153244671	0.000550530886022991	0.00371885163675949	-0.599221	cytochrome c
LOC106586314	106586314	2.96995118775021	1.61002825082848	3.88929641548229	0.000746268286623048	0.00460399828701721	-0.728173	uncharacterized LOC106586314
LOC106586427	106586427	3.40914889074741	0.01734348223038	5.3879910309171	1.82377110681129e-05	0.000403512360957602	2.99044	sterile alpha motif domain-containing protein 9-like
LOC106586429	106586429	4.28290264525128	2.37691225678173	4.4628313618768	0.00017965806945346	0.00173141920248606	0.653761	sterile alpha motif domain-containing protein 9-like
LOC106586503	106586503	2.10774954268324	1.76055241178461	3.54124024628478	0.00175442798452485	0.00852985209731496	-1.51953	uncharacterized LOC106586503
LOC106586541	106586541	5.29831852334537	-2.5170196065027	2.82004915508985	0.00974349165591424	0.0309773675459613	-2.62838	apolipoprotein A-I-like
LOC106586691	106586691	3.15503818231699	4.66161460258677	6.88123551094327	5.29301661260336e-07	5.62567265667394e-05	6.27687	cystathionine beta-synthase-like
LOC106586715	106586715	2.67313341058577	4.17241666757282	4.26346308165682	0.000295015178431515	0.00241138471229031	0.0495645	uncharacterized LOC106586715
LOC106586801	106586801	2.85392877955576	1.80008670155969	5.76150686137298	7.35914484916434e-06	0.000230563655694061	3.8103	butyrophilin subfamily 1 member A1-like
LOC106586812	106586812	2.47835961456638	0.155410460793219	3.40990993315794	0.00241372925165553	0.0108075604114255	-1.74586	toll-like receptor 7
LOC106586857	106586857	3.56805363958944	4.62504371355419	7.8976244510816	5.56074295011437e-08	1.95788233625664e-05	8.50471	interleukin-10 receptor subunit beta-like
LOC106586860	106586860	3.74155460223509	0.13106985311686	3.99368140433955	0.00057641014682568	0.00383200934110991	-0.267744	uncharacterized protein C21orf62-like
LOC106586887	106586887	2.72237067391508	-2.06133577713712	3.00726624076334	0.00630702014162831	0.0222227841456912	-2.30737	interferon-induced GTP-binding protein Mx-like
LOC106586888	106586888	3.95662279207801	-0.806344055135031	4.08285022190248	0.000462079317146327	0.00328800761560944	0.0212239	interferon-induced GTP-binding protein Mx-like
LOC106586889	106586889	2.67389426946273	-3.71350588410111	3.03502911952592	0.00590889408375691	0.0211370877300095	-2.18759	interferon-induced GTP-binding protein Mx-like
LOC106586891	106586891	6.88613321418239	-0.511077037876155	4.90411011209001	6.00410872588748e-05	0.000856280236380709	1.8644	interferon-induced GTP-binding protein Mx2-like
LOC106586893	106586893	5.42703196492316	1.30270430846613	4.93074583640628	5.62093512360781e-05	0.000820090039363562	1.9271	C-X-C motif chemokine 11-like
LOC106586897	106586897	5.26457962825839	-2.66414871499881	7.12423052724043	3.05060819501853e-07	4.36952785247434e-05	6.28876	mast cell protease 1A-like
LOC106586995	106586995	3.62396573793601	-3.66463250916994	2.73120213531568	0.0119392713823178	0.0362135255708953	-2.79782	apelin receptor B-like
LOC106587062	106587062	2.53215482675737	3.50832467512722	6.47469816960228	1.35315189561208e-06	8.85905644561939e-05	5.36226	malignant fibrous histiocytoma-amplified sequence 1-like
LOC106587131	106587131	2.20179093512074	2.45844466139306	3.65825138108144	0.00131796680793636	0.00694029997042187	-1.31621	uncharacterized LOC106587131
LOC106587146	106587146	2.54112174331698	-0.957673312615441	4.06711443225408	0.000480476275807549	0.00337458724367887	-0.102805	adhesion G-protein coupled receptor G5-like
LOC106587155	106587155	2.27320907516362	6.2851380574904	5.57097341858734	1.16737194291342e-05	0.000305115595911985	3.18794	eukaryotic translation initiation factor 4 gamma 2-like
LOC106587345	106587345	2.73615503058646	2.88441966823009	4.44898314810921	0.000185956005910389	0.0017737910861989	0.553727	retinal dehydrogenase 2-like
LOC106587371	106587371	2.76749313407115	2.88484904625364	4.1303290777422	0.000410706862318721	0.00303583776032805	-0.209737	interferon regulatory factor 8-like
LOC106587546	106587546	2.03646298972	3.92905859792487	7.01064747104171	3.94310409001829e-07	4.85102908305327e-05	6.56875	transmembrane protein 41B-like
LOC106587643	106587643	2.21993592180257	-2.79145534719989	3.14598679551788	0.004545841133903	0.0173142005356391	-2.0222	tripartite motif-containing protein 29-like
LOC106587655	106587655	2.99437051306183	3.55339591883656	3.86631517585211	0.00078985612833587	0.00480146749797078	-0.874024	thrombospondin-1-like
LOC106587745	106587745	2.97896873933653	-0.307965918012372	4.4600082254178	0.000180924424642901	0.0017406234634129	0.791568	Ig kappa chain V-II region 7S34.1-like
LOC106588009	106588009	2.0020151084683	0.351800658847264	3.47436197039268	0.00206451603430594	0.00961037221458065	-1.62186	calcium and integrin-binding family member 2-like
LOC106588075	106588075	4.21171512760909	2.42026930937396	10.2135296488166	5.43827725304273e-10	2.91328262721159e-06	13.0001	aminopeptidase N-like
LOC106588087	106588087	2.44691061516039	7.47261729109038	2.73722367358398	0.0117767651127716	0.0358111754710317	-3.53105	uncharacterized LOC106588087
LOC106588175	106588175	2.06349903632794	1.63145305260063	4.50913771684927	0.000160108542942764	0.00159478554967959	0.73198	protein S100-A1-like
LOC106588330	106588330	2.51176194442043	0.969455327286774	5.95196926159258	4.65649847267079e-06	0.000175932016384471	4.26847	glycosylated lysosomal membrane protein-like
LOC106588382	106588382	2.06720853430624	3.96152968775878	4.57988558965103	0.000134274191095443	0.00142352682516779	0.812453	proteasome subunit beta type-7-like
LOC106588383	106588383	4.01889376995442	4.65256247247328	3.83321323352523	0.000857094993912126	0.00508630358932212	-0.997991	uncharacterized LOC106588383
LOC106588384	106588384	7.92168141601573	0.0750721682846859	3.691441186916	0.00121492473117342	0.00656653717753309	-0.861441	uncharacterized LOC106588384
LOC106588391	106588391	4.24164984026832	-3.76353249109853	4.85302875419891	6.81416346703212e-05	0.000925937199164723	1.62025	uncharacterized LOC106588391
LOC106588398	106588398	2.14462003406569	2.46655205746945	3.96226531770686	0.000623043411738766	0.00404514518203329	-0.604257	proteasome subunit beta type-7-like
LOC106588399	106588399	2.63699095139014	3.91980750658968	5.05615297452737	4.12262854342935e-05	0.000681904391975619	1.99475	proteasome subunit beta type-6-A like protein-like
LOC106588401	106588401	3.77072620791501	9.67883906896931	5.40978876200424	1.72912072893125e-05	0.000389237592505932	2.80571	class I histocompatibility antigen, F10 alpha chain-like
LOC106588405	106588405	2.10968952934303	5.30951390659471	5.89626767018263	5.32136972151563e-06	0.000192590003735802	3.96466	E3 ubiquitin/ISG15 ligase TRIM25-like
LOC106588419	106588419	5.63994167565909	2.73955738124732	6.96384103101315	4.38507807698401e-07	5.15510902514576e-05	6.5348	carcinoembryonic antigen-related cell adhesion molecule 2-like
LOC106588455	106588455	3.64151125652582	0.613491109897587	4.38643122123361	0.000217270644502257	0.0019711647396685	0.643317	C3a anaphylatoxin chemotactic receptor-like
LOC106588492	106588492	4.80249500282918	3.21481548326645	4.90611378887362	5.97439044517161e-05	0.000853641253296691	1.74852	PR domain zinc finger protein 1-like
LOC106588495	106588495	2.58307377605587	3.7679463914409	2.56567959814477	0.0173280181208374	0.0482409496523909	-3.77279	uncharacterized LOC106588495
LOC106588641	106588641	3.83984087962785	-2.35725485982497	5.03436581637589	4.35048835936765e-05	0.00069978688715384	2.17353	transcription factor HIVEP3-like
LOC106588722	106588722	7.23056530629797	0.748452854850531	6.29987530593918	2.03861174292024e-06	0.000111694639474256	5.00219	receptor-transporting protein 3-like
LOC106588930	106588930	3.34536022921869	-3.19011866188154	3.90877496703442	0.000711192605207899	0.00445095181641197	-0.362372	glutamate receptor ionotropic, NMDA 2B-like
LOC106588950	106588950	2.02773697998545	4.79862654988932	5.13539607228792	3.39077556453332e-05	0.000608022360440022	2.1841	granulins-like
LOC106589024	106589024	3.03681556693714	3.85561238310595	4.86450286496666	6.62311083247064e-05	0.000908277249855738	1.51629	RNA-binding protein 43-like
LOC106589227	106589227	4.6577670461407	-1.35842113748023	5.12720650029306	3.459895257976e-05	0.000617778001777682	2.37728	cholesterol 25-hydroxylase-like protein
LOC106589231	106589231	4.3841111315944	-1.80597426450953	4.39637079522966	0.000211963422519588	0.00194189948410881	0.724197	E3 ubiquitin-protein ligase TRIM39-like
LOC106589359	106589359	3.41835307853612	-0.495628081164166	6.12391324282525	3.09056986940082e-06	0.00014219161593657	4.65761	prostaglandin E2 receptor EP1 subtype-like
LOC106589386	106589386	5.52104080308416	6.53530726504253	5.7839130704528	6.97206973967678e-06	0.000223652277246212	3.70463	interferon-induced protein with tetratricopeptide repeats 5-like
LOC106589450	106589450	2.50223392392746	5.30792365856846	4.73097977872889	9.22401514398549e-05	0.0011188591946537	1.15184	poly [ADP-ribose] polymerase 9-like
LOC106589505	106589505	4.8120067435606	5.49651158758471	5.60066102491184	1.08615352530813e-05	0.000292070074467566	3.27573	uncharacterized LOC106589505
LOC106589612	106589612	2.09359835138628	4.63923050836326	4.7801549109758	8.1640541674292e-05	0.00103776692279429	1.28462	fatty acid synthase-like
LOC106589669	106589669	6.69673122782994	0.69705057389913	3.36896977107643	0.00266479540203004	0.0116521049827602	-1.63764	uncharacterized LOC106589669
LOC106589670	106589670	2.08715475866637	-1.02321367727978	5.8788784349275	5.54814217339691e-06	0.000198023276339754	4.05312	calmodulin-lysine N-methyltransferase-like
LOC106589799	106589799	2.29234317015484	-2.05609302296977	4.62229482179379	0.000120836551978275	0.00133176587961221	1.23666	ras-related protein Rab-23-like
LOC106589827	106589827	2.25333142338661	-0.268907475817928	5.14889245062262	3.27989686891439e-05	0.000594167293631925	2.40284	neuromedin-K receptor-like
LOC106589833	106589833	2.69060301403376	3.00029501321359	5.01576594884066	4.55504856559581e-05	0.000719594831251651	1.96433	suppressor of cytokine signaling 3-like
LOC106589838	106589838	2.21778209234738	0.718467684429952	4.1468320738456	0.000394214536502183	0.00295208236855347	-0.0219105	inhibitor of apoptosis protein-like
LOC106589839	106589839	2.42734150272933	5.61227188578742	4.9842319922218	4.92428360180824e-05	0.000753703130947653	1.81871	metalloproteinase inhibitor 2-like
LOC106589862	106589862	3.62546612585645	-0.213733245016733	7.72105161478654	8.14456686744364e-08	2.31816460008442e-05	8.1354	transmembrane protein 100-like
LOC106589901	106589901	8.7235782309731	0.218268308570157	3.23430866470624	0.00368296107576309	0.014836983410169	-1.88121	uncharacterized LOC106589901
LOC106589954	106589954	2.61976454684087	-3.27319515360325	3.04489810365754	0.00577327252688062	0.0207847712603508	-2.16592	wiskott-Aldrich syndrome protein family member 2-like
LOC106589958	106589958	2.20705210341834	3.59612360171649	3.92766850975637	0.000678730167636805	0.00430272393549447	-0.735297	calpain-1 catalytic subunit-like
LOC106589959	106589959	2.1652743284873	5.41666225778243	4.13550638101466	0.000405460361844106	0.00300960516655375	-0.286852	calpain-2 catalytic subunit-like
LOC106589972	106589972	2.42160782367824	-0.850469476351754	4.80756300307718	7.62735432741418e-05	0.000994071875981888	1.65699	transforming acidic coiled-coil-containing protein 2-like
LOC106590119	106590119	4.47448781910815	-2.48682563796426	4.27863528167077	0.000284091500396421	0.00234838718491612	0.456444	atypical chemokine receptor 4-like
LOC106590132	106590132	4.07268845488072	0.720369695822291	2.80460194820653	0.0100954959018222	0.0318163953606643	-2.91715	zinc transporter ZIP12-like
LOC106590135	106590135	2.62129313676349	2.21481299967617	4.05283901133454	0.000497794175851156	0.00345360776495288	-0.286531	very-long-chain (3R)-3-hydroxyacyl-CoA dehydratase 1-like
LOC106590148	106590148	3.56025624419516	3.15841367906342	4.80117513707345	7.74917937038793e-05	0.00100255754365889	1.40706	tripartite motif-containing protein 16-like
LOC106590150	106590150	4.27884671232844	2.16543014510319	5.05870460580481	4.09674274374412e-05	0.000680153141038034	2.12624	tripartite motif-containing protein 16-like
LOC106590246	106590246	3.4855138003234	-0.747732655975662	4.41593006166553	0.000201895207399875	0.00187887293869	0.741345	patched domain-containing protein 3-like
LOC106590296	106590296	3.32059929696391	-0.429953438422384	2.62307348854108	0.0152429302739805	0.0436891155642524	-3.26303	patched domain-containing protein 3-like
LOC106590474	106590474	2.42672128162316	3.8042366307622	8.54535065580399	1.42112202591333e-08	1.10999545028663e-05	9.85598	V-type proton ATPase catalytic subunit A
LOC106590516	106590516	3.37170401871095	-1.24752250914864	5.30959068206113	2.20978285649255e-05	0.000456152353212666	2.80946	eotaxin-like
LOC106590517	106590517	4.63936161795602	0.527593458288823	8.83252524777815	7.90062853451575e-09	9.00638289825353e-06	10.4026	uncharacterized serine-rich protein C215.13-like
LOC106590528	106590528	3.17921455698852	-2.87416409918117	3.47098331156638	0.00208152841598964	0.00967080002482059	-1.31252	uncharacterized LOC106590528
LOC106590575	106590575	5.46000607597739	-1.46786794748022	5.4406629174974	1.6035087177382e-05	0.000371650746701547	3.08184	ankyrin repeat domain-containing protein 33B-like
LOC106590674	106590674	2.61499962384807	0.715034880300914	4.48397250941261	0.00017045264367876	0.0016632481709156	0.793848	peptidase inhibitor 15-A-like
LOC106590776	106590776	3.24756563769243	-1.41728999913202	3.75251764173087	0.0010456037288601	0.0058697663013262	-0.704916	hephaestin-like protein 1
LOC106590839	106590839	2.10486137476836	-1.03715757371381	4.11607754662585	0.000425500100427539	0.00311582139175293	0.0886762	importin-5-like
LOC106590847	106590847	2.09332971373948	0.824376148864191	3.36591748757878	0.00268450029275157	0.0117108230721333	-1.73995	calponin-3-like
LOC106591009	106591009	2.27930429578057	-3.74699660644978	2.65724365496524	0.0141158345595558	0.0411468859154003	-2.89833	sodium/calcium exchanger 3-like
LOC106591171	106591171	4.07699785983551	-3.17820777893199	4.29605834709719	0.000272044006631751	0.00229241718458453	0.471558	apoptosis regulator BAX-like
LOC106591196	106591196	2.06177932913162	-1.0099365926808	3.29322017706504	0.0031980029354396	0.0133791886633874	-1.83193	E3 ubiquitin/ISG15 ligase TRIM25-like
LOC106591241	106591241	2.45745722335522	-0.453884413289094	6.35337332563932	1.7976348912802e-06	0.000104095457687132	5.18276	RAS guanyl-releasing protein 4-like
LOC106591242	106591242	2.08272558753662	-2.11728744500373	4.77532009768125	8.26259682923032e-05	0.00104562010967042	1.58509	uncharacterized LOC106591242
LOC106591310	106591310	5.6393701473602	0.999533703990808	5.56357864533527	1.18854453943892e-05	0.000308966384687271	3.36663	uncharacterized LOC106591310
LOC106591338	106591338	2.72797677643299	-0.766956571375442	3.37609562323692	0.0026193389621452	0.0115027612947972	-1.69392	up-regulator of cell proliferation-like
LOC106591534	106591534	2.22006558754691	0.316622421037094	5.06521693016204	4.03141775545176e-05	0.000673963149500263	2.19359	growth arrest-specific protein 6-like
LOC106591723	106591723	3.27776546033649	-2.89611726778985	2.70030822043371	0.012806864660786	0.0381902749497732	-2.84775	haptoglobin-like
LOC106591742	106591742	2.49570347540118	-3.91407190661777	2.69474402984236	0.0129693126134143	0.0385714454471029	-2.82893	haptoglobin-like
LOC106591807	106591807	4.22023993490832	-2.8747667942826	3.0439584144173	0.00578605600743296	0.0208193581799891	-2.19161	uncharacterized LOC106591807
LOC106591819	106591819	2.0427194048392	0.982230344922806	6.67320899947846	8.53455817098416e-07	7.15762007430507e-05	5.87426	RAS guanyl-releasing protein 1-like
LOC106591922	106591922	2.31221559395138	1.04716262006187	2.83725580326257	0.00936512576946097	0.0300877285338737	-3.08245	probable E3 ubiquitin-protein ligase HERC6
LOC106591927	106591927	2.66041355219918	1.02144968735101	4.71669674477846	9.55706171777651e-05	0.00114012443180679	1.34795	suppressor of cytokine signaling 1-like
LOC106592161	106592161	2.18909444388247	-2.66283838663045	3.21396944777457	0.00386638623611638	0.0153785466752966	-1.86016	uncharacterized LOC106592161
LOC106592293	106592293	9.30211357562678	-1.37269751356076	4.88788434634372	6.25031944104103e-05	0.000874315821519384	1.7891	GTPase IMAP family member 7-like
LOC106592314	106592314	2.72101134070766	-2.29349635179082	2.91641335845907	0.00779750138460972	0.0261549925309957	-2.48221	uncharacterized LOC106592314
LOC106592320	106592320	6.657957441632	-1.2520782303752	4.24841414559762	0.000306263727905327	0.00247552956887799	0.381476	GTPase IMAP family member 7-like
LOC106592321	106592321	5.41402375846042	-1.75472044385741	3.90746049827378	0.000713507414785981	0.0044592221870119	-0.366636	GTPase IMAP family member 7-like
LOC106592323	106592323	3.55534820358694	-1.30689424239523	3.49796373856952	0.00194940769911502	0.00923136033910781	-1.32653	ABC transporter F family member 4-like
LOC106592392	106592392	3.24696989386757	0.108036242069573	4.3406115929612	0.000243505179498198	0.00212615837912824	0.513958	uncharacterized LOC106592392
LOC106592430	106592430	4.69875606568035	-0.41614097533284	4.33085585347384	0.000249487143449316	0.00216406900823573	0.573507	GTPase IMAP family member 4-like
LOC106592431	106592431	2.09277265374027	-1.58006018517204	4.57870257805518	0.000134669789790053	0.00142547102423218	1.11614	uncharacterized LOC106592431
LOC106592440	106592440	2.09150374085742	1.74399120360051	3.95289455593089	0.00063766339550126	0.00412174033897331	-0.592261	tripartite motif-containing protein 16-like
LOC106592457	106592457	5.07115987505958	4.22052404602831	6.17533978061316	2.73569980346754e-06	0.000131823835866945	4.7142	trichohyalin-like
LOC106592474	106592474	4.0668226512613	-0.965038822955174	4.23185479102017	0.000319135840552139	0.00254777664387548	0.344235	uncharacterized LOC106592474
LOC106592508	106592508	5.8650827366958	-3.0016486182722	2.66550668844611	0.0138552962758	0.0405736692450392	-2.92588	ladderlectin-like
LOC106592611	106592611	3.60717108863026	0.721349034071398	3.47929506372047	0.0020399204431062	0.00953552790565968	-1.46568	GTPase IMAP family member 4-like
LOC106592646	106592646	2.75909146899344	3.57743917279299	6.04495496551496	3.72919067025462e-06	0.000155601913997911	4.37447	GTPase IMAP family member 4-like
LOC106592730	106592730	5.71607767604134	-0.197054270081668	4.17881647760184	0.00036410367231496	0.00279131548318022	0.21275	GTPase IMAP family member 4-like
LOC106592802	106592802	2.85280065565529	-1.10524380036882	5.65062923683935	9.62181971733506e-06	0.000273168585821146	3.5865	uncharacterized protein C17orf98-like
LOC106592919	106592919	5.77010257837678	-2.11852992689475	3.31492628314004	0.00303543598473953	0.0128868857266416	-1.645	uncharacterized LOC106592919
LOC106592946	106592946	3.63600927112559	3.42946774124002	4.67501258834225	0.000105997529853414	0.00122211913410805	1.1403	beta-2-microglobulin-like
LOC106592982	106592982	2.29612361464806	3.25500023344193	4.13207638253426	0.000408928700039757	0.00302910037172613	-0.243721	poly(ADP-ribose) glycohydrolase-like
LOC106593068	106593068	3.74953575191572	-3.54299803574313	4.07880419104945	0.000466741679677483	0.00330717005351222	-0.00444777	protein asteroid homolog 1-like
LOC106593215	106593215	2.00356847926981	-2.95268072147199	2.79668947751833	0.0102804433241555	0.0322750952967926	-2.74581	apoptosis-associated speck-like protein containing a CARD
LOC106593218	106593218	3.66609851394571	0.491039166451333	5.32427216403181	2.13167130265848e-05	0.000447184961718223	2.81409	suppressor of cytokine signaling 1-like
LOC106593286	106593286	2.03748606500411	1.81512164942665	6.0108201775448	4.04550271964787e-06	0.000162761566553316	4.33254	unconventional myosin-Ie-like
LOC106593357	106593357	3.64949949128713	-3.72624553578851	4.48949166037654	0.000168128176539994	0.00164857600452954	0.847528	uncharacterized LOC106593357
LOC106593515	106593515	2.41459023302843	-1.51747802448192	3.02609413770247	0.00603431489328365	0.0214873303653334	-2.38239	placenta growth factor-like
LOC106593516	106593516	2.56803454091042	0.774629939929619	5.36837728511404	1.91342012216561e-05	0.000417238889445134	2.92462	dysferlin-like
LOC106593566	106593566	2.23581990648782	0.132846538046723	3.58733376314514	0.00156775787767093	0.00786478208804417	-1.29183	tripartite motif-containing protein 16-like
LOC106593586	106593586	3.02047916150507	-3.30792046437304	3.66825173905733	0.00128604688877085	0.00682751546042356	-0.883835	uncharacterized LOC106593586
LOC106593611	106593611	2.19381586635567	-0.862293476904395	4.00811175197592	0.000556166265303271	0.00374561864577415	-0.17589	dysferlin-like
LOC106593683	106593683	2.06720150516282	0.607384286803162	4.24042148136637	0.000312410758009044	0.00250719897693949	0.218386	tripartite motif-containing protein 16-like
LOC106593746	106593746	2.32140083730072	-1.59169692684759	5.45081388190918	1.56426269885975e-05	0.000366880775166925	3.13434	fibrinogen alpha-1 chain-like
LOC106593784	106593784	5.56687501049334	-2.96593756685256	5.04807684938143	4.20565264911019e-05	0.000689249402750695	2.10145	protein asteroid homolog 1-like
LOC106593843	106593843	4.16797667494097	1.66921241384755	3.96341164602832	0.000621277894291932	0.00404140955075575	-0.495053	probable E3 ubiquitin-protein ligase HERC6
LOC106593998	106593998	2.53774206159153	1.9176122913107	5.99256276565491	4.22577588468542e-06	0.000166776626161039	4.35131	plexin-B2-like
LOC106594032	106594032	3.76067454795556	0.293581556981817	3.18366643824618	0.00415616101099152	0.01619575658321	-1.99664	haptoglobin-like
LOC106594100	106594100	3.6055814159425	-1.60376403167766	3.87100212349546	0.000780766905552723	0.00476149481382435	-0.462543	E3 ubiquitin/ISG15 ligase TRIM25-like
LOC106594224	106594224	2.90921849482298	-0.432798713315866	6.84614874247992	5.73496762026872e-07	5.93138191890921e-05	6.25866	interleukin-18 receptor 1-like
LOC106594284	106594284	5.64009211536789	2.06629519326861	5.00793364593736	4.64406637564744e-05	0.000728496871673787	2.03037	probable E3 ubiquitin-protein ligase RNF144A-A
LOC106594285	106594285	5.58006107605224	1.71274058843265	4.86043723307065	6.69018180046015e-05	0.000914515449532986	1.71	uncharacterized LOC106594285
LOC106594538	106594538	2.44044457355789	1.22458497988237	4.27393904477678	0.000287428880770874	0.00236955974216263	0.309404	collagen alpha-2(VI) chain-like
LOC106594559	106594559	5.69931050728308	4.57301366606165	3.59357997422092	0.00154400958158871	0.00777718299517368	-1.51783	barrier-to-autointegration factor-like
LOC106594610	106594610	5.77369371616755	2.19572836054668	5.72554843134124	8.02657856816982e-06	0.000241559738163577	3.743	uncharacterized LOC106594610
LOC106594752	106594752	2.59117843419793	-0.0431823117447514	5.63050898702116	1.01027338982272e-05	0.000279959092991632	3.54059	growth arrest-specific protein 6-like
LOC106594794	106594794	4.66378832573201	-3.27359077624243	4.850275589213	6.86082530018603e-05	0.000926215916531214	1.69553	interleukin-10-like
LOC106594838	106594838	3.18819850084039	-3.11204750141158	2.67614027490179	0.0135266686067032	0.0398720455646078	-2.88291	transmembrane protein 19-like
LOC106595009	106595009	2.33731784907266	-0.721307075673668	4.78855138897728	7.99571841093292e-05	0.00102380556061606	1.57085	uncharacterized LOC106595009
LOC106595073	106595073	2.09637734500565	4.09734461573602	7.51386358209189	1.28127760092504e-07	2.72360693067522e-05	7.67982	threonine--tRNA ligase, cytoplasmic-like
LOC106595094	106595094	2.09534138303149	-2.84671485128869	2.63397532266842	0.0148744662845922	0.0428597996426144	-3.07348	uncharacterized LOC106595094
LOC106595143	106595143	2.99357818443168	0.811917598882594	7.82034012852209	6.56826963375869e-08	2.13556685236182e-05	8.30101	UTP--glucose-1-phosphate uridylyltransferase-like
LOC106595160	106595160	2.64566129777409	-0.981727545798114	3.68297817987825	0.00124042090843536	0.00665295059576974	-0.963363	E3 ubiquitin/ISG15 ligase TRIM25-like
LOC106595409	106595409	5.09912328773703	-3.37365983827952	4.13167841946942	0.000409333016721652	0.00302969172027604	0.106122	GTPase IMAP family member 7-like
LOC106595579	106595579	4.1001488621291	-3.09785833707795	5.37707812663147	1.87311264302345e-05	0.000411178831559383	2.83372	radical S-adenosyl methionine domain-containing protein 2
LOC106595594	106595594	2.84508387940938	0.258891393485677	7.01544459998697	3.90046551166336e-07	4.83398651936256e-05	6.58967	uncharacterized LOC106595594
LOC106595678	106595678	3.28889446587291	-1.47308606677957	5.01595403531998	4.55293217267161e-05	0.000719594831251651	2.10438	uncharacterized LOC106595678
LOC106595751	106595751	5.11902734380555	0.173195754219225	4.53996170192829	0.00014829105307422	0.00151783952591938	1.01116	zinc-binding protein A33-like
LOC106595897	106595897	2.26434575559431	-2.89800053675327	3.52170610151474	0.00183995289855206	0.00882935534373045	-1.20895	scavenger receptor cysteine-rich type 1 protein M160-like
LOC106595941	106595941	3.24368405390059	-2.61700982702878	3.43695297269735	0.0022606966263856	0.0102813482591451	-1.38239	uncharacterized LOC106595941
LOC106595965	106595965	2.20231880985603	0.194424638796753	4.94807002364596	5.38503697600089e-05	0.000797450846013959	1.95465	cytoplasmic FMR1-interacting protein 1 homolog
LOC106596062	106596062	2.44516775183834	-0.501179889261995	5.06854516819407	3.99843933686294e-05	0.000670925090485059	2.24853	chemokine XC receptor 1-like
LOC106596064	106596064	4.49680042799002	-2.54913821555519	3.38497659171369	0.00256374251111901	0.0113118570649557	-1.48161	galactose-specific lectin nattectin-like
LOC106596079	106596079	2.60150718475798	1.34560905791762	4.0564289278071	0.000493381687061312	0.0034333035307608	-0.296583	uncharacterized LOC106596079
LOC106596088	106596088	2.68200264516529	1.3730469554954	4.64122103375987	0.000115283331309435	0.00129149631933245	1.15809	suppressor of cytokine signaling 1-like
LOC106596130	106596130	2.18512378852373	-1.53592741620528	2.86796703490513	0.00872426880838419	0.0284893818374712	-2.75833	E3 ubiquitin/ISG15 ligase TRIM25-like
LOC106596196	106596196	2.11884651252734	1.09619863877324	2.78487437369464	0.0105626036423742	0.0329361810354453	-3.26334	macrophage mannose receptor 1-like
LOC106596213	106596213	2.29734030618667	1.06541220540926	3.24242302120528	0.00361215993682073	0.0146272756605268	-2.24149	macrophage mannose receptor 1-like
LOC106596223	106596223	2.29450659496508	-2.13279350935235	2.93896634168317	0.00739885210542316	0.0251236322730505	-2.54294	macrophage mannose receptor 1-like
LOC106596432	106596432	2.4074566353954	1.55779813021976	6.07586831385131	3.46450304065433e-06	0.000150127179001664	4.53077	spore wall protein 2-like
LOC106596903	106596903	3.05842010126843	-1.65345009146487	4.35313714176478	0.000236034360326158	0.00209057226421792	0.624547	E3 ubiquitin/ISG15 ligase TRIM25-like
LOC106596922	106596922	6.21059592265542	2.82338040570709	5.43916100408488	1.6093996592544e-05	0.000372524444905019	2.9956	protein PML-like
LOC106596943	106596943	3.19017604869594	-2.29324499677818	3.58574594387883	0.00157385169654418	0.00788421644129097	-1.07395	ubiquitin carboxyl-terminal hydrolase 26-like
LOC106597047	106597047	2.06137119332761	1.61686609709841	4.35240105387757	0.000236466996828448	0.00209103534804544	0.391793	uncharacterized LOC106597047
LOC106597052	106597052	2.75981453747454	-0.848984011717818	3.93477421171236	0.000666904578593922	0.00424860720346272	-0.384037	E3 ubiquitin/ISG15 ligase TRIM25-like
LOC106597258	106597258	3.30593587169534	-0.572343202049964	5.72303320858596	8.07550617049115e-06	0.000242814637638421	3.75447	E3 ubiquitin-protein ligase RNF213-like
LOC106597452	106597452	2.79969256941539	-3.96351927719611	3.68121482865826	0.00124579915967593	0.00667220707652303	-0.862183	E3 ubiquitin/ISG15 ligase TRIM25-like
LOC106597453	106597453	5.3412490245981	-1.43444777616098	5.08921895302697	3.79960236310373e-05	0.000650486568832167	2.26855	uncharacterized LOC106597453
LOC106597471	106597471	2.86186374023349	0.625794718160932	3.8322970430726	0.000859034269817796	0.00509474218366599	-0.705878	tripartite motif-containing protein 47-like
LOC106597928	106597928	4.26733987320848	-2.64036807370815	5.5897970080841	1.11518750066171e-05	0.000296698993780685	3.24174	tripartite motif-containing protein 16-like
LOC106598044	106598044	3.62712793250494	-2.7727805378635	2.99948352499717	0.00642316509631783	0.0225599609017852	-2.28716	uncharacterized LOC106598044
LOC106598377	106598377	2.00001206202408	3.92777074992607	3.70169427701944	0.00118472549784342	0.00645493752132553	-1.29406	CMRF35-like molecule 3
LOC106598415	106598415	2.29726170081037	-0.884162394975761	3.81249891871546	0.000902014836490935	0.00528156734630135	-0.680883	tripartite motif-containing protein 29-like
LOC106598617	106598617	3.52933887567477	0.623353895634498	6.51306634886947	1.23735899583313e-06	8.48121208858195e-05	5.54038	regulator of G-protein signaling 5-like
LOC106598632	106598632	3.22775262074296	-0.466359446232204	3.85714862288314	0.000807935779901507	0.00488045523449137	-0.585325	E3 ubiquitin/ISG15 ligase TRIM25-like
LOC106598663	106598663	5.23267132149117	0.108199311902005	3.60051041871813	0.00151807264461302	0.00768671609256338	-1.06578	haptoglobin-like
LOC106598822	106598822	3.53264220570271	-1.55149518119443	3.32380910575128	0.00297124907137869	0.0126833212139457	-1.63216	haptoglobin-like
LOC106598978	106598978	2.34768254253168	-1.03876865618844	4.72835242453029	9.2843911800625e-05	0.00112218670495818	1.47022	angiopoietin-related protein 4-like
LOC106598989	106598989	2.49589829819288	4.915671613817	5.96108282597799	4.55605733702734e-06	0.000173491770659184	4.14396	calponin-2-like
LOC106599036	106599036	2.79012936928337	0.950378946451778	6.0409657096731	3.76481780650187e-06	0.000156105149196508	4.47795	mitochondrial import inner membrane translocase subunit TIM44-like
LOC106599055	106599055	2.32983817052269	-2.44175309927303	2.86791014792047	0.00872541633907019	0.0284903590476387	-2.54746	GTPase IMAP family member 4-like
LOC106599095	106599095	2.27146190848847	-1.85302360994484	2.8235029906782	0.00966639729784989	0.0308051636441395	-2.80044	E3 ubiquitin/ISG15 ligase TRIM25-like
LOC106599182	106599182	2.48189841806991	-3.71875439790098	2.89017327084364	0.00828713589239896	0.0274488901461649	-2.47732	uncharacterized LOC106599182
LOC106599203	106599203	2.83637040866953	1.11208890737155	9.23391735937987	3.54076949063923e-09	6.64326795006262e-06	11.1893	tissue factor-like
LOC106599358	106599358	2.55962416985845	-3.25299578145165	4.53799743912466	0.000149017347006664	0.00152124517220845	1.00601	E3 ubiquitin-protein ligase RNF213-like
LOC106599393	106599393	2.35880262979747	0.16272507129517	3.30977511994403	0.00307327314392842	0.013003143337362	-1.92448	E3 ubiquitin/ISG15 ligase TRIM25-like
LOC106599427	106599427	2.44186487639832	1.00413093320544	4.5131621923628	0.000158513612425818	0.00158545960871888	0.857795	suppressor of cytokine signaling 1-like
LOC106599520	106599520	2.05063024913764	2.06638461783841	6.01581090683565	3.99760180991394e-06	0.000161958328573908	4.36848	long-chain-fatty-acid--CoA ligase 3-like
LOC106599563	106599563	3.09386142078786	4.17914069092419	2.91985666902906	0.00773533746328752	0.026000704968172	-2.7445	serotransferrin-1-like
LOC106599644	106599644	3.41959859339999	-3.19392811739952	4.59517339216713	0.000129265564118012	0.00138396979166961	1.1375	uncharacterized LOC106599644
LOC106599775	106599775	3.32614351008178	-3.26907244223113	4.68146560373019	0.000104311573958859	0.00120974268786168	1.30566	tripartite motif-containing protein 29-like
LOC106599784	106599784	2.2344879029473	-2.72920533873528	3.10546646696174	0.00500420022029807	0.0186393555061474	-2.12244	tripartite motif-containing protein 47-like
LOC106599798	106599798	2.00593577299799	4.11938790460348	4.86750605251814	6.57400221085881e-05	0.000903414231808117	1.5026	microtubule-associated protein RP/EB family member 2-like
LOC106599819	106599819	2.68623962552513	-0.40561409216379	3.16274844228091	0.00436832291189712	0.0168069264200612	-2.09135	uncharacterized LOC106599819
LOC106600108	106600108	2.55179189821408	-0.86211765163151	4.24339563135903	0.000310109151822104	0.0024964827356417	0.324747	E3 ubiquitin/ISG15 ligase TRIM25-like
LOC106600195	106600195	2.93911945384383	5.74461925046529	5.56586844263401	1.18194709286485e-05	0.000307727713650845	3.17758	uncharacterized LOC106600195
LOC106600447	106600447	6.42401745094909	0.900522106735277	6.21075307431751	2.51574924716455e-06	0.000124634134649545	4.86333	C-C motif chemokine 4-like
LOC106600688	106600688	2.9440070111367	5.47180029611586	6.24282477702326	2.33213936568925e-06	0.000119290313365219	4.79133	poly [ADP-ribose] polymerase 14-like
LOC106600701	106600701	4.79504706881316	2.20516287866053	4.55116102887589	0.000144217308191283	0.00149082256476221	0.886411	nuclear pore complex protein Nup214-like
LOC106600897	106600897	2.54596680204543	2.85665958279081	6.30820458796441	1.99902851910687e-06	0.000110838947531666	5.00357	cytokine receptor common subunit beta-like
LOC106600975	106600975	2.12011244874954	1.468429814745	3.43358024438255	0.00227925287383987	0.010348923485303	-1.74803	TNF receptor-associated factor 3-like
LOC106601185	106601185	2.88264384075937	2.20151996066319	5.1529564871517	3.24723218060999e-05	0.00058902210388876	2.30225	hemicentin-1-like
LOC106601188	106601188	2.45852357126245	0.373820452492649	3.49972728249538	0.00194106321348549	0.00919889220941496	-1.53517	tripartite motif-containing protein 47-like
LOC106601371	106601371	4.49998576199382	-3.11903024557102	3.13330422985847	0.0046847652151436	0.0177047962772379	-2.00057	permeability factor 2-like
LOC106601456	106601456	2.9997851060688	-0.694159635367105	3.37922378845253	0.00259962343211012	0.0114371171850734	-1.64746	tumor necrosis factor ligand superfamily member 14-like
LOC106601561	106601561	2.1326584762621	2.20546462572766	5.41385957366731	1.71200380546083e-05	0.000386940510162903	2.91565	uncharacterized LOC106601561
LOC106601740	106601740	3.62841049180689	-0.4226212474997	2.8814756971364	0.00845580255885574	0.0278975034127435	-2.62817	NADPH oxidase organizer 1-like
LOC106601757	106601757	3.90552282106763	4.22506165072663	4.11752707903305	0.00042397158642799	0.00310757119064871	-0.297161	sterile alpha motif domain-containing protein 9-like
LOC106601890	106601890	2.97017044789265	-1.90081545376634	3.16567253879957	0.00433804817770239	0.0167161181845241	-1.99734	adenylate cyclase type 9-like
LOC106601898	106601898	2.05788323699319	4.31098934970188	4.52170813876342	0.000155179365149337	0.00156230640224989	0.653936	E3 ubiquitin-protein ligase RNF213-like
LOC106601915	106601915	4.12957221709729	1.89088108847015	6.40192858675968	1.60414094058263e-06	9.65531857175774e-05	5.29215	suppressor of cytokine signaling 3-like
LOC106601929	106601929	2.1591718755873	1.53888811214358	3.37298892705138	0.00263906325813992	0.0115682039399487	-1.91561	E3 ubiquitin-protein ligase RNF213-like
LOC106601932	106601932	2.2564993210934	4.04256583535078	4.18228176470897	0.000360982052883497	0.0027756280284215	-0.161991	E3 ubiquitin-protein ligase RNF213-like
LOC106601933	106601933	2.36905472427366	2.65911989553954	4.57321936641585	0.000136518689521395	0.00143959708203	0.863167	E3 ubiquitin-protein ligase RNF213-like
LOC106601944	106601944	3.84095619635264	-3.6384462570767	2.71394560886833	0.0124167959474542	0.0373248463878276	-2.80897	poly [ADP-ribose] polymerase 14-like
LOC106601989	106601989	2.07981071139861	-1.70122518834356	3.16800485761783	0.00431404581518785	0.0166389001778708	-2.01015	monocarboxylate transporter 4-like
LOC106602018	106602018	5.02055347849156	3.25032234031889	5.27704711570341	2.39342054181987e-05	0.000477138818355396	2.59542	uncharacterized LOC106602018
LOC106602070	106602070	3.55689976996612	-0.635344845170791	4.33238500641264	0.000248539901159652	0.00215696669776436	0.561065	uncharacterized LOC106602070
LOC106602246	106602246	2.2564683688041	-0.42538166714888	5.9744851205049	4.4123426007239e-06	0.0001701411464844	4.32816	C-type lectin domain family 4 member E-like
LOC106602317	106602317	2.77226194219204	2.28161826274189	3.4466506292592	0.00220815918615297	0.0101039828918438	-1.83628	probable E3 ubiquitin-protein ligase HERC6
LOC106602320	106602320	3.10343639299806	0.99104357880049	3.12338516931597	0.00479626297864804	0.0180247609265831	-2.4047	probable E3 ubiquitin-protein ligase HERC6
LOC106602323	106602323	3.53344954129092	3.0033621904159	4.05477699381467	0.000495407291827631	0.00344131319613709	-0.40408	probable E3 ubiquitin-protein ligase HERC3
LOC106602568	106602568	3.66154742405287	-0.0828942737215148	3.66307130926321	0.00130248615233554	0.00688468679766154	-0.977683	E3 ubiquitin-protein ligase TRIM21-like
LOC106602576	106602576	2.63075376675622	3.42475898906516	5.97851652227191	4.37002308248023e-06	0.000169678144795585	4.22511	GTPase IMAP family member 7-like
LOC106602585	106602585	2.52027506230405	2.55834434148862	6.47194596664686	1.36187215282971e-06	8.88152196600748e-05	5.39843	pre-mRNA-processing factor 19-like
LOC106602661	106602661	3.44498512929468	0.757669148158576	4.6432471079259	0.000114704239832431	0.00128672565097262	1.19121	E3 ISG15--protein ligase HERC5-like
LOC106602700	106602700	2.45494064094331	-1.72267160433894	3.07417633541744	0.0053882984263876	0.0197107896168499	-2.13988	uncharacterized LOC106602700
LOC106602720	106602720	2.0539153437109	-0.0492386436733812	6.40775906453534	1.58238326516332e-06	9.60863713519116e-05	5.26881	storkhead-box protein 2-like
LOC106602937	106602937	2.95119278445065	-1.69229999063109	4.71815465908076	9.52252001582048e-05	0.0011377565181478	1.448	arylsulfatase I-like
LOC106603086	106603086	3.04901402963098	-2.72976951121993	2.73605257838768	0.0118082053915533	0.0358840378466077	-2.88317	tyrosine-protein kinase receptor UFO-like
LOC106603098	106603098	2.18536036647127	3.24753916336291	6.06834079130681	3.52713824058468e-06	0.00015168049289152	4.42671	proteasome subunit beta type-6-like
LOC106603109	106603109	2.16985297116586	3.92329425809492	5.74733962557103	7.61509743509482e-06	0.00023464280959183	3.66081	interleukin-13 receptor subunit alpha-2-like
LOC106603225	106603225	2.20549302611686	1.49293481005505	3.6600713472515	0.00131210030350398	0.00691917110904139	-1.11945	FERM domain-containing protein 6-like
LOC106603287	106603287	4.35461345447786	3.64688596690415	4.026130418544	0.000531875754872036	0.0036212404425567	-0.459384	galectin-9-like
LOC106603685	106603685	2.27218982524474	2.3234068444124	4.34407497271934	0.000241416151745632	0.00211549399858839	0.313306	tripartite motif-containing protein 16-like
LOC106603879	106603879	2.00684455436333	-2.32765150466479	3.77249670952232	0.000995435285602927	0.00565696945892723	-0.695046	serine/threonine-protein phosphatase 2A 55 kDa regulatory subunit B beta isoform
LOC106604087	106604087	2.02966072994763	2.80857045047839	5.03596072530511	4.33338514086769e-05	0.000698373672462487	1.96648	plastin-3-like
LOC106604208	106604208	2.08743393920162	-1.40618347060455	3.140454666799	0.00460594391695444	0.017487872253126	-2.04979	sideroflexin-1-like
LOC106604215	106604215	2.69974914872285	-2.31938516948515	3.27902275877093	0.00330887341672259	0.0137284524489246	-1.71498	sideroflexin-1-like
LOC106604228	106604228	2.84416667763125	4.02243796922243	6.25896801648212	2.24495282990441e-06	0.000117080752892654	4.86486	heat shock 70 kDa protein 4-like
LOC106604324	106604324	4.01278508857008	1.07284548087137	4.97341133427863	5.05782394035286e-05	0.000766916816526823	1.9679	solute carrier family 25 member 53-like
LOC106604515	106604515	2.13406927660221	1.46221312704812	3.12275725073848	0.00480340671599734	0.0180435318156232	-2.2271	elongation of very long chain fatty acids protein 6
LOC106604607	106604607	7.69098672919236	-0.840623900263233	7.17120831919939	2.7447525829998e-07	4.2093726142754e-05	6.70721	endonuclease domain-containing 1 protein-like
LOC106604645	106604645	2.50127438919224	3.49475971258487	6.27981897956418	2.13724187231643e-06	0.000115399601757192	4.93131	CD97 antigen-like
LOC106604658	106604658	3.23313140925894	-0.0118486767981192	4.21478071151959	0.000332972701893128	0.00262346173870509	0.105612	solute carrier family 43 member 3-like
LOC106604665	106604665	3.56561731077617	3.67506119649649	3.66820907045472	0.00128618145412076	0.00682751546042356	-1.30353	large neutral amino acids transporter small subunit 3-like
LOC106604686	106604686	6.94364684093874	1.15566787011538	4.30559327567365	0.000265668118833999	0.00225549278037379	0.480402	cystine/glutamate transporter-like
LOC106604696	106604696	3.86724731434979	6.1317425974105	3.511425802853	0.00188658761538311	0.00899786021730432	-1.63276	saxitoxin and tetrodotoxin-binding protein 2-like
LOC106604712	106604712	2.99724099402978	0.693607509371197	2.59890821760172	0.0160904224467367	0.0455314624901928	-3.46509	fos-related antigen 1-like
LOC106604752	106604752	4.51835108071903	0.517885549593135	6.6853580562064	8.29849170901246e-07	7.03821067017405e-05	5.87444	DNA ligase 1-like
LOC106604753	106604753	2.41527806082063	0.606871864788653	6.50711409782599	1.25463610510406e-06	8.5473038998022e-05	5.52579	dystrophin-related protein 2-like
LOC106604848	106604848	3.34245941588696	2.7445172776297	7.95382289828653	4.9290508220982e-08	1.81919891110978e-05	8.64746	platelet-derived growth factor receptor beta-like
LOC106604871	106604871	2.67609955021341	-1.73462667421622	6.03266684456987	3.84004858954072e-06	0.000158291661819886	4.44592	histamine H2 receptor-like
LOC106605040	106605040	2.32006367995407	-0.224262473641251	5.28960205698695	2.32081190496759e-05	0.000469276271163405	2.73094	protein FAM26E-like
LOC106605064	106605064	3.17454871553659	2.94412931687588	5.35666748784595	1.96905778288154e-05	0.000423928042922175	2.76338	nuclear factor 7, brain-like
LOC106605066	106605066	2.47303804640969	5.13655666297321	2.64639805442286	0.0144647992095372	0.0419384276805522	-3.71352	riboflavin transporter 2-like
LOC106605148	106605148	3.05884552243789	-1.56687306128373	3.5639045152773	0.00166007025524462	0.00818724223093183	-1.13813	protein FAM110C-like
LOC106605185	106605185	2.57633619148644	2.52109937336178	5.24573814460334	2.5846673900956e-05	0.000502074256586182	2.50336	free fatty acid receptor 2-like
LOC106605186	106605186	6.75788571866436	-1.43688412395479	5.1760318461361	3.06789874606139e-05	0.000566768136882387	2.44282	free fatty acid receptor 2-like
LOC106605312	106605312	2.33645423272821	-0.504349179264215	3.66830665405121	0.00128587372194888	0.00682751546042356	-0.978302	nestin-like
LOC106605426	106605426	3.27208558261474	-1.69511911698983	2.58424012340251	0.0166261679401774	0.046712939303898	-3.14485	uncharacterized LOC106605426
LOC106605607	106605607	8.06038411606782	1.15545639746526	6.98515249275064	4.17786609731564e-07	5.06562493662249e-05	6.55585	urokinase plasminogen activator surface receptor-like
LOC106605836	106605836	4.31222311774015	2.25464555179688	4.57059125878569	0.000137413869691173	0.00144404950796237	0.921838	CD209 antigen-like protein E
LOC106605885	106605885	2.39697040141479	-1.15550416734839	3.23250718298694	0.00369886113045691	0.014893891611021	-1.89811	neuronal acetylcholine receptor subunit alpha-7-like
LOC106605908	106605908	2.75768009312428	-1.35292180500899	4.40083435996073	0.000209622459345565	0.0019272871392226	0.698705	B-cell receptor CD22-like
LOC106605929	106605929	3.10594279407818	-0.984709371648101	4.24097554847675	0.000311980695343103	0.00250494468892982	0.373329	uncharacterized LOC106605929
LOC106606033	106606033	3.33665903489015	4.50911040082469	7.22014621828608	2.45945453286051e-07	3.91484549481768e-05	7.02656	syndecan-2-like
LOC106606114	106606114	2.22421679850779	4.80330589205015	5.18796342262692	2.97913142783046e-05	0.000557421215237403	2.29907	uncharacterized LOC106606114
LOC106606169	106606169	2.07767963645955	-0.764309586725122	2.87171532893313	0.00864897370099573	0.0283277246316531	-2.6307	exostosin-1a-like
LOC106606294	106606294	2.2701914231738	-2.97512755206648	2.67488191472825	0.0135651714876274	0.0399337426396683	-2.89238	polycomb group RING finger protein 6-like
LOC106606417	106606417	3.53134627532204	2.12856374721406	4.26950831883424	0.000290613412588271	0.00238587408557823	0.252478	galectin-3-binding protein A-like
LOC106606429	106606429	3.63713230477588	4.34515675407886	5.18611982468107	2.99267572368119e-05	0.000559643690732498	2.31188	suppressor of cytokine signaling 3-like
LOC106606431	106606431	4.14431671477963	6.41418253595242	7.73050810867828	7.97895618864152e-08	2.29500296636707e-05	8.13481	metalloproteinase inhibitor 2-like
LOC106606564	106606564	3.99753099882106	0.0896789792470205	3.87596448838066	0.000771256239576211	0.00472086970337281	-0.557515	sterile alpha motif domain-containing protein 9-like
LOC106606572	106606572	2.20900017501884	1.10173982728001	3.81912260508762	0.000887404023766282	0.00521146206368497	-0.778474	arf-GAP with dual PH domain-containing protein 2-like
LOC106606647	106606647	4.27488059459205	0.207159521427653	3.47823559379339	0.00204517852290879	0.00955611656516618	-1.36358	NADPH oxidase organizer 1-like
LOC106606682	106606682	2.19406434668555	3.74940667782212	2.87193519047555	0.00864457642950061	0.0283226832662865	-3.208	sterile alpha motif domain-containing protein 9-like
LOC106606683	106606683	2.10490401243946	3.70005072157004	3.94437684632786	0.000651246987074995	0.00417897999768834	-0.695034	serine/threonine-protein kinase/endoribonuclease IRE1-like
LOC106606746	106606746	3.36814772803687	3.64731799505365	5.07540097266974	3.93136319706873e-05	0.000662845202493727	2.03825	interferon-induced protein 44-like
LOC106606827	106606827	2.94552062825058	-2.62863830237096	4.98882504480999	4.868679993354e-05	0.000749092322488648	1.96611	uncharacterized LOC106606827
LOC106606998	106606998	3.2297653996921	0.941768555955254	4.62474575063551	0.000120102551563319	0.00132649792577922	1.06772	cyclic GMP-AMP synthase-like
LOC106607099	106607099	2.20161354180655	-3.4475276767998	2.83898609760193	0.0093278599093193	0.0299840593072421	-2.60037	G-protein coupled receptor family C group 5 member D-like
LOC106607104	106607104	3.81634582337799	6.87075459722342	4.3179319002755	0.000257638271031528	0.00221248759162999	0.149493	CD9 antigen-like
LOC106607151	106607151	4.68533554609975	5.14132927934337	4.69285171388136	0.000101402176501193	0.00118913879188864	1.08198	interferon-induced very large GTPase 1-like
LOC106607153	106607153	4.11220617711811	1.27299889319899	4.58461574259622	0.000132704038990594	0.00141178265870703	1.04074	interferon-induced very large GTPase 1-like
LOC106607155	106607155	2.86955450006929	-1.7241060884851	4.7344842282333	9.14409735557871e-05	0.00111555994836348	1.48281	galectin-2-like
LOC106607214	106607214	3.64466653861899	4.74123482571208	4.30059947831734	0.00026898858859151	0.00227391158732305	0.138593	vascular cell adhesion protein 1-like
LOC106607215	106607215	2.26531662292096	5.18740950785636	6.78434789412073	6.60755153521144e-07	6.35568704716673e-05	6.03887	intercellular adhesion molecule 2-like
LOC106607291	106607291	3.86292463871929	2.39460741554901	5.44601351909866	1.58269918050675e-05	0.000368886430787645	3.01175	probable ATP-dependent RNA helicase DHX58
LOC106607322	106607322	3.40848117089814	-1.208954314108	3.75814225710412	0.00103123331656698	0.00582003061169865	-0.90549	uncharacterized LOC106607322
LOC106607400	106607400	3.15770108209431	-3.26835395264168	3.1642007560752	0.00435326091358215	0.0167593559197123	-1.92749	protein FAM196A-like
LOC106607417	106607417	2.11012039205127	-2.34947108117385	2.81367662339283	0.00988727040631456	0.0313218132301906	-2.76347	E3 ubiquitin/ISG15 ligase TRIM25-like
LOC106607531	106607531	3.01336670710247	-1.40461412193132	3.12738894871016	0.00475095287586553	0.0178885093373116	-2.06266	uncharacterized LOC106607531
LOC106607560	106607560	3.04044708636069	-2.49724630549293	2.76433772585574	0.0110705907027111	0.0341241610996013	-2.73582	uncharacterized LOC106607560
LOC106607585	106607585	2.16625046357929	4.07084251033428	3.93084511716089	0.000673418094415216	0.0042766414827523	-0.761019	ezrin-like
LOC106607589	106607589	2.07445366158218	3.10978217144287	4.8141786251475	7.50321634606272e-05	0.000982085051437499	1.42652	H2.0-like homeobox protein
LOC106607658	106607658	2.07857653986699	2.91133832011324	6.57317240482095	1.07594373678743e-06	7.73803990230034e-05	5.61002	membrane-bound O-acyltransferase domain-containing protein 2-like
LOC106607787	106607787	2.00309099799256	2.87480813264998	4.39928142164309	0.000210433967857189	0.00193263200559244	0.448423	Golgi-associated PDZ and coiled-coil motif-containing protein-like
LOC106607816	106607816	2.60942696524317	1.80154387903761	2.79993153942544	0.0102042774578874	0.0320989849864762	-3.11128	clusterin-like
LOC106607827	106607827	2.3504139045202	1.84750051637762	3.5590727558288	0.00167975983099008	0.00825646329337522	-1.47736	feline leukemia virus subgroup C receptor-related protein 1-like
LOC106607838	106607838	2.05967081915079	1.05668042982664	3.51994916984253	0.00184784219652379	0.00886088349692288	-1.54808	uncharacterized LOC106607838
LOC106607932	106607932	2.25808772561166	2.85827898878496	4.29925613671535	0.000269888848122896	0.00228018815409707	0.184813	interferon-induced protein 44-like
LOC106607986	106607986	2.00910785512401	1.14545763276833	5.50584944220049	1.36781789703549e-05	0.000338537449446087	3.1971	uronyl 2-sulfotransferase-like
LOC106608146	106608146	2.86550683069491	2.33446375841052	4.68146487983974	0.000104311761568732	0.00120974268786168	1.18526	kelch repeat and BTB domain-containing protein 11-like
LOC106608168	106608168	2.3348032843081	4.75053124852894	6.69831012366016	8.05417195815937e-07	6.95886494540061e-05	5.84866	26S protease regulatory subunit 10B-like
LOC106608297	106608297	2.61251835465852	-2.24192778633968	2.96181644528204	0.00701485832184466	0.0241040596249756	-2.42091	transforming growth factor beta-3-like
LOC106608311	106608311	2.9168982085864	-1.58823533077899	4.96365361637971	5.18137555808994e-05	0.00077688249774111	1.98315	SLC2A4 regulator-like
LOC106608345	106608345	2.22035576668761	2.57865446581426	2.99342883106169	0.00651493723595814	0.0227904053751578	-2.81047	L-threonine 3-dehydrogenase, mitochondrial-like
LOC106608521	106608521	2.0844206200627	0.638736166261892	3.5517761606644	0.0017099280806633	0.00837410972836945	-1.32906	RELT-like protein 1
LOC106608524	106608524	2.01144153837533	4.49928965857077	3.75645771635187	0.00103551663553116	0.00583809667167237	-1.2056	RELT-like protein 1
LOC106608578	106608578	8.33738394303582	0.941998287562103	4.84220575407135	6.99945799276116e-05	0.000938458268043418	1.73464	interferon-induced protein with tetratricopeptide repeats 5-like
LOC106608637	106608637	2.12517162584288	2.15102995705033	4.43006710222138	0.000194917145105411	0.00183323641431261	0.527021	tapasin-related protein-like
LOC106608776	106608776	2.53944997923874	3.10110983690593	3.57150613398486	0.00162955034633414	0.00808181837092478	-1.50594	E3 ubiquitin-protein ligase KEG-like
LOC106608810	106608810	2.2417805606811	4.17394096895226	4.39014114131475	0.00021527437856123	0.00195940522448712	0.331921	interferon-induced very large GTPase 1-like
LOC106608827	106608827	2.01593931178604	-0.809197757555146	3.99689885139598	0.000571834128211766	0.00381063909327785	-0.211719	uncharacterized LOC106608827
LOC106608837	106608837	2.33146051676846	3.31661669473561	3.82765641931745	0.000868923701455415	0.00513797032342986	-0.983719	uncharacterized protein DDB_G0290685-like
LOC106608838	106608838	3.99102477578872	0.192967983968131	4.88028682519982	6.36907617689123e-05	0.000886130043401279	1.80252	ubiquitin carboxyl-terminal hydrolase 7-like
LOC106608840	106608840	5.67248950504107	-0.202929167183078	3.97064533582543	0.000610250689751128	0.00399063077608672	-0.2752	ankyrin repeat and IBR domain-containing protein 1-like
LOC106608841	106608841	4.71457850390777	-2.09277801493499	5.3848470732609	1.83784958854206e-05	0.000405825222095817	2.90979	probable E3 ubiquitin-protein ligase RNF144A-A
LOC106608842	106608842	3.96279706632009	-1.59760353958979	5.86326734775143	5.7600985021531e-06	0.000201309748484198	3.95784	uncharacterized LOC106608842
LOC106608844	106608844	4.08371386664405	-0.534226120203471	4.3854331407604	0.000217810851256399	0.0019739328791952	0.67192	uncharacterized LOC106608844
LOC106608947	106608947	4.18123192555416	3.7266352812931	8.30480611666668	2.34334812903819e-08	1.44694163974431e-05	9.36571	plasminogen activator inhibitor 1-like
LOC106608959	106608959	2.97621011462931	2.47045932652014	4.70167695825799	9.92033190434033e-05	0.00117086222814056	1.18759	tudor domain-containing protein 7B-like
LOC106608979	106608979	6.63251608867396	2.71688528427238	6.24451498175168	2.32285116096995e-06	0.000119289417572381	4.92103	E3 ubiquitin-protein ligase TRIM39-like
LOC106609031	106609031	2.66974073307418	3.90986492903587	5.90545985361832	5.20532966089783e-06	0.000190235257879124	4.0179	poly [ADP-ribose] polymerase 12-like
LOC106609042	106609042	2.81365838979415	4.62596143615136	4.91048364555261	5.91009030466449e-05	0.000846827188449068	1.60099	uncharacterized LOC106609042
LOC106609207	106609207	3.67760135765558	4.76825191058506	6.49241607781794	1.29836309431781e-06	8.74028530967814e-05	5.38501	nicotinamide phosphoribosyltransferase-like
LOC106609239	106609239	4.45731623122123	4.01334249424577	9.2311196437124	3.5603770351077e-09	6.64326795006262e-06	11.2072	aldose reductase-like
LOC106609356	106609356	2.15668792044304	5.39518274188548	2.86969462196699	0.00868948810090485	0.028403420667347	-3.24189	endoplasmin-like
LOC106609458	106609458	2.57626303912745	2.89970736194277	4.21072208849175	0.000336348775805503	0.00264124619691457	-0.0430922	ubl carboxyl-terminal hydrolase 18-like
LOC106609500	106609500	4.51748242886215	1.6526977933005	5.55652008589379	1.20911807522018e-05	0.00031214019734316	3.32792	nuclear factor 7, brain-like
LOC106609575	106609575	3.29772366454151	-0.789679980114529	3.34470226015639	0.00282543351186812	0.0121977370970776	-1.66264	uncharacterized LOC106609575
LOC106609581	106609581	3.21349391849525	0.7908141953512	4.28685428716454	0.000278343410001281	0.0023197125975938	0.354471	uncharacterized LOC106609581
LOC106609623	106609623	4.03921758692694	-1.38831155482817	4.41390277577928	0.000202916152739055	0.00188523980799278	0.763644	zinc finger protein RFP-like
LOC106609628	106609628	2.0527073134409	-2.99302422787955	3.13404115255698	0.00467658215344088	0.0176838198835246	-2.02575	protein piccolo-like
LOC106609653	106609653	6.53666946280617	0.39560085964787	4.43086181240433	0.000194532114874052	0.00183202048217427	0.784933	poly [ADP-ribose] polymerase 11-like
LOC106609709	106609709	4.6029271829269	-1.72962042738451	5.30182355226019	2.25227296771294e-05	0.00046197389554999	2.68058	complement C1q-like protein 2
LOC106609896	106609896	2.07190688104438	1.63542317264352	7.7336790509001	7.92420229883853e-08	2.29500296636707e-05	8.18542	pre-mRNA-processing factor 19
LOC106609899	106609899	3.5266537394024	-2.89953672349758	6.07540930506919	3.46828971036954e-06	0.000150127179001664	4.22453	syntaxin-3-like
LOC106609921	106609921	3.06940974389	-1.15805999671078	3.83022975981965	0.000863425964957987	0.00511446639489929	-0.596992	E3 ubiquitin-protein ligase TRIM39-like
LOC106609935	106609935	2.10293394292658	1.69201259778936	6.79486127972851	6.45003259306816e-07	6.33416075263449e-05	6.14713	annexin A2-A-like
LOC106609985	106609985	2.02035398836602	2.17242470643536	3.02562675148126	0.00604094546790375	0.0215063805898893	-2.80368	uncharacterized LOC106609985
LOC106610211	106610211	2.09312743103741	3.03605106928568	4.07138584953132	0.000475411755380378	0.00334902970241883	-0.343129	mucin-5AC-like
LOC106610264	106610264	5.32066912813812	0.435871258139102	4.37468517608883	0.000223713881381996	0.00200937927977516	0.617915	probable E3 ubiquitin-protein ligase HERC4
LOC106610285	106610285	4.8881650656766	1.65703567221002	4.38277122786001	0.000219258172888197	0.00198116895201049	0.555967	probable E3 ubiquitin-protein ligase HERC3
LOC106610286	106610286	4.90268367460099	3.54671443588987	4.56425894874749	0.000139595013253848	0.00145859979002763	0.845652	probable E3 ubiquitin-protein ligase HERC3
LOC106610287	106610287	7.21633759272323	1.00617470355827	4.80603880966262	7.65624653256989e-05	0.000995128155846965	1.64993	E3 ISG15--protein ligase HERC5-like
LOC106610288	106610288	7.03703925753769	0.100286951126755	5.04626870633431	4.22447075086294e-05	0.000690809336523601	2.20468	probable E3 ubiquitin-protein ligase HERC3
LOC106610310	106610310	8.29567787289081	0.649224142508688	4.39680588318828	0.00021173409129918	0.00194032774635041	0.719947	uncharacterized LOC106610310
LOC106610325	106610325	4.1778837106931	-1.03784394565367	4.06276315819834	0.000485690566253519	0.00339700194881105	-0.037473	PERQ amino acid-rich with GYF domain-containing protein 2-like
LOC106610327	106610327	3.36690876122998	1.76014429728753	5.93724998267606	4.82350683738632e-06	0.000180858907251951	4.19827	uncharacterized LOC106610327
LOC106610369	106610369	3.10081180380896	-0.260448395839437	5.08050477953552	3.88216701245193e-05	0.000657852983250305	2.27365	uncharacterized LOC106610369
LOC106610415	106610415	3.25129896577785	-4.18540274498445	3.095221222764	0.00512696550250528	0.01900179467746	-2.06473	erythroblast NAD(P)(+)--arginine ADP-ribosyltransferase-like
LOC106610451	106610451	2.40956564222513	-2.36304541084545	3.12799575015737	0.00474412192307447	0.0178744945523191	-2.0514	NAD(P)(+)--arginine ADP-ribosyltransferase 1-like
LOC106610781	106610781	6.14838011680256	-0.546321253729554	3.98452620928874	0.000589630689360164	0.00389752732392255	-0.203869	kelch repeat and BTB domain-containing protein 11-like
LOC106610870	106610870	2.93571035870483	5.2878069574821	5.7597010282805	7.39127736119538e-06	0.00023091600733822	3.64001	uncharacterized transmembrane protein DDB_G0289901-like
LOC106610967	106610967	5.32455070188382	5.58993184547759	4.24213390212772	0.000311083495334358	0.00250192774767714	0.00150083	sacsin-like
LOC106610968	106610968	3.14789208167267	-0.401666954715525	4.73740294134419	9.07806849659822e-05	0.00110967600735832	1.48622	zinc finger protein 239-like
LOC106611061	106611061	2.5612966805613	-0.675655336782623	3.17742520009171	0.00421839819598875	0.0163771959091987	-2.05663	latent-transforming growth factor beta-binding protein 2-like
LOC106611136	106611136	2.66367714586727	4.85647271087321	4.33911523246846	0.000244413323296416	0.00213106590764107	0.223054	ornithine decarboxylase 1-like
LOC106611398	106611398	2.09085746951717	-0.0151977849786962	5.09793653009969	3.71877938154095e-05	0.000642514117970063	2.3041	prostaglandin E2 receptor EP1 subtype-like
LOC106611470	106611470	2.87805422458496	2.01202359408811	5.62861194603452	1.01493182251669e-05	0.000280313922555108	3.46662	mitochondrial antiviral-signaling protein-like
LOC106611485	106611485	3.22462499842595	2.92943219980449	5.21567830019418	2.78282943567777e-05	0.000530618865374541	2.46086	arginase-2, mitochondrial-like
LOC106611589	106611589	5.73549361141019	7.77876234861861	4.52919010069813	0.000152317964996652	0.00154461086122511	0.663825	leukocyte cell-derived chemotaxin-2-like
LOC106611902	106611902	2.12603795271523	4.21392857965344	3.88176954723828	0.00076027577028838	0.0046647099051709	-0.841823	serine/threonine-protein phosphatase 2A 55 kDa regulatory subunit B gamma isoform-like
LOC106611914	106611914	2.18586895419892	5.24354765847436	2.78616731786378	0.0105313723655089	0.0328601516413955	-3.42562	dual specificity protein phosphatase 1-like
LOC106612018	106612018	2.76699549915609	-0.995340547744739	3.77032995515984	0.00100075930230721	0.0056814573913607	-0.710994	caspase-3-like
LOC106612115	106612115	3.54531901258444	1.95327322130665	2.97828197855525	0.00675005686062549	0.0233868020123845	-2.63792	SH2 domain-containing protein 4A-like
LOC106612300	106612300	4.33634188809552	4.84121786832349	5.33379387107865	2.0825121780179e-05	0.00044044870283948	2.66112	ES1 protein homolog, mitochondrial-like
LOC106612430	106612430	2.04126197710669	2.58898450185557	7.28937831039083	2.10688768895329e-07	3.56015946163377e-05	7.2182	hexokinase-1
LOC106612527	106612527	2.14581503602342	-3.28604332098332	2.82456766121696	0.00964274946207833	0.0307502263039653	-2.64511	F-box only protein 39-like
LOC106612531	106612531	2.29149613171236	2.07279823956112	5.61941225961428	1.03783418920767e-05	0.000283618381437989	3.42037	pleckstrin homology-like domain family B member 1
LOC106612545	106612545	2.12166410676383	0.771792536002955	4.34201496854303	0.000242656530461916	0.00212280042876541	0.471239	angiopoietin-2-like
LOC106612549	106612549	5.99757588232755	3.58044427358185	6.4134869280032	1.56130204771851e-06	9.534161922668e-05	5.27539	L-amino-acid oxidase-like
LOC106612597	106612597	3.40416773468642	1.48033351122132	6.3266482540769	1.9141474953932e-06	0.000108963657254705	5.08641	sushi domain-containing protein 6-like
LOC106612618	106612618	2.43380371113477	3.86666281234833	5.10501745437769	3.65440967395929e-05	0.000636602714261394	2.10131	proteasome subunit alpha type-6-like
LOC106612666	106612666	2.33817095850194	3.22543341117465	5.42690074453894	1.65831595724921e-05	0.000378370922147908	2.89145	tapasin-related protein-like
LOC106612667	106612667	2.02259830142915	-0.144053211219585	5.16472725160587	3.15446768711754e-05	0.000577047667426632	2.47104	uncharacterized LOC106612667
LOC106612874	106612874	2.54257725042432	-1.24532354546625	5.1383132133843	3.36649340620753e-05	0.000605932730658553	2.40482	lysyl oxidase homolog 3-like
LOC106613110	106613110	2.02913279743644	-3.43983629683283	2.75095352705809	0.0114140151680067	0.0349358528599903	-2.79444	collagenase 3-like
LOC106613126	106613126	2.90058726267037	0.203713934371731	3.99855732355619	0.000569489449889438	0.00379802872597035	-0.269722	potassium voltage-gated channel subfamily E member 4-like
LOC106613249	106613249	2.93911054526995	-0.109887401190538	4.90176836307861	6.03903005617956e-05	0.00085864845880115	1.838	pentraxin-related protein PTX3-like
LOC106613310	106613310	3.5898290824921	-0.456849127883824	6.36442843715482	1.75158006667505e-06	0.000101955923950344	5.18888	P2Y purinoceptor 12-like
LOC106613338	106613338	2.2139964785293	4.76144334861386	6.04998895843908	3.68472306342417e-06	0.0001550599465331	4.34104	serine/threonine-protein phosphatase 5-like
LOC106613461	106613461	3.42534288998185	0.188873725048875	3.90299085458654	0.000721434462676101	0.00449121369109167	-0.459603	DNA methyltransferase 1-associated protein 1-like
LOC106613508	106613508	2.03011852308888	-2.99735477316267	3.2302369642232	0.00371899300326891	0.0149480731220428	-1.83585	transmembrane protein 100-like
LOC106613533	106613533	4.81441120831842	4.59897143037455	4.74058847715975	9.00655022331643e-05	0.00110252660365062	1.23839	galectin-3-binding protein A-like
LOC106613606	106613606	2.21618992267235	-2.26095630992996	3.22821499508033	0.00373701275420996	0.015002547258295	-1.8499	uncharacterized LOC106613606
LOC106613620	106613620	3.25368275797336	4.27726074309146	6.32097661837041	1.93985014308519e-06	0.000109705538531429	4.99126	uncharacterized LOC106613620
LOC106613695	106613695	2.53890697753065	5.53187197515134	4.98691079905952	4.89177652580208e-05	0.000750549138399218	1.77812	lipoprotein lipase-like
LOC106613755	106613755	2.71638439859053	5.05600031728909	4.00997415290073	0.000553605465953861	0.00373286351727091	-0.509389	complement factor D-like
LOC106613850	106613850	2.43353793703578	0.565303607471086	4.63220208106805	0.00011789693475005	0.00131103552987589	1.12798	major facilitator superfamily domain-containing protein 12-like
LOC106613921	106613921	2.73978486332372	-3.0438970660877	3.80081395170763	0.000928371100939507	0.00538519374717691	-0.605908	lactosylceramide 1,3-N-acetyl-beta-D-glucosaminyltransferase A-like
loxe3	100194745	2.85602834711739	5.49757367935002	4.38888582086654	0.000215947791903869	0.0019640611718873	0.397531	Epidermis-type lipoxygenase 3
lpgat1	106571200	2.33320279361645	2.14918490216237	7.298542340121	2.06427331026584e-07	3.56015946163377e-05	7.25964	lysophosphatidylglycerol acyltransferase 1
lpp60	100194861	7.46175503626766	4.99305846255619	13.6314530540693	1.81950433379012e-12	6.11098725546749e-08	18.3573	60 kDa lysophospholipase
lrrc8a	106570154	2.26827580759567	4.86010209224135	6.13881245397243	2.98317640169847e-06	0.00013927685982262	4.54782	leucine rich repeat containing 8 VRAC subunit A
lyox	100195194	2.12573712029257	2.58600441785326	4.80703872433853	7.63728001792025e-05	0.000994367865127663	1.44493	Protein-lysine 6-oxidase
mapk3	100194763	2.38946993091113	1.80591359502698	6.68085101657891	8.38527769201653e-07	7.07607880814239e-05	5.88184	mitogen-activated protein kinase 3
mep50	100195433	2.18550776282407	4.57784521216655	4.7237917169324	9.39013988700168e-05	0.00112942673948176	1.14475	Methylosome protein 50
mip2a	100196393	4.95085418682597	-2.93603646867114	3.21140270044878	0.00389015301718661	0.0154346933532462	-1.83998	Macrophage inflammatory protein 2-alpha
mmp13	100195495	3.44436695007169	7.50062291116489	5.77829222546601	7.06718271437889e-06	0.000225197721674696	3.71241	Collagenase 3
mmp9	100195428	3.97845665359587	7.43368878430459	4.05150507018331	0.000499443732112937	0.00346147692669111	-0.466992	matrix metalloproteinase 9
mov10	100380419	2.33986378258275	6.64191792087819	5.63702754268267	9.94431089303402e-06	0.000276757616986969	3.34831	helicase MOV-10
mul1b	101448039	2.15937503851499	2.95980051399081	6.2345661380822	2.37807123373405e-06	0.00012083192202147	4.82482	Mul1b protein
mx	100194889	6.84856388583155	3.66753509816737	4.95562459698307	5.28531778261959e-05	0.000786846999322082	1.816	Interferon-induced GTP-binding protein Mx
mx2	100136920	7.84497444629296	3.39311080791935	4.69121893663374	0.000101814326731719	0.00119313886169278	1.2475	myxovirus resistance 2
myo3a	106590229	2.78424231221884	0.636029669311535	2.86724451845617	0.00873885417612639	0.0285286893817439	-2.64867	myosin IIIA
nampt	106561705	3.38938809392651	5.36844247620922	5.89040295786158	5.39677724496785e-06	0.00019448085895868	3.95508	nicotinamide phosphoribosyltransferase
nol6	106585800	2.14018089578586	4.15834740963548	4.26137463279049	0.000296551255925728	0.00241919518179336	0.0262682	nucleolar protein 6
nppc	106574195	2.13794356994909	-3.05189164023139	2.572318499031	0.0170738509524483	0.0476756200606027	-3.17757	natriuretic peptide C
ocstamp	106567340	3.5714146621744	-3.67099325375997	3.49486440696675	0.00196415774862833	0.0092855550529329	-1.25566	osteoclast stimulatory transmembrane protein
olfml3	106565417	2.14081075663734	3.49430612297425	5.22308150036748	2.73264275555259e-05	0.000523252791265618	2.39102	olfactomedin like 3
p2ry5	100196098	2.04174404475412	0.955043175580981	2.70402276695265	0.0126994876569511	0.0379470633849074	-3.36673	P2Y purinoceptor 5
pdl1	100196322	4.8282822529788	3.60381908038619	5.56031128590541	1.19802335185248e-05	0.000310229855785021	3.29091	Programmed cell death 1 ligand 1
pkdcc	106605748	2.21326997631008	-0.142435982813582	3.51261476890767	0.00188113550284246	0.00898078422153045	-1.30302	protein kinase domain containing, cytoplasmic
pkz	100136465	2.84833824463861	2.86040072203486	6.41768925452053	1.54601818322186e-06	9.47528589446889e-05	5.27219	protein kinase containing Z-DNA binding domains
ppcs	100195917	2.89704193204461	3.80128390390054	7.52477228007825	1.25089505402793e-07	2.69311290285782e-05	7.71439	phosphopantothenoylcysteine synthetase
ppt2a	100196302	2.65747391269941	1.4032610591761	5.0664799932957	4.01887026727864e-05	0.000673205869310825	2.08578	Lysosomal thioesterase PPT2-A
psd3	100195015	2.28387364732502	5.85847996098846	7.82394115435318	6.51738900458272e-08	2.13556685236182e-05	8.33454	26S proteasome non-ATPase regulatory subunit 3
psmb8b	100136367	2.04839838937938	5.24859647307607	5.63628662307929	9.96218991687183e-06	0.000276978568334485	3.35627	proteasome subunit beta type 7b
psmb9-b	100137045	2.34245128290467	4.06352100851596	4.69788938212624	0.000100141085797758	0.00117763953347461	1.10577	proteasome subunit beta type-9b
psmd1	106574131	2.35101928979567	7.01375519705604	7.01368132711096	3.91608289494478e-07	4.83549853344174e-05	6.55654	proteasome 26S subunit, non-ATPase 1
psme2	100196625	2.11575846666684	6.63296604516342	7.17747095544025	2.70642464877603e-07	4.20823973397184e-05	6.92337	proteasome activator subunit 2
ptpre	106577029	2.04840022065318	-0.931667630417168	3.43605353923342	0.00226563070994124	0.0103009981080393	-1.57158	protein tyrosine phosphatase receptor type E
r1441	100196325	5.39264704484353	0.163402642277604	4.96293784191249	5.19055756802324e-05	0.000777564970917166	2.00867	Probable E3 ubiquitin-protein ligase RNF144A-A
rbm47	106593950	2.14158965206829	1.11978279932317	4.64629404782367	0.00011383885717578	0.00128001066525134	1.14656	RNA binding motif protein 47
ret1	100196451	2.36482577479342	6.12330010468195	6.62094194925804	9.63119134881896e-07	7.43657673713754e-05	5.66673	receptor tyrosine kinase
rgmb	106580285	2.93471523542935	1.57499653138244	3.63217249504115	0.00140491493270978	0.00725707058289613	-1.18761	repulsive guidance molecule BMP co-receptor b
rin1	106563703	2.31219205188275	-1.72990312026725	3.62819090180641	0.00141867626504022	0.00730268701334729	-0.98467	Ras and Rab interactor 1
rtp3	100196087	4.80423833379539	3.48892542328445	5.48077963617917	1.45399495696296e-05	0.000351070270485679	3.05136	Receptor-transporting protein 3
ruvbl2	106602869	2.19827824004371	3.98923584929605	5.0958701877578	3.73777860509619e-05	0.000643779652465439	2.08308	RuvB like AAA ATPase 2
sat1	106603062	3.57914477233974	5.77951084022621	5.12257863623945	3.49958200909358e-05	0.000621888684430778	2.12427	spermidine/spermine N1-acetyltransferase 1
scyb7	100196194	3.90698982559495	0.354004988129127	4.65852088165228	0.000110431640091175	0.00125344949783786	1.19352	Platelet basic protein
sfrp1	100195490	2.33097491057561	4.34603112900814	8.12881814469428	3.39519392873018e-08	1.45043706722761e-05	8.98804	Secreted frizzled-related protein 1
sfrp5	106612985	2.15225338382023	-0.77541994527051	5.09686157311385	3.72865099457751e-05	0.000642957831058541	2.32096	secreted frizzled related protein 5
slc2a6	106585781	2.31392021649822	1.66895222235939	6.0126478438274	4.02789331902021e-06	0.000162761566553316	4.34821	solute carrier family 2 member 6
soat1	106613907	2.81263969486334	0.971956381110661	4.55571979274347	0.000142591355674785	0.00147947892236433	0.918285	sterol O-acyltransferase 1
srk2	100195582	5.48284946226627	4.01434059445708	5.77464888659966	7.12953721838886e-06	0.00022632574387222	3.75542	Tyrosine-protein kinase SRK2
st3gal4	106603768	2.50698596937849	-0.417611853031693	4.59754946088494	0.000128504112957164	0.00137977593918776	1.12973	ST3 beta-galactoside alpha-2,3-sialyltransferase 4
stat1	100196256	5.89771968593261	2.51817222341448	5.25072009873629	2.55323173322706e-05	0.000496825927481602	2.62313	Signal transducer and activator of transcription 1
stea4	100380613	3.08814175000778	6.93082087698891	5.26090827747056	2.49014431371042e-05	0.000487782254794641	2.44265	Metalloreductase STEAP4
stml2	100196714	2.30144663624578	3.82203515567807	6.04908410589114	3.69267602460758e-06	0.0001550599465331	4.37056	Stomatin-like protein 2
sycc	100194891	2.76642659474609	4.57235663082091	5.81771801945083	6.42686540432661e-06	0.000212453446328458	3.79394	Cysteinyl-tRNA synthetase, cytoplasmic
syrc	100195436	2.68573380823994	5.21857546496826	6.06125190939793	3.58717888375718e-06	0.000153149733424736	4.36194	Arginyl-tRNA synthetase, cytoplasmic
tap2a1	100136919	2.69051462941308	0.981442788489278	5.17725180859238	3.0587011866943e-05	0.000566002964497603	2.38904	transport-associated protein 2A
tap2b	100136924	2.97213989034455	3.50041212648232	4.65657620511503	0.000110966631038287	0.00125824620866033	1.02968	transport-associated protein 2b
tbb2c	100195812	2.00631529980056	6.16043086192492	5.35813902780372	1.96197687179252e-05	0.00042321743876701	2.68707	Tubulin beta-2C chain
tf2b	100196268	2.78787501250288	4.65989997409207	5.75912670992377	7.40152649990627e-06	0.00023091600733822	3.65681	Transcription initiation factor IIB
tgm1	100195068	3.19093022250535	3.75443637030219	8.04779660999783	4.03275378158755e-08	1.61242938700475e-05	8.82898	transglutaminase 1 (K polypeptide epidermal type I, protein-glutamine-gamma-glutamyltransferase)
tgm1	106584295	3.19093022250535	3.75443637030219	8.04779660999783	4.03275378158755e-08	1.61242938700475e-05	8.82898	transglutaminase 1
thumpd3	100196621	2.05373301064329	4.14396190271036	6.04438709304515	3.73424116128845e-06	0.000155601913997911	4.34661	THUMP domain containing 3
timp2	100196250	4.03679373447027	4.36414055443061	7.40606539219518	1.62556512160184e-07	3.11978458137825e-05	7.46747	Metalloproteinase inhibitor 2
tlr3	106602560	2.05728958698863	3.47353060587046	3.67322527797755	0.00127045613847387	0.00676220917064715	-1.36286	toll like receptor 3
tmem45a	106574214	2.11791833406381	-2.37054950988959	2.8493803366554	0.00910694669972707	0.0294441578607079	-2.62403	transmembrane protein 45A
tnfl6	100196289	2.4539351421413	-2.16188173166969	4.06538555274655	0.000482541366448912	0.00338484426348228	-0.0181665	Tumor necrosis factor ligand superfamily member 6
tnfrsf6b	106567318	3.53316262014701	0.596785637255399	2.96623328054482	0.0069428662151773	0.0239186690637958	-2.60582	TNF receptor superfamily member 6b
trad1	100380557	3.30270235117831	3.28303300867361	4.73155366646557	9.21087992334279e-05	0.0011188591946537	1.22356	TRAF-type zinc finger domain-containing protein 1
tri39	100196737	4.07807333893899	3.07218179549754	5.10901098176656	3.61860371394209e-05	0.000633007338718272	2.15968	Tripartite motif-containing protein 39
tsep	100196351	2.61309703365808	-1.36382063235003	5.29672754604207	2.28059911880632e-05	0.000465329769221469	2.77535	TsetseEP
ttll2	106607794	2.85655775354632	-2.99854320268857	2.79783229242209	0.0102535338031327	0.0322100049053153	-2.65996	tubulin tyrosine ligase like 2
ubil	100196293	5.54510699664763	2.12372248673267	5.01181452018676	4.59974115386221e-05	0.000724610255129531	2.04322	Ubiquitin-like protein
ubl1	100196201	4.55602754977145	4.30645534542512	5.27428483487525	2.40970169947178e-05	0.000478605802947719	2.51366	Ubiquitin-like protein 1
ubp5	100196792	2.00581714813898	5.19159549543219	7.26133854811541	2.24297336305338e-07	3.67475626202491e-05	7.11023	Ubiquitin carboxyl-terminal hydrolase 5
vcan	106563073	4.11370181704663	-0.69090757726464	5.52810251954001	1.29567041049739e-05	0.000326945051893052	3.29639	versican
xaf1	100196425	3.74320494772214	1.28796203083168	5.80534602151895	6.62118182866235e-06	0.000216321996981959	3.89655	XIAP-associated factor 1

## Sheet: DE_POMV_positives_DOWN
SYMBOL	ENTREZID	logFC	AveExpr	t	P.Value	adj.P.Val	B	GENENAME
143g2	100194987	-2.18021907601852	-3.49482502171557	-4.88250630447948	6.33415044923939e-05	0.000883099945986527	1.74367	14-3-3 protein gamma-2
4ebp	100194634	-2.29656929878093	5.60862386293606	-5.07891233424853	3.89744969235231e-05	0.000659112514437789	1.99224	eukaryotic translation initiation factor 4E binding protein 3-1
4ebp	100194635	-2.29656929878093	5.60862386293606	-5.07891233424853	3.89744969235231e-05	0.000659112514437789	1.99224	eukaryotic translation initiation factor 4E binding protein 3-2
4ebp	100196411	-2.29656929878093	5.60862386293606	-5.07891233424853	3.89744969235231e-05	0.000659112514437789	1.99224	Eukaryotic translation initiation factor 4E-1A-binding protein
abca12	106586441	-3.6007611195176	-3.45377775764664	-3.23719242854045	0.00365764640660389	0.0147651096408892	-1.82009	ATP binding cassette subfamily A member 12
abcg5	106589694	-2.87325202835802	-0.925145744303759	-3.12376649627175	0.00479192967804544	0.0180125070136356	-2.09621	ATP binding cassette subfamily G member 5
abcg8	106589695	-3.53488314229806	1.82438125799041	-4.00855215616406	0.000555559651537111	0.00374228368562483	-0.213042	ATP binding cassette subfamily G member 8
abi3bp	106586705	-2.48939834513309	-1.24429192955546	-3.49518050722284	0.00196264841048915	0.00928149359136139	-1.31273	ABI family member 3 binding protein
acbd5	106590305	-2.20755446468603	2.99507317532593	-5.4648641305607	1.51154228687079e-05	0.000359887155323398	3.01467	acyl-CoA binding domain containing 5
acbd7	100196088	-2.68967495192626	-1.27242647122852	-3.78480804403321	0.000965710531832854	0.00553487268295874	-0.679977	acyl-CoA binding domain containing 7
acyp2	100196119	-2.02675207078093	-1.10522232126424	-4.90827120802251	5.94255754164574e-05	0.000850753357176955	1.89035	Acylphosphatase-2
adamts19	106571837	-2.30509305395233	-2.19601451711091	-3.06374915088181	0.00552248436338877	0.0200784749337167	-2.1813	ADAM metallopeptidase with thrombospondin type 1 motif 19
adarb2	106578533	-5.05068938239247	-3.47324126831387	-5.75390771022274	7.49532831898168e-06	0.000233306855348766	3.61781	adenosine deaminase RNA specific B2 (inactive)
adb4c	100195425	-2.35528624700143	0.651884062240111	-3.77415897408848	0.00099136980767766	0.00563863613220354	-0.909487	Beta-4C adrenergic receptor
add2	106580496	-3.13867859496562	-2.1166312702111	-3.41282569242372	0.00239675539048385	0.0107559362032056	-1.4684	adducin 2
addb	100306838	-2.47241160522297	1.88004859502791	-3.56666382057189	0.00164892763957709	0.00815144005046162	-1.519	Beta-adducin
adhfe1	106569039	-3.82266882399216	1.3486915089389	-4.99957470797733	4.74100682150308e-05	0.000738529315433322	2.06872	alcohol dehydrogenase iron containing 1
agtpbp1	106585686	-2.74079784222429	-1.53813448656819	-4.13237613137357	0.000408624427838371	0.00302874040351191	0.124505	ATP/GTP binding protein 1
agxt2	106568486	-2.92947804380031	3.12563092927912	-2.81694442242872	0.00981329164523415	0.0311462117933126	-3.12747	alanine--glyoxylate aminotransferase 2
ak3	106561494	-2.08094009346311	-0.578380243968387	-3.62432763681186	0.00143215509919642	0.00735592004306634	-1.15152	adenylate kinase 3
ak4	106560465	-3.10363895600413	-2.0840278931828	-5.11028956882635	3.60721495685223e-05	0.000632977646503861	2.3347	adenylate kinase 4
ak7	106602385	-3.12412849910431	-1.57874717762739	-3.46013210301372	0.00213709837697547	0.00985806703599756	-1.36093	adenylate kinase 7
ak8	106587015	-2.22382165413016	-2.4066620851343	-4.1086279137111	0.000433442486620163	0.00314895075830084	0.0778024	adenylate kinase 8
ak9	106607960	-2.24539127673996	-3.13682023179831	-2.9816152806626	0.00669762776953311	0.0232671210454633	-2.3382	adenylate kinase 9
alb1	100136575	-4.75318524836182	6.49972092250751	-3.42900031271014	0.00230468907844558	0.0104429129072378	-1.75543	serum albumin 1
aldh8a1	106608358	-2.27316515378831	2.26245574043227	-3.19819899479818	0.0040146638216867	0.0158017694966799	-2.21314	aldehyde dehydrogenase 8 family member A1
amdhd1	106609451	-3.22182335516068	1.75352073194089	-3.23359361630537	0.00368926422414289	0.0148588113960982	-2.00824	amidohydrolase domain containing 1
amh	100136452	-3.81645459851643	-3.41721432024246	-2.89040354146717	0.00828271427289104	0.0274381384058838	-2.48955	anti-Mullerian hormone
ang1	100196060	-2.3447305523252	-3.75069322248291	-2.76490535300875	0.0110562443986984	0.0340861964728002	-2.74008	Angiogenin-1
angptl3	106560487	-3.85974110481811	-2.82595204162844	-4.71027389135542	9.71074077715582e-05	0.00115449536191701	1.35028	angiopoietin like 3
ankar	106581846	-2.67247373466401	-3.04017629005978	-3.21418031697179	0.00386443995260948	0.0153744468429687	-1.85307	ankyrin and armadillo repeat containing
ankrd27	106561525	-2.36278644698302	0.118302080287717	-6.45634172102698	1.41241125370662e-06	9.1209457214593e-05	5.40818	ankyrin repeat domain 27
anxa13	106598117	-2.35515679435954	0.159959925619528	-4.83535127550151	7.11942475700107e-05	0.000949992053590138	1.61042	annexin A13
apja	100195339	-3.64117124412911	1.12729010684858	-4.56191592877484	0.000140410826403746	0.00146404576695308	1.00016	Apelin receptor A
apof	100196604	-3.35157244130438	1.41553119479238	-3.71343453235881	0.00115105239260394	0.0063116748341673	-0.846817	apolipoprotein F
aqp9	106562200	-5.1300319821423	-0.94237804421699	-4.04245140757519	0.000510783808106206	0.00352045659328033	-0.0740889	aquaporin 9
arhgef16	106572207	-2.95542276210503	0.218867676830837	-3.58571274059615	0.00157397937351444	0.00788421644129097	-1.20453	Rho guanine nucleotide exchange factor 16
armc2	106571801	-2.69578636854679	-0.361543227438495	-6.26954627323528	2.18963268447787e-06	0.000116362347058344	4.98758	armadillo repeat containing 2
arrd3	100196107	-3.56314994426699	-1.20513056625193	-5.02667305033886	4.433944397101e-05	0.000707973694906363	2.14355	Arrestin domain-containing protein 3
arsg	106589598	-2.104395662597	1.13199844165475	-6.64853495899247	9.03537651910212e-07	7.27726992255548e-05	5.83859	arylsulfatase G
asap1	106568620	-2.86991967479642	-0.980662264999749	-5.75196528017002	7.53054775354616e-06	0.000233930051564005	3.82209	ArfGAP with SH3 domain, ankyrin repeat and PH domain 1
asb17	106596298	-2.2810609978402	-3.55590819757005	-3.82138888003485	0.000882458811746664	0.00519240743716248	-0.553773	ankyrin repeat and SOCS box containing 17
asb4	106588933	-2.75572031078312	0.862769811707081	-4.46908602437605	0.000176883963782829	0.00171254678801098	0.841704	ankyrin repeat and SOCS box containing 4
atp2a1	106600734	-2.02405078504444	-1.81301640701491	-3.26783719139046	0.00339884181195273	0.0140042858082748	-1.8055	ATPase sarcoplasmic/endoplasmic reticulum Ca2+ transporting 1
b3glt	100380515	-2.44105548130928	1.88397712728486	-5.10156544667675	3.68564862639677e-05	0.000638731655140155	2.22424	Beta-1,3-glucosyltransferase
b3gnt4	106580367	-2.28121933216187	-1.5614705946637	-4.64186433398449	0.000115099146342236	0.00128986317285631	1.27254	UDP-GlcNAc:betaGal beta-1,3-N-acetylglucosaminyltransferase 4
b4galnt3	106561254	-3.98814396097538	-2.39814688099826	-6.44108129194038	1.46369164900737e-06	9.19000420855544e-05	5.14644	beta-1,4-N-acetyl-galactosaminyltransferase 3
b4gn1	100306792	-3.5461634247989	-2.06089273366196	-4.9605874388593	5.22082426570365e-05	0.000780347127948333	2.0055	Beta-1,4 N-acetylgalactosaminyltransferase 1
bfsp1	106576999	-2.07069698214614	-3.56510386968154	-3.98405174586772	0.000590323969873192	0.0039005746315485	-0.202353	beaded filament structural protein 1
bgn	100294505	-2.51255376134788	-1.17560659514344	-3.93525613440607	0.000666109970300447	0.00424435011620391	-0.334885	biglycan
bhmt	100194600	-3.95908594753538	-1.23071694531361	-5.39248731566175	1.80382662447076e-05	0.000400154035729689	2.96747	betaine-homocysteine methyltransferase
bmp1	100380312	-2.56263976138656	0.109189711118225	-4.15204553572156	0.000389142653482263	0.00292322638332706	0.0791	Bone morphogenetic protein 1
brinp2	106599418	-3.10647764197897	-3.04515475276826	-2.7988983073296	0.0102284929080533	0.0321540773876712	-2.64854	BMP/retinoic acid inducible neural specific 2
c1qtnf2	106612242	-4.75303769068726	-0.290325035803281	-5.01404240034537	4.57448861655478e-05	0.00072164760298548	2.13221	C1q and TNF related 2
c1qtnf6	106600882	-3.93855659282501	-2.85323161114378	-5.64768973251631	9.69060250905287e-06	0.000274425443397175	3.44166	C1q and TNF related 6
cachd1	106560468	-2.0612422308039	-1.16183801848611	-4.21264392539793	0.000334745910175915	0.00263304522341077	0.300887	cache domain containing 1
cacna1g	106589457	-3.43741698026133	-1.60506009958254	-5.91747365744388	5.05754305507754e-06	0.000186509250058167	4.14738	calcium voltage-gated channel subunit alpha1 G
camk4	106562078	-2.89341451016672	-3.38232103607369	-5.54341066774669	1.24829212356585e-05	0.000318338187259549	3.21951	calcium/calmodulin dependent protein kinase IV
cbpa1	100195857	-2.62797438772466	-3.10957971078286	-3.20941464268438	0.00390865852123467	0.0154879902187574	-1.88554	Carboxypeptidase A1
ccdc166	106609083	-3.0085631123828	-1.41709235421016	-3.53852461860051	0.00176608042956574	0.00857365955848251	-1.1887	coiled-coil domain containing 166
ccdc18	106560319	-2.40347047494031	-3.24836458242801	-4.22402209759754	0.000325410872610279	0.0025868046313583	0.332145	coiled-coil domain containing 18
ccnj	106576793	-2.72290427233762	-1.1541678322988	-3.39669150348516	0.00249216052829609	0.0110631418527746	-1.51309	cyclin J
cd2l6	100286647	-2.14474571312166	-2.62534062702452	-3.75438157332982	0.0010408198157845	0.00585543958675683	-0.701632	Cell division cycle 2-like protein kinase 6
cd37	100195746	-2.62690285636586	2.53199781019214	-5.74188620719175	7.71601805550684e-06	0.00023664574681275	3.68984	Leukocyte antigen CD37
cd40l	100286596	-2.65035632140254	-2.00612315498722	-5.35496342822029	1.9772899079242e-05	0.000424274038985157	2.89625	CD40 ligand
cdh23	106576894	-2.57646770958158	0.833067436843093	-5.18085824744226	3.03167414090182e-05	0.000563797384808021	2.47532	cadherin related 23
cdkl1	106602253	-3.17108925646866	0.0396104263945481	-4.28225715150405	0.00028154404024029	0.00233249584003709	0.427836	cyclin dependent kinase like 1
celsr3	106572267	-2.05167748396435	-0.943265783534088	-5.91639704517092	5.07061084254186e-06	0.000186678641358542	4.17799	cadherin EGF LAG seven-pass G-type receptor 3
cercam	106561586	-3.17554891031606	0.134207227147627	-5.36583263037969	1.92537373746067e-05	0.000418276858643946	2.93963	cerebral endothelial cell adhesion molecule
cf125	100195839	-2.77891033269506	0.557296437679386	-4.51179137386162	0.000159055083333418	0.00158846982718887	0.936147	CF125 protein
cfap46	106604960	-3.65843921792775	-1.27653183586335	-2.85264458937197	0.00903860320250905	0.0292670764930147	-2.6449	cilia and flagella associated protein 46
cfap54	106602829	-2.95333722747445	-0.114566224658542	-5.23747407901846	2.63767883499385e-05	0.000510454890900021	2.57357	cilia and flagella associated protein 54
cfap61	106571264	-2.58002417416394	-2.45767120848281	-2.87455118594317	0.00859241916697764	0.0281986505903958	-2.58165	cilia and flagella associated protein 61
cfap69	106570378	-3.29239438614356	-0.962218003077043	-4.11955708926813	0.000421840136523077	0.00309681373229816	0.0783132	cilia and flagella associated protein 69
cfap70	106606481	-2.47345931894721	-2.121333304644	-3.34277032701656	0.00283861924357192	0.0122371464527653	-1.60136	cilia and flagella associated protein 70
ciart	106570088	-2.23427811264999	0.25694705060781	-5.53249857852919	1.28188093572243e-05	0.000323708669978749	3.30793	circadian associated repressor of transcription
cj011	100196271	-2.59627578027998	3.47513308730305	-5.7032540053752	8.47098266343137e-06	0.000252205257382314	3.60393	CJ011 protein
coda1	100380336	-2.5555984494527	1.43091829440316	-3.26406841844019	0.00342968600922751	0.0140887272879055	-1.94206	Collagen alpha-1XIII chain
cpne2	106573718	-2.57805780926358	-1.33928425485964	-5.31941826598483	2.15718177103175e-05	0.000450286556630656	2.8267	copine 2
cq067	100286473	-3.21019277573869	2.2323127024439	-2.98226831562929	0.00668740205732923	0.0232388086391578	-2.64778	CQ067 protein
creg2	100194829	-2.0448671974228	3.0509129149358	-6.74018451342191	7.31348001400186e-07	6.67474292799638e-05	5.97134	cellular repressor of E1A stimulated genes 2
crip2	100286606	-2.57904980705244	-1.57366511406105	-4.26060020903769	0.00029712287775669	0.00242212839134374	0.417285	cysteine-rich protein 2
cssa01h5orf63	100195668	-2.64740726831652	2.53233208589622	-6.79183938970882	6.4949108529839e-07	6.33416075263449e-05	6.12543	chromosome ssa01 open reading frame, human C5orf63
cssa01h8orf74	106606619	-2.71285834306258	-3.21698667529663	-5.05568637205291	4.12737996082105e-05	0.000681904391975619	2.14231	chromosome ssa01 open reading frame, human C8orf74
cssa05hxorf65	106604702	-2.26820299396785	-2.60271879165568	-4.90242399508426	6.02923237018783e-05	0.00085864845880115	1.85846	chromosome ssa05 open reading frame, human CXorf65
cssa06h1orf115	106608021	-2.27143982014802	0.312607904312582	-5.10900102084805	3.61869258125136e-05	0.000633007338718272	2.33977	chromosome ssa06 open reading frame, human C1orf115
cssa07h4orf48	100195845	-2.50392618482953	-0.493744323085118	-7.29188438414577	2.09514505942774e-07	3.56015946163377e-05	7.17807	chromosome ssa07 C4orf48 homolog
cssa14h10orf67	106569239	-2.15812237824461	-1.56967262490099	-4.12867055920332	0.000412401782097644	0.00304616807863019	0.112166	chromosome ssa14 open reading frame, human C10orf67
cssa17h12orf56	100194690	-3.38195086476752	-1.32755939950359	-7.08232970446562	3.35286740552404e-07	4.55908520979476e-05	6.74169	chromosome ssa17 open reading frame, human C12orf56
cssa22h20orf96	100196326	-2.79243011056572	-0.443183418650147	-5.82457498293692	6.32167764462504e-06	0.000210009758034003	3.9817	chromosome ssa22 open reading frame, human C20orf96
cssa27h1orf43	106588165	-3.68063693131802	-2.03634555966503	-4.08803787738567	0.000456169053931813	0.00325948999070231	0.0323827	chromosome ssa27 open reading frame, human C1orf43
cysltr1	106604070	-2.14383443162262	-0.128169793224316	-3.74741173369862	0.00105881964619983	0.00591876084279589	-0.807484	cysteinyl leukotriene receptor 1
dal1b	100196305	-2.60810107963261	3.61804422309319	-8.25743530456837	2.58824012239277e-08	1.44694163974431e-05	9.26772	Death-associated protein-like 1-B
dao	100306742	-3.21930351713047	2.91488168981315	-4.19382619055409	0.000350773506286072	0.00272017524408313	0.00610141	D-amino acid oxidase
dbnd1	100286689	-2.69680697329633	-2.12033425815255	-4.7309611402648	9.22444205917968e-05	0.0011188591946537	1.48446	Dysbindin domain-containing protein 1
dbp	106605774	-2.55808386875119	0.321918436153372	-5.11935220910315	3.52752237863163e-05	0.000625860362433818	2.34518	D-box binding PAR bZIP transcription factor
dcaf6	106581957	-2.67923971213224	2.28648397083633	-6.31397423214845	1.97207027801096e-06	0.000110393249052535	5.03548	DDB1 and CUL4 associated factor 6
dcdc5	106573235	-3.10424411166416	-4.24389316050744	-4.70246886962766	9.90083673474792e-05	0.00117046639413321	1.2846	doublecortin domain containing 5
ddb2	106584815	-3.75352061285931	-0.88749604562188	-6.6677410789642	8.64303629323333e-07	7.15762007430507e-05	5.75061	damage specific DNA binding protein 2
ddfl1	100196050	-2.12714831621714	-2.05111217764716	-2.96165567267265	0.00701749225906661	0.0241040596249756	-2.43374	Development and differentiation-enhancing factor-like 1
ddit4l	100194546	-2.88248975167157	0.948202631239405	-2.58414374860967	0.0166297425718739	0.0467151667797722	-3.43347	DNA-damage-inducible transcript 4-like
ddit4l	106577589	-2.88248975167157	0.948202631239405	-2.58414374860967	0.0166297425718739	0.0467151667797722	-3.43347	DNA damage inducible transcript 4 like
dema	100195135	-2.32401806171802	1.70400282135246	-3.71523889439768	0.00114596137049237	0.00629098702016294	-1.18808	Dematin
derl2	100195686	-3.19191527396684	0.242032733490962	-6.83673693893179	5.8598277462599e-07	5.96388408139045e-05	6.2323	Der1-like domain family, member 2
dhh	106567047	-3.32542672521704	-0.794924984949015	-3.06576098731943	0.00549634660946817	0.0200108723279781	-2.30833	desert hedgehog signaling molecule
dio1	106613537	-3.37505578666293	0.998629057064179	-5.63749024433355	9.93316204114994e-06	0.000276757616986969	3.54881	iodothyronine deiodinase 1
dll1	106610689	-2.17975987849199	-1.35219929473707	-3.40459522447781	0.00244497040324605	0.0109154921717995	-1.66621	delta like canonical Notch ligand 1
dnah14	106611348	-2.66618622995386	-1.23837373984507	-3.68285175766969	0.00124080573730818	0.00665395201871826	-0.874095	dynein axonemal heavy chain 14
dpyl5	100196759	-2.16100191420507	-2.15772258801417	-3.98786522791295	0.000584774524193067	0.00387228650819171	-0.228306	Dihydropyrimidinase-related protein 5
dvl3	100195633	-2.47786037050331	-1.7732584565781	-4.69013864328099	0.000102087941928167	0.00119492331732921	1.36577	dishevelled, dsh homolog 3 (Drosophila)
dyl2	100196576	-2.74877793455906	-0.961868063995965	-4.23813971161777	0.000314188085809721	0.00251845371121844	0.274752	Dynein light chain 2, cytoplasmic
e41l4	100306783	-2.86135143091644	-0.99584984603678	-3.96639619345922	0.000616704460001548	0.00401932188680713	-0.244839	Band 4.1-like protein 4
ecop	100286470	-2.89115584135799	-0.20172287082487	-5.48195349390842	1.4498395360151e-05	0.000350570991048259	3.20399	EGFR-coamplified and overexpressed protein
ef1a	100196887	-2.10667001229633	3.59416536856408	-5.1924177799329	2.94666195303768e-05	0.000554124234908867	2.29109	elongation factor 1-alpha
emp2	100196029	-2.13653327862991	0.781261541452006	-6.67331965327814	8.53237734965102e-07	7.15762007430507e-05	5.88127	epithelial membrane protein 2
enox1	100380296	-2.74752887688443	-2.40151653400538	-3.41637383850754	0.00237625707929593	0.0106867930189118	-1.43314	ecto-NOX disulfide-thiol exchanger 1
enox1	106586519	-2.74752887688443	-2.40151653400538	-3.41637383850754	0.00237625707929593	0.0106867930189118	-1.43314	ecto-NOX disulfide-thiol exchanger 1
epb41l4a	106561913	-2.89154094910224	0.75155816383034	-5.68495604092155	8.85436158028457e-06	0.000259767154575053	3.66891	erythrocyte membrane protein band 4.1 like 4A
esd	106586496	-2.5988622769304	-0.678808784836597	-4.43211697912049	0.000193925546345973	0.0018280054447308	0.793768	esterase D
esyt2	106590095	-3.10989359205993	-1.2263741301363	-6.30802091348013	1.99989287810962e-06	0.000110838947531666	4.95206	extended synaptotagmin 2
fabp7	100196877	-3.60021779942054	-0.364089258687315	-4.52785233883626	0.000152825669511092	0.00154669738415002	0.928223	fatty acid-binding protein, brain
fabp7	100862707	-3.60021779942054	-0.364089258687315	-4.52785233883626	0.000152825669511092	0.00154669738415002	0.928223	fatty acid binding protein 7
fam110b	100195243	-3.22427739099963	-2.92388967572283	-3.78242588319785	0.000971392948768135	0.00555795631640998	-0.644717	family with sequence similarity 110 member B
fam149a	106612025	-3.10738826002488	-2.73557912527603	-4.48848882609142	0.000168548162092803	0.00165039608514545	0.868032	family with sequence similarity 149 member A
fam57b	106600751	-5.25976164534017	-1.22825467739345	-4.32762814778446	0.000251498413069853	0.00217406094360332	0.567444	family with sequence similarity 57 member B
fam81b	106580144	-4.72784503864233	-1.5103330537595	-4.34993608836305	0.000237921558250752	0.00209733706063711	0.607127	family with sequence similarity 81 member B
faxdc2	106560734	-4.27832976948871	-0.135459020925909	-3.99358872372946	0.000576542498481665	0.00383213068553438	-0.206512	fatty acid hydroxylase domain containing 2
fbxl13	106561327	-3.41315748500908	-3.68781622393516	-3.80109353381664	0.000927731698801899	0.00538241437829687	-0.600846	F-box and leucine rich repeat protein 13
fbxo21	106579805	-2.41291650070501	1.02734858320196	-7.8774055408507	5.80789841268891e-08	2.01096985658319e-05	8.46744	F-box protein 21
fbxo32	100462679	-2.41003484672852	0.838623262042792	-4.83624324615976	7.10369713582168e-05	0.00094864720478611	1.63859	F-box protein 32
fgf13	100194849	-2.52547236336354	-1.41434073605779	-3.11106577880411	0.00493830736403918	0.0184512171686083	-2.09455	fibroblast growth factor 13
fgf13	106602967	-2.52547236336354	-1.41434073605779	-3.11106577880411	0.00493830736403918	0.0184512171686083	-2.09455	fibroblast growth factor 13
fkbp15	106570262	-3.15327451715882	-0.386066852227439	-6.40107664825071	1.60734562797601e-06	9.65730058339932e-05	5.28166	FKBP prolyl isomerase 15
fndc1	106607958	-3.77335862680421	-2.45292545017311	-6.87332158408015	5.38955373867853e-07	5.65667349585178e-05	6.14111	fibronectin type III domain containing 1
foxn4	106580109	-2.06382283036509	0.621523958737622	-3.81032058694444	0.00090687157941551	0.00529891942697448	-0.728631	forkhead box N4
foxp3	100526661	-2.76298480632344	-1.1495532037981	-5.77349688852287	7.14936946714733e-06	0.000226741003705014	3.8596	forkhead box P3
fyn	100306819	-2.04800386483515	1.5675021108451	-8.63773659604455	1.1751478431915e-08	9.62646718571453e-06	10.0389	Proto-oncogene tyrosine-protein kinase FYN
galnt15	106588874	-2.97568520404096	-0.568926184794929	-3.63834710506028	0.00138383287648252	0.00717797853120337	-0.99876	polypeptide N-acetylgalactosaminyltransferase 15
gamt	100196494	-2.68036865787193	4.5952944832508	-2.62545967212182	0.0151615562991256	0.0435227375950796	-3.71663	guanidinoacetate N-methyltransferase
gas2	106584757	-2.97773899952919	-3.99275095461423	-4.7642339028992	8.49309455636851e-05	0.00106331124272388	1.4315	growth arrest specific 2
gata3	100329176	-2.23649647689369	-1.42307302219629	-4.15922450809384	0.000382264714244037	0.00288137469773423	0.109	GATA-binding protein 3
gats	100380530	-2.85492280312614	-0.855863354936819	-4.88819725052557	6.24547654503559e-05	0.000874315821519384	1.82888	opposite strand transcription unit to Stag3
gbp	101448021	-4.25378835389383	2.64027785183819	-5.53658556024735	1.26919455904858e-05	0.000321718005277965	3.2513	GSK-3-binding protein
gch1	106610611	-2.79094279061096	-0.651705980472792	-4.54836535166429	0.000145223607534843	0.00149799756838613	1.06183	GTP cyclohydrolase 1
gckr	106592590	-2.40647885975422	-1.04457348910467	-2.97060080368136	0.00687237353163983	0.0237276568654473	-2.39283	glucokinase regulator
gper1	106579224	-2.01305390705505	-2.19089358898013	-4.71861773460543	9.51157484944569e-05	0.00113685321314407	1.4536	G protein-coupled estrogen receptor 1
gpnmb	100380457	-2.60544119376035	-0.478539307903962	-4.0865257852439	0.000457883973327472	0.00326645945798141	-0.195206	glycoprotein (transmembrane) nmb
gpr82	106581946	-2.67234563606049	-2.83074910988425	-4.58876998102939	0.000131340251168761	0.00140171391031268	1.13918	G protein-coupled receptor 82
hba	100136572	-3.11691607699836	1.82696510298828	-2.97193552438412	0.00685096791127661	0.0236724905625655	-2.91047	hemoglobin subunit alpha
hbad	100195691	-2.39095441521509	0.353703866725017	-3.15780375032339	0.00441998277352781	0.0169695406300532	-2.28973	Hemoglobin subunit alpha-D
hbb1	100136584	-3.68615369392673	7.49284155433135	-4.285474858051	0.000279299969681242	0.00232192296577084	0.0634518	beta-globin
hbb1	101448011	-3.68615369392673	7.49284155433135	-4.285474858051	0.000279299969681242	0.00232192296577084	0.0634518	Hemoglobin subunit beta-1
hbp1	106561703	-2.23552814447492	3.10084590986725	-7.14108494802375	2.93704312680365e-07	4.31831646698126e-05	6.87314	HMG-box transcription factor 1
heca	106607817	-2.96346413440045	-0.744587811644892	-5.43564840605562	1.62326289760537e-05	0.000374958099580288	3.10005	hdc homolog, cell cycle regulator
hhip	106610218	-2.39567624479862	0.652097483168514	-3.60822310398477	0.00148971058329091	0.0075863361597527	-1.1207	hedgehog interacting protein
hip1r	106580359	-3.18880903083262	0.534125038639565	-3.55912131490354	0.00167956081753052	0.00825646329337522	-1.28935	huntingtin interacting protein 1 related
hmgb3	100195470	-3.31417385351193	0.959518297994529	-5.71203843931709	8.29296748073835e-06	0.000248242072912726	3.69671	High mobility group protein B3
hpca	106589084	-2.94426859706042	-3.07528959885395	-4.55266380684691	0.00014367927670968	0.00148663345273299	1.06835	hippocalcin
hsd17b12	106561091	-4.13877981410097	-0.164450333950753	-4.16275886304579	0.000378923131634557	0.00286310737887024	0.132896	hydroxysteroid 17-beta dehydrogenase 12
hspb6l	100194524	-2.20086190951868	-1.07480768000994	-3.69597100403715	0.00120149044922236	0.00651910472174187	-0.929818	small heat shock protein-like
htra1	100196695	-3.11094538450949	-1.01819847962398	-3.89583575154135	0.000734305978671076	0.00455614273039844	-0.43719	Serine protease HTRA1
hykk	106574169	-2.51946813747918	2.46765014084126	-5.49240466039675	1.41336961466035e-05	0.000345431821797767	3.1255	hydroxylysine kinase
idnk	106585860	-2.1543280184246	1.80616330985889	-5.46421018724487	1.51395561419433e-05	0.000359887155323398	3.08732	IDNK gluconokinase
ids	106611990	-2.30558705180148	0.719731793803362	-3.99739587208762	0.000571130458680671	0.00380670521636218	-0.380473	iduronate 2-sulfatase
ift80	106612779	-2.51777835186492	-1.3596409067491	-5.74939111233972	7.57748102405437e-06	0.000234145364686038	3.76292	intraflagellar transport 80
igfbp-1b2	101448065	-3.0683619412702	0.429541512879629	-2.78314329992226	0.01060455547764	0.0330360173764584	-2.8082	insulin-like growth factor binding protein 1 paralog B2
igfbp-2a	100136519	-3.3025477053915	1.28328409771461	-4.20526548634019	0.000340941519075959	0.002666091236248	0.259951	IGF binding protein 2
igfbp-2b2	101448064	-3.75064234309314	-0.216755340647946	-4.27806975956021	0.000284491332947481	0.002350849413554	0.455222	insulin-like growth factor binding protein 2 paralog B2
il17d	100195864	-3.22069135697676	-3.64710654202228	-4.37831727542338	0.000221701378175784	0.00199947972272069	0.64015	interleukin 17D
il4/13a	100534607	-2.21119137963654	-2.61054443776217	-4.1894566619569	0.000354603155825111	0.00274082380349361	0.258964	interleukin 4/13A
impg2	106586708	-2.9470785578631	-1.8087583026538	-6.06858328861805	3.52510257861916e-06	0.00015168049289152	4.48158	interphotoreceptor matrix proteoglycan 2
itgbl1	106581641	-2.4259951497664	-3.00271528546729	-3.19785400226957	0.00401796822843174	0.0158110698207508	-1.93149	integrin subunit beta like 1
kcp	106561243	-2.77254019294744	0.921466628354948	-10.1205822115213	6.4635132329615e-10	2.91328262721159e-06	12.7493	kielin cysteine rich BMP regulator
kctd12	106581615	-3.00159810465241	-3.74353293315067	-4.07980846880903	0.000465580078811548	0.00330255830951436	0.00422745	potassium channel tetramerization domain containing 12
khk	100306748	-2.63139363401494	2.46057986285706	-3.31414440566428	0.00304114988290723	0.012906249679975	-2.07104	ketohexokinase
kifap3	106560539	-2.20837272155938	-2.41072047058647	-4.33690132616082	0.000245763153705994	0.00214061236524106	0.58903	kinesin associated protein 3
lama2	106607758	-3.38471916759677	2.39940578811779	-6.13794939442646	2.98929222021625e-06	0.00013927685982262	4.65497	laminin subunit alpha 2
leca	100196471	-3.98176258745329	-1.18520712779501	-7.04058648937208	3.68460117418279e-07	4.75965442446551e-05	6.62059	Lectin
LOC100136426	100136426	-3.12266468125351	-2.91030538075388	-3.77811457432732	0.000981761124154536	0.00560105811378533	-0.647184	vitellogenin
LOC100136429	100136429	-2.52721149061015	-0.718546818382049	-2.60234117268608	0.0159673921059949	0.0452595857263858	-3.50075	very low-density lipoprotein receptor
LOC100136438	100136438	-2.41451217079222	1.38904256905102	-3.82772254043204	0.000868782007292637	0.00513797032342986	-0.9018	RhAG-like protein
LOC100136443	100136443	-2.77879737446609	-0.753074139033132	-3.92120728464377	0.000689663236834269	0.00435395290833003	-0.343394	estrogen receptor beta
LOC100136450	100136450	-2.48400335450983	-0.0772230299222126	-5.45934892064502	1.53201865419396e-05	0.00036160218044557	3.06492	CD8 alpha
LOC100136464	100136464	-3.75233063175892	1.06772667667178	-3.7217898864791	0.00112766333090055	0.00621083972312658	-0.808131	uricase
LOC100136517	100136517	-4.3198223685844	1.5758912239121	-5.58535560919079	1.12728287707617e-05	0.000298757798535019	3.44168	insulin-like growth factor I
LOC100136520	100136520	-2.38527966449156	-0.162731207390295	-3.16449489434192	0.00435021650879958	0.0167553178514384	-2.06806	synapsin-2
LOC100136576	100136576	-3.12408732013554	8.43832971282517	-3.42469443281812	0.00232885569959681	0.0105243470837807	-1.99258	beta globin
LOC100136579	100136579	-3.28086368449182	7.42942747696227	-3.33976273705518	0.00285926568473231	0.0123022415177324	-2.0573	apolipoprotein B-100
LOC100136922	100136922	-4.02407195853952	6.62333916832322	-2.68709542201729	0.0131957880081034	0.0390995797124093	-3.39877	serum albumin 2
LOC100192340	100192340	-4.31806373363224	0.240055200795417	-5.09837289392058	3.71477967366722e-05	0.000642454120081293	2.32049	polyunsaturated fatty acid elongase elovl5b
LOC100194498	100194498	-2.39963618587612	-0.581155859442495	-4.96566489844883	5.15566224496173e-05	0.000774980279108474	1.99283	insulin-like growth factor binding protein 4
LOC100194566	100194566	-2.58323351713898	1.3216754822842	-3.49512474681132	0.00196291457689037	0.00928149359136139	-1.67733	muscle specific ring finger protein 1-like
LOC100194587	100194587	-3.11255512782255	2.50767055018693	-3.30384811287401	0.00311737615270542	0.0131269051485412	-1.98814	protein phosphatase 1, regulatory (inhibitor) subunit 1b-like
LOC100194655	100194655	-2.23787022812038	-3.00324938949415	-2.71705125385941	0.0123295465564455	0.0371390269636573	-2.92397	solute carrier family 25-2
LOC100194666	100194666	-2.64631388709147	4.22197214429946	-9.06939509010286	4.90765960602816e-09	7.16646328382878e-06	10.8905	BCL2/adenovirus E1B 19 kDa protein-interacting protein 3-like
LOC100194714	100194714	-2.31478117328053	1.47439583754715	-2.72826470459768	0.0120193120230901	0.036423406442976	-3.25041	tumor protein p53-inducible nuclear protein 2
LOC100196115	100196115	-3.36132434688602	-1.74565022372118	-5.58951358748779	1.11595539681293e-05	0.000296698993780685	3.40363	F-BAR and double SH3 domains protein 2
LOC100196534	100196534	-2.81977113518703	-0.592191994483542	-6.9737081609329	4.2878608882187e-07	5.09913071788218e-05	6.50857	N-chimaerin
LOC100196543	100196543	-2.71826131039397	1.8741316000589	-4.04940887842121	0.000502046859458984	0.00347235292870458	-0.369036	equilibrative nucleoside transporter 1
LOC100196661	100196661	-2.00390412196259	4.71321401238388	-5.05399884829795	4.14461022618308e-05	0.000683733422677919	1.93216	glutathione S-transferase kappa 1-like
LOC100380637	100380637	-2.87145354729331	-3.645194753344	-4.43791687766078	0.000191147177459793	0.00180739558056436	0.77546	delta and Notch-like epidermal growth factor-related receptor
LOC100380661	100380661	-3.38901847926201	-1.19851426812331	-4.2480033586945	0.000306576698293714	0.00247646228326292	0.388161	synaptophysin
LOC100380667	100380667	-2.02716047540821	-1.88717108598724	-4.39321176447509	0.000213635983576867	0.00195030664430895	0.70763	cytoplasmic dynein 1 intermediate chain 1
LOC100380675	100380675	-2.70654953252365	0.0857539558919535	-7.17464351727334	2.72366038840732e-07	4.2093726142754e-05	6.98805	neural cell adhesion molecule L1-like protein
LOC100380676	100380676	-2.05254616074388	1.61648010826524	-6.30615637199456	2.00868890533379e-06	0.000110960239431811	5.01246	protein kinase C eta type
LOC100380725	100380725	-2.81545467043726	2.74921208851439	-7.30219572736202	2.0475320080444e-07	3.56015946163377e-05	7.2662	probable carboxypeptidase X1
LOC100380741	100380741	-2.9054503500906	-4.24151933671995	-2.91388216591687	0.00784350220678905	0.0262643933317265	-2.42683	protein kinase C-binding protein NELL2
LOC100380781	100380781	-2.64163645614272	3.22925252722532	-2.76520978616794	0.0110485573570057	0.034065624473735	-3.04413	zona pellucida sperm-binding protein 3
LOC101448035	101448035	-2.70407035497852	-0.314835855741429	-2.76537165675515	0.0110444721299084	0.0340561550638178	-2.86192	beta-carotene 15,15'-monooxygenase 1 like
LOC106560265	106560265	-2.52001836046832	-0.165544368573895	-3.57706070224708	0.00160759761673753	0.00800011461783176	-1.19433	ubiquitin carboxyl-terminal hydrolase 46-like
LOC106560276	106560276	-2.00134181783504	-1.27560811960972	-2.55020732234261	0.0179341543532964	0.0495098231226215	-3.26705	carbohydrate sulfotransferase 14-like
LOC106560299	106560299	-3.80193662450806	-2.45405366582098	-3.76989436165901	0.00100183300013382	0.00568659170905769	-0.664707	BMP/retinoic acid-inducible neural-specific protein 3-like
LOC106560382	106560382	-4.39159663082748	-2.82520751648807	-4.30647163046046	0.000265088328367021	0.00225284832908268	0.493285	meprin A subunit beta-like
LOC106560383	106560383	-4.47231910535922	-2.9956696341828	-3.9066016213458	0.000715023941405844	0.00446454621603582	-0.375473	uncharacterized LOC106560383
LOC106560474	106560474	-2.60368716572612	-2.66770348260994	-3.3025122114103	0.00312740118877533	0.0131526291417741	-1.67817	coiled-coil domain-containing protein 17-like
LOC106560485	106560485	-2.95570895515756	-2.96984072682511	-3.14748050059873	0.00452974325732932	0.0172744359078758	-1.96358	ficolin-1-like
LOC106560605	106560605	-3.55437359834244	-1.39491627697788	-5.53279440352973	1.28095836245593e-05	0.000323708669978749	3.2784	uncharacterized LOC106560605
LOC106560618	106560618	-2.72152355407207	-1.45831525617213	-3.27358687233563	0.00335230325202607	0.0138606988825	-1.76785	ras-related protein Rab-6B
LOC106560672	106560672	-2.78108747316932	-1.82453393433257	-4.4623245526373	0.000179884750396767	0.00173260947141549	0.872305	uncharacterized LOC106560672
LOC106560709	106560709	-3.00635232180678	1.92099060568274	-2.74791540207451	0.011493361778688	0.0351242992446783	-3.08541	lysosome membrane protein 2-like
LOC106560721	106560721	-2.1092339534534	1.96450912931766	-5.28824081196384	2.3285753819847e-05	0.000470279812263008	2.63163	ankyrin repeat domain-containing protein 26-like
LOC106560723	106560723	-2.13315403103272	-1.51633945483986	-2.89708436211144	0.00815540519664609	0.0271061295333553	-2.53752	membrane-associated guanylate kinase, WW and PDZ domain-containing protein 2-like
LOC106560732	106560732	-3.05620568281828	-2.06072854121016	-4.06373906187972	0.000484516239089786	0.00339302802461834	-0.0244958	membrane-associated guanylate kinase, WW and PDZ domain-containing protein 2-like
LOC106560749	106560749	-2.78772007582307	-0.480740960021634	-5.26606267086118	2.45883037678458e-05	0.000484357268246801	2.70883	GRAM domain-containing protein 2-like
LOC106560767	106560767	-2.61800613230468	-2.84867266388093	-3.46424476422206	0.00211586862594622	0.00978028677002887	-1.31519	CD59 glycoprotein-like
LOC106560798	106560798	-2.3385271953075	-3.05324962900771	-3.05871078559128	0.00558846822421658	0.0202693621791078	-2.17294	potassium/sodium hyperpolarization-activated cyclic nucleotide-gated channel 1-like
LOC106560819	106560819	-2.50314092797222	-3.34482749335661	-3.94413574154791	0.000651635629688294	0.00418067512105273	-0.285731	N-terminal EF-hand calcium-binding protein 2-like
LOC106560830	106560830	-2.46224196210143	3.3854461339052	-4.12616417510489	0.000414976382333697	0.00305913010909999	-0.281904	protein FAM65A-like
LOC106560857	106560857	-2.36278133978903	-2.24900166297933	-2.5571151137355	0.0176611303973871	0.048904833500424	-3.22022	testican-2-like
LOC106560895	106560895	-2.77220203182405	1.26483593095976	-2.94669868169374	0.00726671459266497	0.0247852012094288	-2.70698	uncharacterized LOC106560895
LOC106560901	106560901	-3.35190119241914	0.670777706121137	-7.69825243005048	8.55853918229606e-08	2.3369682681024e-05	8.07065	vacuolar protein sorting-associated protein 4A
LOC106560919	106560919	-3.91242346079248	-0.183840639552154	-5.13205265411114	3.41882377584254e-05	0.000612071510316885	2.40366	protein NDRG4-like
LOC106560972	106560972	-2.61060473175655	-3.26851542191128	-4.10881071706585	0.000433245839402266	0.00314893514271464	0.0750994	protein kinase C-binding protein NELL2-like
LOC106560985	106560985	-2.07414506514507	-0.173925951794414	-4.63096899060794	0.000118258863329943	0.00131257177257087	1.20504	DENN domain-containing protein 2A-like
LOC106561079	106561079	-2.07373713394663	4.92390382361784	-7.00417354795169	4.00140537196417e-07	4.88695275719232e-05	6.53337	40S ribosomal protein S13
LOC106561093	106561093	-2.53945776180995	1.11388611251299	-2.77826880809615	0.0107235367040783	0.0332958032488835	-3.26233	uncharacterized protein C11orf96 homolog
LOC106561096	106561096	-2.27889237339475	-0.0134198920893937	-4.44687735267647	0.000186932847044708	0.001781085560523	0.734378	abhydrolase domain-containing protein 2-B-like
LOC106561100	106561100	-2.13667447439217	1.69644218999109	-3.42150255671029	0.00234692936513592	0.0105860824143775	-1.73496	hyaluronan and proteoglycan link protein 3-like
LOC106561131	106561131	-2.29192258287614	-2.4192030643444	-3.29543189987847	0.00318105902791556	0.0133249000388591	-1.68765	heterogeneous nuclear ribonucleoprotein D0-like
LOC106561150	106561150	-3.48516342538578	-0.0303133726187973	-4.75420509078222	8.70717365894625e-05	0.0010755392957314	1.53205	nuclear receptor ROR-alpha
LOC106561180	106561180	-2.56021364300075	-3.56545938945634	-4.58811367387645	0.000131554770572644	0.00140304401569133	1.10991	uncharacterized LOC106561180
LOC106561202	106561202	-3.04158429849027	-2.4008167888665	-4.59903261184081	0.00012803109442354	0.0013752789090733	1.14063	semaphorin-3D-like
LOC106561208	106561208	-2.49962149436705	-1.89074408171228	-4.73369572776022	9.1620179524456e-05	0.00111707366156945	1.47805	voltage-dependent calcium channel subunit alpha-2/delta-1-like
LOC106561212	106561212	-2.18634226626943	-2.21220977873871	-2.8733741744527	0.00861584901580997	0.0282534568487594	-2.57948	uncharacterized LOC106561212
LOC106561222	106561222	-4.1848825245353	-2.71116007252743	-4.69397381186567	0.00010111990534694	0.00118624280160054	1.38509	UPF0577 protein KIAA1324-like
LOC106561266	106561266	-2.86302919419326	-3.36970028619699	-4.11133717688077	0.000430537112774975	0.00313734421125197	0.0811511	transcription factor Maf-like
LOC106561275	106561275	-2.86427295580392	1.10345017705543	-4.08609066924706	0.000458378640010721	0.00326790596548505	-0.0717304	uncharacterized LOC106561275
LOC106561328	106561328	-2.99538942191771	2.91861251565326	-7.45964646990813	1.44392637417488e-07	2.92142838572515e-05	7.59445	ubiquitin-conjugating enzyme E2 H-like
LOC106561329	106561329	-3.16103473224545	-2.50734228491826	-4.98225740320767	4.9483844650023e-05	0.00075646991643863	1.96182	uncharacterized LOC106561329
LOC106561355	106561355	-2.25103040807067	-2.91021026791032	-4.63839797231701	0.000116095113268668	0.00129890116730094	1.26622	uncharacterized LOC106561355
LOC106561364	106561364	-3.9942982538539	-2.62414252247746	-6.24738425517954	2.30716995754235e-06	0.000118847561647266	4.62266	Krueppel-like factor 4
LOC106561365	106561365	-3.6097549122455	-2.64651986046193	-4.14162099198433	0.00039934980928572	0.00297916852296379	0.148834	probable polypeptide N-acetylgalactosaminyltransferase 8
LOC106561493	106561493	-3.02706848579836	0.239895793579046	-4.25960248886242	0.000297860939973649	0.00242637825126243	0.378659	neuron navigator 2-like
LOC106561566	106561566	-4.80886800804906	-1.12788543727162	-9.40846422951527	2.51375679533364e-09	6.03050255200541e-06	11.2777	lymphatic vessel endothelial hyaluronic acid receptor 1-like
LOC106561644	106561644	-2.03686199172374	0.39976726128118	-2.8302477410326	0.00951751284224415	0.030457854818448	-2.78839	pseudouridine-metabolizing bifunctional protein C1861.05-like
LOC106561646	106561646	-2.00625268064543	-2.19923694343883	-2.99651166889211	0.00646805415276967	0.0226570783036005	-2.40267	bisphosphoglycerate mutase-like
LOC106561687	106561687	-2.23649490703273	1.91088078191243	-6.14036281152057	2.97222227715388e-06	0.00013927685982262	4.62499	roquin-2-like
LOC106561691	106561691	-2.73242216623612	2.11103552066424	-6.64150712264711	9.18345406088916e-07	7.30539116891692e-05	5.78907	coiled-coil domain-containing protein 136-like
LOC106561749	106561749	-2.79219648960555	-2.99141925317169	-4.08773660981944	0.000456510222802202	0.00326012169743457	0.0136104	homer protein homolog 2-like
LOC106561766	106561766	-3.74115427042722	-2.79160100591085	-4.10294889423306	0.0004395959675944	0.00318125278736117	0.0576251	cingulin-like protein 1
LOC106561867	106561867	-2.61324266858737	0.788801798149281	-4.52032504954427	0.000155714180914689	0.00156440816039508	0.915508	nucleoredoxin-like protein 2
LOC106561887	106561887	-2.35921183508486	0.701966757522219	-9.90972598311481	9.60068893968186e-10	2.93135217025596e-06	12.2056	protein FAM184A-like
LOC106561896	106561896	-2.84706883611872	-3.52415631081157	-4.08853026730664	0.000455611994788616	0.00325716995678383	0.0145137	titin-like
LOC106561901	106561901	-2.35788936359486	0.787543503404331	-4.88964530692544	6.22311378729397e-05	0.000873785533695884	1.80177	low-density lipoprotein receptor-related protein 4-like
LOC106561919	106561919	-3.23315233141876	0.902564788437822	-7.20912957024002	2.52090733054517e-07	3.97498561519672e-05	7.04598	uncharacterized LOC106561919
LOC106561924	106561924	-2.10098078467337	3.40009748217827	-5.10067212556815	3.69377657720855e-05	0.000639799617307235	2.10791	tetraspanin-4-like
LOC106561941	106561941	-3.12664924218169	-3.99218731846043	-3.29650075571456	0.00317290184223023	0.0133006841329436	-1.66393	complement C1q tumor necrosis factor-related protein 4-like
LOC106561947	106561947	-2.4417110752026	-2.98046099702798	-4.20656613676975	0.000339841142549817	0.00266182476998091	0.294406	muscarinic acetylcholine receptor M4-like
LOC106561979	106561979	-3.01984452866657	-0.953343960020296	-2.71974276476841	0.012254400215712	0.0369657163323966	-3.05001	uncharacterized protein KIAA0754-like
LOC106562007	106562007	-2.35757028072384	3.37985645250419	-3.75866715320855	0.00102990222308515	0.00581544990997609	-1.18543	BCL2/adenovirus E1B 19 kDa protein-interacting protein 3-like
LOC106562062	106562062	-2.42620791281465	1.22064437494674	-5.44347353350772	1.59254332700147e-05	0.000370153357651704	3.07165	RING finger protein 166-like
LOC106562084	106562084	-2.39111034681936	-1.3184494183575	-3.93084528019655	0.00067341782283817	0.0042766414827523	-0.336583	nuclear mitotic apparatus protein 1-like
LOC106562088	106562088	-4.78138943871266	-2.87913602948816	-3.79053966180873	0.000952172290308331	0.00548536167106271	-0.622011	tachykinin-like peptides receptor 86C
LOC106562099	106562099	-2.37132059589222	1.46534866842998	-3.69205316937949	0.0012131011508215	0.00655773623877209	-1.17944	protein MRVI1-like
LOC106562107	106562107	-2.07795908935684	-0.843201988111513	-4.21812299029303	0.000330217862770454	0.00261203418252672	0.231639	polypeptide N-acetylgalactosaminyltransferase 18-like
LOC106562108	106562108	-2.83807252172486	-2.09817259401182	-2.74046318414707	0.0116902059483359	0.0355850869215887	-2.81358	ras association domain-containing protein 10-like
LOC106562121	106562121	-2.52197420513338	-2.13622554081351	-4.2667988557525	0.00029257811815143	0.00239612988935234	0.432293	uncharacterized LOC106562121
LOC106562123	106562123	-3.57341282057452	-0.957878275411	-4.66166110248972	0.000109573209616449	0.00124834661403598	1.31604	CUGBP Elav-like family member 4
LOC106562131	106562131	-2.70335802579792	1.72623822276117	-3.49877571637345	0.00194556135002809	0.00921599410267109	-1.56261	UDP-glucuronosyltransferase 2A1 pseudogene
LOC106562226	106562226	-2.30361353048822	1.14422649336197	-6.07536345110328	3.46866822203571e-06	0.000150127179001664	4.52875	conserved oligomeric Golgi complex subunit 4-like
LOC106562279	106562279	-3.86057607296919	0.0672688663572251	-3.25564304693359	0.00349962529327444	0.0143008170215252	-1.90615	growth arrest-specific protein 8-like
LOC106562300	106562300	-2.38953542466999	-0.212980166277532	-4.37253321195927	0.000224914859852294	0.00201601027034939	0.557202	liprin-beta-2-like
LOC106562354	106562354	-3.38082316012953	-0.710040077012898	-4.38817695457188	0.000216328991032242	0.00196633978154502	0.698484	collagen and calcium-binding EGF domain-containing protein 1-like
LOC106562388	106562388	-4.10307284147912	2.41074295723531	-7.41939870879072	1.57827835559283e-07	3.06404952895612e-05	7.51907	uncharacterized LOC106562388
LOC106562434	106562434	-3.4650567485505	-1.01667175446779	-3.9044633828351	0.00071881331336117	0.00448070971465261	-0.382501	electron transfer flavoprotein subunit alpha, mitochondrial-like
LOC106562475	106562475	-3.51123384714351	-4.21295856239731	-3.79129576862449	0.000950400379062773	0.00548079449368171	-0.633452	uncharacterized LOC106562475
LOC106562521	106562521	-2.03444517883656	-2.52797310635857	-3.526620703185	0.00181805910775675	0.00875305808387587	-1.19572	serine/arginine repetitive matrix protein 2-like
LOC106562634	106562634	-2.96360215799372	3.79185163584921	-2.90770904689782	0.00795677854567794	0.0265642509180059	-2.93829	uncharacterized LOC106562634
LOC106562639	106562639	-3.24971343175475	-0.70441239708339	-4.32923373538101	0.000250495913348158	0.0021700169578827	0.572284	protein tweety homolog 3 pseudogene
LOC106562715	106562715	-2.8766749450932	-0.554460107894375	-5.25086565005295	2.55231915659852e-05	0.000496825927481602	2.67579	lamin-L(III)-like
LOC106562730	106562730	-2.6026345545019	-1.54449635264998	-2.93867020276496	0.00740395819623391	0.0251384290314104	-2.42813	proprotein convertase subtilisin/kexin type 6-like
LOC106562770	106562770	-2.00959823365186	-1.05810229975412	-2.58170720499564	0.0167203555764956	0.0469129350487765	-3.24129	calmodulin-like protein 4
LOC106562772	106562772	-2.28122918309573	-3.54166391364798	-3.52210130298443	0.00183818283854469	0.00882338270906988	-1.1941	neuronal acetylcholine receptor subunit alpha-7-like
LOC106562806	106562806	-2.21169242678949	2.47091755011666	-3.39090115884563	0.00252729462613235	0.0111907339898854	-1.99173	CCAAT/enhancer-binding protein alpha-like
LOC106562813	106562813	-2.5678845952154	-1.47354131917819	-2.6765994126011	0.0135126457064762	0.0398416046613737	-2.98614	multidrug resistance-associated protein 9-like
LOC106562881	106562881	-2.29046037163581	1.11461483708514	-4.53817874762179	0.000148950158420886	0.00152124517220845	0.944414	aftiphilin-like
LOC106562886	106562886	-2.62235627540223	-2.11192983678004	-4.19441747131075	0.00035025845468721	0.00271680842012116	0.269846	uncharacterized LOC106562886
LOC106562972	106562972	-2.49244601759025	-1.61504954265537	-6.04243289787556	3.75167452978822e-06	0.000155870641442211	4.46256	laminin subunit gamma-3-like
LOC106562977	106562977	-2.4565872938454	1.34373174053828	-8.40935239433194	1.88375742856566e-08	1.29118116317972e-05	9.57625	heterogeneous nuclear ribonucleoprotein R
LOC106562980	106562980	-2.70846630118455	-3.54419469382506	-3.07820261925372	0.00533732874369051	0.0195740907606016	-2.11767	G protein-coupled receptor kinase 5-like
LOC106562982	106562982	-3.31162176044583	-4.1499303110826	-3.1964414380559	0.0040315255032127	0.015851418350609	-1.8619	NK1 transcription factor-related protein 2-like
LOC106562986	106562986	-2.99969973734797	-0.906390880086004	-5.36790635484323	1.91562665254689e-05	0.000417238889445134	2.92558	electrogenic sodium bicarbonate cotransporter 4-like
LOC106563014	106563014	-2.02391442047408	-2.53194995061143	-3.01201586178562	0.0062371318719794	0.0220575245922186	-2.25228	substance-P receptor-like
LOC106563020	106563020	-2.86244412810217	-0.143255923685252	-6.36974301290131	1.72987061160426e-06	0.000101732819689893	5.22029	TNF receptor-associated factor 2-like
LOC106563065	106563065	-2.07607101183377	-3.48155944519992	-3.32054170524662	0.00299470431558916	0.0127611681889684	-1.62064	cGMP-dependent protein kinase 1-like
LOC106563097	106563097	-3.55833305191119	-1.37086586226622	-3.94223667119435	0.000654704825944499	0.00419555739060712	-0.292369	dimethylglycine dehydrogenase, mitochondrial-like
LOC106563111	106563111	-3.49679515084715	-3.7533227599069	-4.46371611435089	0.000179263030450286	0.00172910055735304	0.840867	uncharacterized LOC106563111
LOC106563117	106563117	-2.85416300498712	-0.331958156101704	-7.69895023039462	8.54555336524472e-08	2.3369682681024e-05	8.10188	adenosine receptor A2b-like
LOC106563160	106563160	-2.40870411428564	-0.754289451129384	-4.77254470235208	8.3197041785618e-05	0.00104928871401118	1.51959	syntaxin-2-like
LOC106563196	106563196	-2.0296620048189	-0.424093687663211	-5.15880282318002	3.20081799592751e-05	0.00058330262187315	2.46286	extensin-like
LOC106563211	106563211	-4.21391642172712	-2.93948143756887	-6.11902084830168	3.12668756216253e-06	0.000143460284785233	4.36916	RING finger protein 208-like
LOC106563222	106563222	-3.86032528513428	-2.95157274389671	-4.65233201868377	0.000112143282801347	0.00126813076302036	1.21506	leucine-rich repeat transmembrane neuronal protein 4-like
LOC106563232	106563232	-2.44733626449265	2.61544458337437	-6.07596679165848	3.46369118073088e-06	0.000150127179001664	4.49191	erythrocyte band 7 integral membrane protein-like
LOC106563235	106563235	-2.04835358340502	0.135501863209627	-3.31152418980816	0.00306037450095042	0.0129665368978076	-2.0345	zinc finger protein Gfi-1b-like
LOC106563238	106563238	-3.03579073442628	-3.3664284087071	-3.64428076007817	0.00136386640696167	0.00710734168257791	-0.938409	glutamate receptor ionotropic, NMDA 1
LOC106563253	106563253	-2.18831545666261	-1.30468658474509	-4.44334558391495	0.000188582710865861	0.00179172246878099	0.827153	uncharacterized LOC106563253
LOC106563255	106563255	-2.22228326180764	2.44304127311827	-8.20263113547386	2.9047449816347e-08	1.44694163974431e-05	9.16009	endothelial differentiation-related factor 1 homolog
LOC106563268	106563268	-2.3538922558442	-3.33867747332995	-5.34257432774012	2.03819778571244e-05	0.000432288492541659	2.76654	astrotactin-2-like
LOC106563287	106563287	-3.00736373235266	-0.263983107946606	-6.22455381444763	2.43499686321281e-06	0.000122795502474272	4.89433	T-box transcription factor TBX3-like
LOC106563310	106563310	-2.54440145699248	-2.41792652585346	-4.80588530631285	7.65916239761926e-05	0.000995128155846965	1.6344	uncharacterized LOC106563310
LOC106563327	106563327	-2.13751884646534	1.77622156892723	-3.2605095124839	0.0034590616958115	0.0141885742691164	-1.88978	succinyl-CoA:3-ketoacid coenzyme A transferase 1, mitochondrial-like
LOC106563340	106563340	-2.32542349925544	-2.36982932277868	-3.17613804945378	0.00423134513005521	0.0164103877064705	-1.91761	uncharacterized LOC106563340
LOC106563348	106563348	-2.57004721119563	-0.303437434076458	-3.23836606043887	0.00364739219062153	0.0147396599824588	-1.99151	structural maintenance of chromosomes protein 5-like
LOC106563350	106563350	-2.10411396060873	-3.41074946068561	-3.90495796822127	0.000717935050130301	0.00447772824395103	-0.370733	gastrula zinc finger protein XlCGF7.1-like
LOC106563377	106563377	-4.38165111423591	-3.16753534615345	-5.2301353325164	2.68567618076159e-05	0.000517054255657347	2.44738	erythropoietin-like
LOC106563383	106563383	-2.37324028629576	2.5062581889904	-5.83072076965581	6.22888838146957e-06	0.000208369965318762	3.88277	lysine-specific demethylase 6B-like
LOC106563386	106563386	-2.68820633056064	-2.38364782346926	-2.87276409441846	0.00862801733659691	0.0282878358323842	-2.63785	transmembrane protein 88-like
LOC106563389	106563389	-3.21814149472836	3.27981273611622	-10.124989633536	6.41064550955612e-10	2.91328262721159e-06	12.8745	period circadian protein homolog 1-like
LOC106563391	106563391	-3.20262908286251	-1.24217519999247	-6.70024307729609	8.01834637851969e-07	6.95886494540061e-05	5.92771	leucine-rich repeat extensin-like protein 3
LOC106563430	106563430	-2.55966118247717	-1.34607454738148	-5.94861444418167	4.6940374758424e-06	0.00017694045192328	4.2699	serine/threonine-protein kinase PAK 3
LOC106563436	106563436	-2.4552549178354	3.5332466977155	-2.5946367500559	0.0162447434238764	0.0458561062896549	-3.76273	interleukin-13 receptor subunit alpha-2-like
LOC106563444	106563444	-2.97893182713744	-3.10221479303617	-3.11719540637628	0.00486713239986576	0.0182421056558299	-2.04643	histone-arginine methyltransferase CARM1-like
LOC106563450	106563450	-3.07605910473659	-2.01076380057673	-5.01964357606937	4.51161662650892e-05	0.000715088041613631	2.14298	sodium/potassium/calcium exchanger 3-like
LOC106563504	106563504	-2.40811266203203	-1.5318626568975	-3.13408808296783	0.004676061488055	0.0176838198835246	-2.03575	transmembrane protein 151B-like
LOC106563532	106563532	-2.66936024239089	-2.24540519476492	-2.83157992839573	0.00948836482051412	0.0303848418060438	-2.64403	anoctamin-9-like
LOC106563590	106563590	-2.82494674441761	-2.92831206449861	-3.094165260171	0.00513978236447233	0.0190408923994228	-2.1105	apolipoprotein O-like
LOC106563640	106563640	-3.48845708260735	-0.0849539213877716	-4.24178124209156	0.000311356374696165	0.00250232476682111	0.302212	putative defense protein Hdd11
LOC106563659	106563659	-2.27081884423178	-2.38266385745396	-3.80276199901879	0.000923924955223185	0.00536855883107742	-0.614606	uncharacterized LOC106563659
LOC106563666	106563666	-2.04487512940022	-1.02977927592034	-2.83635108030654	0.00938466736156045	0.0301331173864732	-2.67406	dachshund homolog 2-like
LOC106563699	106563699	-2.43042380938705	-0.292254820292802	-3.79505184347778	0.000941646239195501	0.00544102183127155	-0.63803	calpain-1 catalytic subunit-like
LOC106563701	106563701	-2.43518189462029	-1.04459930839931	-5.11202889703372	3.59178034330705e-05	0.000631750900923514	2.30491	phosphofurin acidic cluster sorting protein 1-like
LOC106563715	106563715	-3.20889879507822	-0.46561456947216	-4.06978743863676	0.000477300716767028	0.00335683041328173	-0.0158641	protein phosphatase 1 regulatory subunit 3B-like
LOC106563718	106563718	-7.57111603658707	-1.42297382116504	-4.05895212780046	0.000490303594407614	0.003420718014494	-0.0336483	liver-expressed antimicrobial peptide 2-like
LOC106563768	106563768	-4.19857621724261	1.04278475853481	-4.6729610792439	0.000106539232045761	0.001225839892939	1.27531	CLOCK-interacting pacemaker-like
LOC106563869	106563869	-2.43283021559854	-0.380359325980913	-2.83933459769196	0.00932037123657532	0.0299640076913581	-2.73332	uncharacterized LOC106563869
LOC106563959	106563959	-2.97195539402766	-3.37428491316037	-5.64138453376087	9.83983030068549e-06	0.000275010702333539	3.34423	potassium channel subfamily T member 2-like
LOC106564037	106564037	-2.02455556099015	-2.05233624303428	-3.70405505896548	0.00117787740030886	0.00642315154518156	-0.871043	zinc finger protein 431-like
LOC106564072	106564072	-2.3295833792665	-0.436153351179668	-4.22853179855072	0.000321783139556154	0.00256525243891123	0.338166	bone morphogenetic protein receptor type-1B-like
LOC106564091	106564091	-2.28366263586922	-2.10028299581656	-3.32985414469625	0.00292832424987019	0.0125431320311364	-1.62213	bifunctional apoptosis regulator-like
LOC106564098	106564098	-4.05130820549934	-1.29792119834348	-4.29232119266754	0.000274584439019553	0.00230436860417918	0.486826	group 10 secretory phospholipase A2-like
LOC106564141	106564141	-2.70496819977629	0.281465300897676	-4.88841117209565	6.24216780304146e-05	0.000874315821519384	1.8385	protein tweety homolog 3-like
LOC106564149	106564149	-2.57321309383845	-1.37816589327206	-2.76238731958883	0.0111200200240589	0.0342325382702147	-2.82855	perforin-1-like
LOC106564173	106564173	-3.50986344603309	2.24863727391188	-6.84477400015655	5.75303408514992e-07	5.93138191890921e-05	6.27443	protein tweety homolog 3-like
LOC106564216	106564216	-3.24142420979644	-2.61829478979453	-5.39275640137903	1.80264005489679e-05	0.000400154035729689	2.96983	adhesion G protein-coupled receptor E2-like
LOC106564281	106564281	-2.29229604334969	-2.39168597220977	-5.32845306991765	2.10994283272403e-05	0.000443889069573806	2.76199	uncharacterized LOC106564281
LOC106564323	106564323	-4.40344913511491	1.74317641579878	-7.1377582804755	2.95910957262812e-07	4.3210719176647e-05	6.90843	unconventional myosin-Ih-like
LOC106564335	106564335	-3.33165977929721	2.06736816319172	-3.62932635346241	0.00141473844068148	0.00728875675237434	-1.17661	4-hydroxy-2-oxoglutarate aldolase, mitochondrial-like
LOC106564350	106564350	-2.38184718666591	1.12843134269594	-3.89542462112388	0.000735052434582147	0.00455993185590617	-0.672918	uncharacterized LOC106564350
LOC106564353	106564353	-2.4379297680145	-1.59165076933155	-3.95527297331685	0.0006339207941412	0.0041022858944174	-0.441967	antimicrobial peptide NK-lysin-like
LOC106564356	106564356	-2.93831090674145	-2.67007359020677	-4.83629290729768	7.10282251710897e-05	0.00094864720478611	1.70882	rano class II histocompatibility antigen, A beta chain-like
LOC106564359	106564359	-2.12368166792615	0.460060266062113	-3.62721030253893	0.00142208570949484	0.00731426809174481	-1.25122	myopalladin-like
LOC106564360	106564360	-2.70134356312587	0.90537397917402	-5.83001113772241	6.2395312805901e-06	0.000208518306059601	3.95746	H-2 class II histocompatibility antigen, A-Q alpha chain-like
LOC106564374	106564374	-2.34018630754309	-0.719533846666279	-3.41857901351477	0.00236360361517636	0.0106427122964624	-1.64315	uncharacterized LOC106564374
LOC106564379	106564379	-3.16373802276665	1.49940148142684	-3.14403168192334	0.00456699511850957	0.017373099790493	-2.09593	transmembrane protease serine 6-like
LOC106564430	106564430	-3.17639953119844	-1.77810849996672	-6.36243183348108	1.75980770692826e-06	0.000102257615302582	5.16516	synaptogyrin-1-like
LOC106564451	106564451	-2.36508299629198	-3.25228324533353	-3.8037799327367	0.000921610028006874	0.00535800491615698	-0.591221	serine/threonine-protein kinase TAO3-like
LOC106564541	106564541	-2.33852148004447	1.62586745198692	-3.94599466700518	0.00064864511340797	0.00416790353667323	-0.586841	neuronal-specific septin-3-like
LOC106564565	106564565	-3.74588301074356	1.94126131365978	-8.76163624106353	9.12355687431681e-09	9.00638289825353e-06	10.2687	probable ATP-dependent RNA helicase DDX17
LOC106564582	106564582	-2.8965197972577	-2.7533872576304	-4.11212192354459	0.000429699183277492	0.00313463874230188	0.072739	osteocalcin-like
LOC106564594	106564594	-2.6190001478691	-2.86770324557304	-3.8637414551454	0.000794891646206482	0.00481974799042975	-0.461729	xylosyltransferase 1-like
LOC106564595	106564595	-3.04746130552875	-2.18881074072349	-6.89841519261197	5.08950177632068e-07	5.4923789251417e-05	6.25275	xylosyltransferase 1-like
LOC106564598	106564598	-2.03060294810125	-2.71862415361458	-4.45523397076576	0.000183086337812577	0.00175388982937057	0.857334	germ cell-specific gene 1-like protein
LOC106564715	106564715	-2.29045468985705	-1.36356943311123	-4.47030669558206	0.00017634758481234	0.00170883150130042	0.828951	cysteine-rich protein 1-like
LOC106564730	106564730	-2.18534123492966	-2.72412317380356	-3.51634088895529	0.00186414870343773	0.00891997412076644	-1.2737	actin, alpha skeletal muscle 2-like
LOC106564732	106564732	-2.17762441382208	-3.55057758435708	-4.46763879836276	0.000177522009822028	0.00171773385822029	0.849064	delta-like protein A
LOC106564752	106564752	-3.30637473003627	-3.08987884873837	-5.12913853737624	3.44346169035685e-05	0.000615825901663074	2.21772	anthrax toxin receptor 1-like
LOC106564779	106564779	-2.69206100843901	-1.00453132710314	-4.11761044683262	0.000423883842295928	0.00310757119064871	0.0827754	apoptosis-stimulating of p53 protein 2-like
LOC106564783	106564783	-2.2261515966394	-1.72655584492117	-3.83822304423418	0.000846567064489862	0.00504038316397031	-0.532241	uncharacterized LOC106564783
LOC106564787	106564787	-2.31483725136515	-0.435788996433043	-7.09554499715996	3.25435590822934e-07	4.53530280223198e-05	6.80248	heterogeneous nuclear ribonucleoprotein L-like
LOC106564789	106564789	-2.87819526980249	3.0043783029516	-6.80321160809582	6.32766516308162e-07	6.23228628056479e-05	6.13971	apelin receptor B-like
LOC106564802	106564802	-2.33918167724655	-0.0471955846029594	-6.53839418888769	1.16651869923623e-06	8.15402585805167e-05	5.5872	REST corepressor 3-like
LOC106564821	106564821	-2.82932491228849	0.800745612665703	-6.7830580420538	6.62714643108612e-07	6.35568704716673e-05	6.13282	spastin-like
LOC106564824	106564824	-2.11436842356221	6.12535082156996	-2.65118568780402	0.0143097656798867	0.0415786651202246	-3.64251	catalase-like
LOC106564846	106564846	-4.15979150800345	-1.20654845936644	-6.76032890886702	6.98237057232903e-07	6.47817397906748e-05	6.08827	proactivator polypeptide-like
LOC106564853	106564853	-5.82848779584777	0.887735713318834	-8.90249900977938	6.85875592952151e-09	8.85992987111191e-06	10.558	eosinophil peroxidase-like
LOC106564887	106564887	-2.60354393063471	-0.404802594187813	-5.31834768381431	2.16284987590773e-05	0.000450565883674288	2.83099	axin-2-like
LOC106564909	106564909	-2.78527882160081	-1.38018031102688	-4.13030437680054	0.000410732054514698	0.00303583776032805	0.124731	uncharacterized LOC106564909
LOC106564914	106564914	-2.20897745609686	-3.42035634239728	-4.01994065413438	0.000540098979393808	0.00366678541492064	-0.120237	cytoglobin-2-like
LOC106564927	106564927	-2.36057034189422	-1.95133061098083	-8.47187951814733	1.65432475925415e-08	1.18217343328319e-05	9.54087	Ig kappa chain V-IV region B17-like
LOC106564938	106564938	-2.06165004812846	1.23972245906171	-6.48566894662564	1.31895471620889e-06	8.77196298982015e-05	5.47288	zinc finger CCCH domain-containing protein 6-like
LOC106564939	106564939	-2.62964619199411	0.845510352595404	-3.2507230457408	0.00354110373521178	0.0144229335496996	-1.85892	group XIIB secretory phospholipase A2-like protein
LOC106564940	106564940	-2.63012584258617	-3.00107100858723	-3.27862136958901	0.00331206154735727	0.0137365891738134	-1.70154	uncharacterized LOC106564940
LOC106564951	106564951	-2.27526957828576	1.45433282727819	-5.16716913349469	3.1355613779979e-05	0.000574841508959812	2.32717	protein AF-17-like
LOC106564996	106564996	-3.65512002653424	-1.50512796978647	-6.61491292174738	9.76664108481422e-07	7.4449814177224e-05	5.70804	C-C chemokine receptor type 7-like
LOC106565029	106565029	-2.01126962199563	-0.515780703655484	-3.95408911153926	0.000635780953644381	0.00411194667997308	-0.297074	uncharacterized LOC106565029
LOC106565047	106565047	-2.12732828011724	-1.39247880851088	-4.03143307078127	0.000524929943252756	0.00358619795343828	-0.109802	uncharacterized LOC106565047
LOC106565060	106565060	-2.78226939625754	-1.82098421010821	-5.04566203352436	4.23080367151302e-05	0.000690809336523601	2.18196	uncharacterized LOC106565060
LOC106565117	106565117	-2.75683691309099	0.996881887962384	-7.90918595087211	5.42430440474107e-08	1.93809242274078e-05	8.53546	differentially expressed in FDCP 6 homolog
LOC106565156	106565156	-3.06096682774854	-2.99913591186556	-3.78614711107985	0.000962530721523148	0.00552540684197754	-0.629975	uncharacterized LOC106565156
LOC106565164	106565164	-3.0099596550235	-1.04748922465178	-6.97906274068077	4.23603164667963e-07	5.08463550139247e-05	6.56773	mucin-12-like
LOC106565182	106565182	-2.4963631531448	1.45292893416676	-6.06947248335236	3.51764840720019e-06	0.000151660769453435	4.51871	NACHT, LRR and PYD domains-containing protein 12-like
LOC106565189	106565189	-2.17212456686674	1.76626528983746	-3.50149918603433	0.00193271435494452	0.00917226852128961	-1.65043	Rieske domain-containing protein-like
LOC106565196	106565196	-3.10153282902056	-1.99426563342548	-3.73700088221221	0.00108627857766083	0.00603236645326003	-0.768452	protein phosphatase 1 regulatory subunit 3C-B-like
LOC106565231	106565231	-3.36195655796373	-2.75492165664195	-6.379388920582	1.69116759464852e-06	0.000100352986682406	4.8692	tensin-2-like
LOC106565251	106565251	-2.56852186001324	-0.958941558420409	-2.71653028956483	0.0123441419157902	0.037166324552553	-2.92612	lipoma HMGIC fusion partner-like protein 4
LOC106565252	106565252	-3.20744934843856	0.140007637812289	-4.50928197931453	0.000160051093835038	0.00159478554967959	0.96682	uncharacterized LOC106565252
LOC106565259	106565259	-3.15617148294216	-2.72303151986831	-3.23815097411963	0.00364926934886456	0.0147449716057418	-1.78837	uncharacterized LOC106565259
LOC106565270	106565270	-4.28981005453879	-3.44302428102645	-4.33285447410729	0.000248249807818751	0.00215602562162132	0.560939	stathmin-3-like
LOC106565275	106565275	-2.11065340254806	1.5464142153397	-6.28146070463806	2.12898844159627e-06	0.000115243210066137	4.99828	TOX high mobility group box family member 2-like
LOC106565277	106565277	-2.81587294784781	-3.61582929007559	-4.68832281046889	0.000102549518609843	0.00119882635991305	1.29303	uncharacterized LOC106565277
LOC106565287	106565287	-4.12810495971517	-1.01981554696634	-4.02123501966778	0.000538369024528535	0.00365655451118612	-0.118154	probable flavin-containing monoamine oxidase A
LOC106565298	106565298	-2.00524932231733	-1.0626043491971	-4.88886515435147	6.23515187153677e-05	0.000874315821519384	1.83679	voltage-dependent calcium channel subunit alpha-2/delta-3-like
LOC106565304	106565304	-2.02370112688288	-0.158485061134334	-3.70748613048394	0.00116799402505644	0.00638376685525558	-0.934722	protein CBFA2T2-like
LOC106565353	106565353	-2.28738004219999	-2.15693389212583	-3.82637459383988	0.000871675100752719	0.00514699014308734	-0.545094	uncharacterized LOC106565353
LOC106565365	106565365	-3.19594039386717	-0.842078536361654	-4.83561224909502	7.11481953148668e-05	0.000949754883881207	1.72187	unconventional myosin-VI-like
LOC106565380	106565380	-3.15368149447566	-3.55391528018772	-3.5799667786039	0.00159622802745562	0.00795987460061933	-1.0752	uncharacterized LOC106565380
LOC106565405	106565405	-2.67738175266512	-2.97551227205723	-4.0374041376379	0.000517216276646513	0.0035473199647641	-0.0796161	NGFI-A-binding protein 2-like
LOC106565467	106565467	-3.63488562962324	0.591844970803968	-5.41209601141475	1.71939803773045e-05	0.000388324448547157	3.04409	cholesterol desaturase daf-36-like
LOC106565509	106565509	-3.71392746798003	-1.59146024939515	-8.10502366401395	3.57086953795077e-08	1.48063239878537e-05	8.74	uncharacterized LOC106565509
LOC106565554	106565554	-3.28290475130386	4.40449473863071	-9.4121252319946	2.49586322038243e-09	6.03050255200541e-06	11.5556	histone H1x
LOC106565629	106565629	-2.1874150994759	-2.48287725738894	-3.19261083288029	0.00406851326690942	0.0159613464060764	-1.93463	cyclin-dependent kinase 18-like
LOC106565632	106565632	-3.32985618530564	-2.10179712273227	-4.01484208319098	0.000546967161573451	0.00370222472563602	-0.16363	solute carrier family 45 member 3-like
LOC106565647	106565647	-2.75927909382165	0.216538475449182	-3.68843429042176	0.00122392390212389	0.00660171386457513	-0.955896	von Willebrand factor A domain-containing protein 1-like
LOC106565673	106565673	-2.46849837228838	1.661275569406	-6.56267184510158	1.1025065101465e-06	7.87846460633626e-05	5.59919	TRAF3-interacting JNK-activating modulator-like
LOC106565675	106565675	-2.19233366192975	1.89443847812449	-5.56671303326222	1.17952302225602e-05	0.000307531756978031	3.30515	uncharacterized LOC106565675
LOC106565676	106565676	-3.03390884127276	-2.67857560560994	-3.631716220846	0.00140648525074301	0.00726337689200497	-0.971817	uncharacterized protein C6orf132 homolog
LOC106565705	106565705	-2.44756304794433	-2.35625195748513	-3.60669616102292	0.00149528406051371	0.0076022722458997	-1.06541	alpha-1,3-galactosyltransferase 2-like
LOC106565726	106565726	-4.24356492315338	-0.0488483996996122	-6.66406875050482	8.71668272876935e-07	7.17545358157959e-05	5.87142	band 4.1-like protein 1
LOC106565791	106565791	-2.09074576251655	2.44055020126313	-5.74897965914319	7.58501032508811e-06	0.000234145364686038	3.69659	DNA-binding protein inhibitor ID-1-like
LOC106565798	106565798	-2.8458126337056	-2.55907596365474	-3.59350954087364	0.00154427539435519	0.00777718299517368	-1.04622	cadherin-4-like
LOC106565803	106565803	-2.64149887458399	-2.06845489692732	-4.83038858215717	7.20757131118347e-05	0.00095794812052793	1.69816	tubulin monoglycylase TTLL3-like
LOC106565842	106565842	-2.68070934193098	-2.74335996741738	-3.7500075497778	0.00105208030774378	0.005890176565408	-0.708999	A disintegrin and metalloproteinase with thrombospondin motifs 9-like
LOC106565857	106565857	-2.40138889620979	-1.48660197428237	-5.05726759112434	4.11130072824107e-05	0.000681166652932844	2.23129	coiled-coil domain-containing protein 3-like
LOC106565922	106565922	-2.60821739459851	-2.77576842601386	-5.28574827491547	2.342859062557e-05	0.000472312511854979	2.72257	band 4.1-like protein 1
LOC106565923	106565923	-2.43778782497937	-1.73492632809797	-2.73468003075112	0.0118451550141221	0.0359735397689036	-2.85046	E3 ubiquitin-protein ligase PDZRN3-like
LOC106565928	106565928	-3.78353188049206	-2.59518722591388	-4.28880744390577	0.000276994587976198	0.00231651898201409	0.450083	cell death activator CIDE-3-like
LOC106565985	106565985	-2.04852520660632	-3.07952643623661	-4.48618462667646	0.00016951714106668	0.00165746803489534	0.915704	integrin beta-1-binding protein 1-like
LOC106566006	106566006	-4.0230098242972	-0.507215855542054	-3.62123318242952	0.00144304218628929	0.00740052143361006	-1.05901	cytochrome c oxidase subunit NDUFA4 pseudogene
LOC106566012	106566012	-2.53466946893257	-0.0324759437623091	-4.07724132822027	0.000468555097646561	0.00331582206269646	-0.133915	protein kinase C and casein kinase substrate in neurons protein 1-like
LOC106566043	106566043	-4.3340487817172	0.14967494777063	-3.93017881365006	0.000674528897143646	0.00428017268909101	-0.376039	monocarboxylate transporter 1-like
LOC106566051	106566051	-2.01079552517445	-1.19956828033187	-4.74836826937681	8.83425795916079e-05	0.00108843502500504	1.45079	protein FAM212B-like
LOC106566123	106566123	-2.04749775267479	-1.16240438899403	-5.7429496245519	7.69623235218051e-06	0.000236491911967369	3.79295	protein phosphatase 1 regulatory inhibitor subunit 16B-like
LOC106566125	106566125	-3.52247280112917	-1.53687655163308	-3.10121400373509	0.0050548083932358	0.0187861895203295	-2.14709	cytochrome c oxidase subunit NDUFA4-like
LOC106566126	106566126	-2.44103867625383	2.68844450842839	-3.95380112197566	0.000636234278213243	0.00411408634348671	-0.646194	R3H domain-containing protein 2-like
LOC106566127	106566127	-3.77342697031315	-1.16334315330386	-2.76944994957341	0.0109420164596874	0.0338085156223608	-2.81288	inhibin beta B chain-like
LOC106566146	106566146	-2.73545961934822	1.29752653664268	-3.32331685789448	0.00297477124631108	0.0126935163357393	-1.82673	sterol O-acyltransferase 2-like
LOC106566147	106566147	-3.11603303959695	0.855848588017179	-4.48892846079236	0.000168363914566697	0.00164907274267631	0.871385	uncharacterized LOC106566147
LOC106566180	106566180	-2.55269902169359	-2.29566806481001	-3.05378992762388	0.0056536443566353	0.0204593577590726	-2.22341	collagen alpha-1(II) chain-like
LOC106566248	106566248	-2.80584772003743	-2.60622406342934	-3.91539474931675	0.000699647471585127	0.00439221681881459	-0.348004	mimecan-like
LOC106566266	106566266	-2.02817804257621	-1.24501635072776	-4.24215944029201	0.000311063743810544	0.00250192774767714	0.365861	uncharacterized LOC106566266
LOC106566391	106566391	-2.25952775317911	-3.32154371928901	-2.68115754011415	0.0133741728086973	0.0395165802720953	-2.92334	natterin-like protein
LOC106566408	106566408	-3.12507651565	-2.22374963476685	-4.07833319348814	0.000467287451567088	0.00330964073140704	0.0115252	uncharacterized LOC106566408
LOC106566424	106566424	-2.57902818939187	-1.28644739119948	-4.79286626573582	7.91057464059636e-05	0.00101639081820608	1.62586	uncharacterized LOC106566424
LOC106566434	106566434	-2.04538313863911	-1.38530550136204	-3.74241378831419	0.00107191546279535	0.00597334540126842	-0.743284	spexin-like
LOC106566444	106566444	-2.71749635835547	1.12059758791726	-3.18991998213615	0.00409469171197376	0.0160359510072704	-2.00048	perforin-1-like
LOC106566457	106566457	-2.69518493851527	-2.83935767134131	-3.33208119114572	0.00291266281321628	0.0124840088367384	-1.6626	troponin C, skeletal muscle-like
LOC106566459	106566459	-2.63015561003998	-2.79396827374536	-5.65607908689652	9.49560540391032e-06	0.000270729544223881	3.47989	laminin subunit beta-2-like
LOC106566486	106566486	-3.23609159842333	-0.630629382244852	-4.00280300364905	0.000563530431196128	0.00377026555022971	-0.177289	extracellular sulfatase Sulf-2-like
LOC106566497	106566497	-3.37780033714863	-2.59169801073022	-5.25726558531768	2.51251745802449e-05	0.000490612856658202	2.61078	leucine-rich repeat neuronal protein 1-like
LOC106566608	106566608	-2.79825360994294	-0.858573706090445	-3.7657932602433	0.00101199767433637	0.00573750065669504	-0.751932	uncharacterized LOC106566608
LOC106566614	106566614	-3.71215848862405	-1.56259646023993	-4.38531607343802	0.000217874301328436	0.0019739752588122	0.696497	bcl10-interacting CARD protein-like
LOC106566616	106566616	-2.62730547157058	2.39658636034488	-6.90493611847071	5.01436807796007e-07	5.4923789251417e-05	6.37989	serine/threonine-protein kinase WNK2-like
LOC106566619	106566619	-2.97856443901854	0.50421993601511	-4.41809029008254	0.000200812963845788	0.00187225177038801	0.665195	interleukin-17 receptor E-like
LOC106566628	106566628	-2.10298205431372	-2.85375138547231	-3.28543822312315	0.00325831938846848	0.0135790935576501	-1.73761	ninjurin-1-like
LOC106566634	106566634	-2.04456808518438	-1.01918062867291	-2.65619636562867	0.0141491833186217	0.0412154788325437	-3.09088	cytosolic sulfotransferase 3-like
LOC106566651	106566651	-2.6352059153226	-0.897496640072294	-4.39261389148412	0.000213954011132319	0.00195161852740089	0.603846	embryonic polyadenylate-binding protein-like
LOC106566670	106566670	-2.62578565190015	-2.053736721002	-4.37079511384663	0.000225889566851098	0.00202312719793626	0.610647	dedicator of cytokinesis protein 3-like
LOC106566675	106566675	-2.12235026167296	0.794722276050859	-5.07570463653695	3.92841861151976e-05	0.000662681403749385	2.25424	fibulin-2-like
LOC106566687	106566687	-2.28039659038493	-0.264956299721292	-2.63630886557536	0.0147966906646263	0.0427016371079344	-3.19037	transketolase-like
LOC106566712	106566712	-2.76352406911297	-2.00098567553843	-5.09052485943536	3.78738291448124e-05	0.000649326404113155	2.30688	acid-sensing ion channel 1-like
LOC106566716	106566716	-3.42250147918303	-2.63939335227883	-3.47769295279131	0.00204787674132779	0.00956340214602825	-1.32495	polypeptide N-acetylgalactosaminyltransferase 6-like
LOC106566719	106566719	-2.42580691417444	0.450395859045905	-5.58219781528205	1.13596351280309e-05	0.000299576635454623	3.433	probable ATP-dependent RNA helicase DDX23
LOC106566754	106566754	-2.89812089827442	-1.86166085244535	-3.25769371581552	0.00348247638191342	0.0142567591129869	-1.75486	peroxisome proliferator-activated receptor gamma-like
LOC106566789	106566789	-2.23917159209697	-0.1857825821545	-4.77429162638949	8.28371283797959e-05	0.00104724502096901	1.55418	uncharacterized LOC106566789
LOC106566803	106566803	-2.57989128201184	1.18708330043088	-6.51672977014325	1.22684658983218e-06	8.46095884314241e-05	5.51474	nucleolar protein 4-like
LOC106566813	106566813	-2.09434110051642	-3.20536390298104	-4.67434585895276	0.000106173276092163	0.00122372534345621	1.32284	immunoglobulin superfamily member 21-like
LOC106566824	106566824	-3.76406306601745	-1.90285603473646	-6.17730099721582	2.72302047559711e-06	0.000131666969111622	4.64103	protein-L-isoaspartate O-methyltransferase domain-containing protein 2-like
LOC106566847	106566847	-2.23077995469708	-1.63075247471423	-3.80638923375973	0.000915702208336398	0.00533844373705715	-0.604931	AMP deaminase 1-like
LOC106566870	106566870	-3.53772367625022	-2.0831753270024	-3.19716526603024	0.0040245729497808	0.0158303419137382	-1.87913	rho guanine nucleotide exchange factor 19-like
LOC106566873	106566873	-2.12991787593578	-0.88950078763718	-5.11496427912689	3.56588321153182e-05	0.000629672731558925	2.3643	uncharacterized LOC106566873
LOC106566948	106566948	-3.59183394444356	0.737296978326818	-7.55966520303289	1.1585898488035e-07	2.60846777423174e-05	7.75954	tyrosine-protein phosphatase non-receptor type 11-like
LOC106566949	106566949	-3.86942818539885	0.79832726402931	-4.56370261014021	0.000139788292891383	0.00145895885800186	1.09723	agrin-like
LOC106566953	106566953	-2.21033834560447	-2.56571112320903	-4.37009408658512	0.000226283888819984	0.00202478646811392	0.648094	PR domain zinc finger protein 16-like
LOC106566991	106566991	-3.58023006783408	-0.908905073689521	-4.04662713858155	0.000505522130419853	0.00349063862505781	-0.0900516	probable E3 ubiquitin-protein ligase makorin-2
LOC106567010	106567010	-3.5957401027873	-2.92538997047511	-2.68060327780914	0.0133909392704608	0.0395626395441325	-2.89747	rho-related GTP-binding protein Rho6-like
LOC106567041	106567041	-4.66141564762476	-0.91350612091397	-9.28715972427663	3.18814750048586e-09	6.64326795006262e-06	11.0795	solute carrier family 26 member 10-like
LOC106567048	106567048	-2.05567557191585	3.55203292936089	-5.58603784546646	1.12541630320806e-05	0.000298687615886067	3.24594	limb region 1 homolog-like protein
LOC106567082	106567082	-4.96835406558826	-1.47453535338944	-5.61612438848376	1.04614597194297e-05	0.000284545252420476	3.38184	natural resistance-associated macrophage protein 2-like
LOC106567115	106567115	-4.13536299165471	-2.01968588760606	-7.46977913228558	1.41199193672462e-07	2.89165616992884e-05	7.28297	uncharacterized LOC106567115
LOC106567137	106567137	-2.40998071994068	-1.44541378422677	-5.48509399257684	1.43878138256782e-05	0.000349153984934414	3.21305	integrator complex subunit 11-like
LOC106567138	106567138	-2.05641344251008	-1.49016854114623	-4.26901519300409	0.000290970009667256	0.00238761757749437	0.34621	lysophosphatidic acid receptor 6-like
LOC106567151	106567151	-2.91281536103544	0.249095221221062	-6.13681072630807	2.99738062659079e-06	0.00013927685982262	4.69524	CDP-diacylglycerol--serine O-phosphatidyltransferase-like
LOC106567153	106567153	-2.64233791809658	0.458976877974723	-5.91606385311446	5.07466204848296e-06	0.000186678641358542	4.19098	uncharacterized LOC106567153
LOC106567181	106567181	-2.01716980318652	-0.320762316765349	-5.06058002759967	4.07782162413553e-05	0.000679016941339692	2.18649	diacylglycerol kinase alpha-like
LOC106567189	106567189	-2.14486821807982	3.67450391347184	-6.18320889996237	2.68518677589466e-06	0.000130324686495951	4.66039	Krueppel-like factor 11
LOC106567223	106567223	-2.88375398576858	-3.11710631078365	-6.39032607032876	1.6483520566983e-06	9.85080999577744e-05	4.97894	sodium/potassium-transporting ATPase subunit beta-1-interacting protein 3-like
LOC106567243	106567243	-3.74907630393342	-1.98965020926149	-7.64060927091379	9.70448385799007e-08	2.45063755529665e-05	7.90943	uncharacterized LOC106567243
LOC106567258	106567258	-2.0665303768305	2.02143788033351	-6.07592018440073	3.46407539099221e-06	0.000150127179001664	4.49841	trichohyalin-like
LOC106567268	106567268	-2.32805095387249	-0.415068722361096	-4.61113888814423	0.000124234796602636	0.00135016353648458	1.20724	neurofascin-like
LOC106567279	106567279	-2.81628809124748	-2.46119882831097	-2.85321476593825	0.00902671561669416	0.029249519604659	-2.58296	2-epi-5-epi-valiolone synthase-like
LOC106567285	106567285	-2.62987049536301	-0.391060282899473	-4.22429415526499	0.00032519087123333	0.00258628003818201	0.294963	protein phosphatase 1 regulatory subunit 12B-like
LOC106567286	106567286	-2.40490530313558	-2.16760147721618	-3.98739697702959	0.000585453136346779	0.00387601597424461	-0.215497	protein anoxia up-regulated-like
LOC106567288	106567288	-2.23860582132331	2.81680497989592	-6.01103891305863	4.04339109725964e-06	0.000162761566553316	4.30116	high mobility group protein HMG-I/HMG-Y-like
LOC106567350	106567350	-2.39936247800917	-3.32551410674776	-3.18345191248639	0.00415828544112877	0.0162007561028516	-1.88928	guanylyl cyclase-activating protein 2-like
LOC106567375	106567375	-2.450422353975	0.257868299027899	-5.68133557205967	8.93228297043754e-06	0.000261323742025362	3.64457	sterile alpha motif domain-containing protein 11-like
LOC106567450	106567450	-3.11105072064756	-1.70178663551805	-2.91688212418969	0.00778901054822556	0.0261392762820921	-2.50329	voltage-dependent N-type calcium channel subunit alpha-1B-like
LOC106567483	106567483	-3.29493476971876	-4.14366246169837	-3.70812620193271	0.00116615932033608	0.00637738411603694	-0.805265	forkhead box protein I1-ema-like
LOC106567522	106567522	-2.24153667870149	-1.9293805972459	-2.91326060049994	0.00785483782696659	0.0262918659813135	-2.47799	follistatin-related protein 4-like
LOC106567524	106567524	-3.2185460579124	0.192884876930154	-7.81720897797271	6.61284322770288e-08	2.13556685236182e-05	8.36071	transcription factor 7-like 2
LOC106567541	106567541	-2.02854529608544	-3.61091179705963	-3.38574230679171	0.00255900318266619	0.0112983674106779	-1.47991	netrin receptor UNC5D-like
LOC106567546	106567546	-3.18697050429343	-3.33946961854515	-3.63063061892855	0.00141022840163611	0.00727607495255449	-0.96402	CXADR-like membrane protein
LOC106567602	106567602	-3.43526456922003	-2.34208781709544	-3.37788976455678	0.00260801349501493	0.0114620179591169	-1.49928	alpha-tectorin-like
LOC106567642	106567642	-2.2938917071015	-1.6748655437294	-3.84258970949325	0.000837494921737694	0.00500856560567703	-0.547793	cytotoxic and regulatory T-cell molecule-like
LOC106567683	106567683	-3.2376398887045	-3.44209567293666	-3.26658358970088	0.00340907149496371	0.014028066065897	-1.73556	ATP-sensitive inward rectifier potassium channel 15-like
LOC106567698	106567698	-2.63843628722742	0.449876459785639	-7.74046061957962	7.80839529238727e-08	2.29500296636707e-05	8.13254	protein yippee-like 1
LOC106567759	106567759	-4.59935447831704	-1.40512394133391	-5.78398466206187	6.97086673700745e-06	0.000223652277246212	3.79033	uncharacterized LOC106567759
LOC106567764	106567764	-3.61877672424818	0.552418002141896	-4.68788290435207	0.000102661655861212	0.00119971968467455	1.36888	dystrophin-related protein 2-like
LOC106567801	106567801	-3.24591489536502	-3.62339733548677	-4.90575277968057	5.97973392143054e-05	0.000853641253296691	1.76383	SH2 domain-containing protein 1A-like
LOC106567823	106567823	-2.783968636746	-2.32180937919446	-4.71059229325469	9.70306423512083e-05	0.00115399120184408	1.43813	uncharacterized LOC106567823
LOC106567831	106567831	-2.10267848740389	1.44772069175077	-2.77511860308801	0.010801101570743	0.0334716550429022	-3.26943	transgelin-2-like
LOC106567848	106567848	-3.26144982851727	-2.34217118019988	-4.87083230559876	6.52003858587752e-05	0.000899310127085348	1.73269	glutamate receptor 3-like
LOC106567902	106567902	-3.07645912724331	3.32092464136408	-3.52649685441333	0.00181860769011381	0.00875444429986562	-1.57132	alpha-2-antiplasmin-like
LOC106567906	106567906	-2.39674326725052	-3.33962439968184	-2.78984803217059	0.0104429427096527	0.0326631285012476	-2.66477	neuronal acetylcholine receptor subunit alpha-9-like
LOC106567944	106567944	-2.03744519727809	-1.0269581984927	-4.98729021607335	4.88718986566958e-05	0.000750549138399218	2.07114	uncharacterized LOC106567944
LOC106568000	106568000	-2.59611532794219	-0.669955897517477	-6.92949883329084	4.74141247998764e-07	5.36703612043365e-05	6.33054	delta-sarcoglycan-like
LOC106568010	106568010	-2.48546954974823	-3.73508439385116	-4.07699845908479	0.000468837530637706	0.00331646750263101	-0.0108182	glucokinase-like
LOC106568120	106568120	-3.09931285037547	-3.13024436174802	-3.21481832285612	0.00385855704943616	0.0153564992371564	-1.8278	dehydrogenase/reductase SDR family member 13-like
LOC106568124	106568124	-4.09329010685196	2.76078634798863	-3.84145709529433	0.000839838765650023	0.00501900796852699	-0.612166	complement C1q-like protein 2
LOC106568148	106568148	-2.11522219709444	-3.20454083925708	-3.87646509040974	0.000770303188902455	0.00471675531494582	-0.433328	uncharacterized LOC106568148
LOC106568184	106568184	-2.13704248086927	-0.977910411412279	-4.56955590624453	0.000137768142877448	0.00144686705649842	1.11655	bone morphogenetic protein receptor type-1B-like
LOC106568220	106568220	-3.60652808570086	-2.88470272182884	-4.34487939859723	0.000240933508065328	0.00211334364112878	0.562883	uncharacterized LOC106568220
LOC106568258	106568258	-2.90891466323816	-3.54057475776108	-4.19125066089136	0.000353025803827804	0.00273322375457829	0.211191	probetacellulin-like
LOC106568282	106568282	-3.16959258436692	-3.07715673031119	-2.90586214080784	0.00799097144778232	0.0266492669094645	-2.46763	WD repeat domain phosphoinositide-interacting protein 4-like
LOC106568333	106568333	-2.33961431746602	2.39727400386941	-5.8528282675798	5.90641383960437e-06	0.000204236639649441	3.97906	uncharacterized LOC106568333
LOC106568336	106568336	-2.3085995523758	-0.306816926461086	-4.29369542305956	0.000273647528775286	0.00230170946692881	0.393932	soluble lamin-associated protein of 75 kDa-like
LOC106568366	106568366	-2.89966546240449	4.83713301359584	-6.37340047000523	1.71509012869458e-06	0.000101057924670765	5.09159	uncharacterized LOC106568366
LOC106568391	106568391	-3.2524469921689	0.0451078078916412	-4.23786205028416	0.000314405049766839	0.00251959150595778	0.351089	anthrax toxin receptor 2-like
LOC106568409	106568409	-2.56108311740096	-0.00864897809861755	-3.75354772309816	0.00104295727977804	0.00586353585514318	-0.783936	nucleoredoxin-like protein 2
LOC106568438	106568438	-2.80740492840531	-1.24926597822197	-4.21505606539099	0.000332744881539891	0.00262346173870509	0.305515	melanoma antigen recognized by T-cells 1-like
LOC106568453	106568453	-2.75026892937783	-1.6502740464962	-2.97911590403508	0.00673690340596442	0.0233643750923445	-2.37117	seizure 6-like protein
LOC106568458	106568458	-3.5200696048266	-1.02159958111064	-5.21021587527086	2.82045629366633e-05	0.000534883371423362	2.58032	Krueppel-like factor 4
LOC106568513	106568513	-2.02719096093314	5.94258811741133	-4.164336920244	0.00037744054685901	0.00285962513124446	-0.237526	lysosome membrane protein 2-like
LOC106568517	106568517	-2.64985223800601	-2.81837578059631	-4.80783175870758	7.62227125549655e-05	0.00099379504032262	1.61474	potassium/sodium hyperpolarization-activated cyclic nucleotide-gated channel 1-like
LOC106568622	106568622	-2.46134342254395	1.0024524176462	-6.65033715049388	8.99779914145519e-07	7.26442504723351e-05	5.84524	cytospin-A-like
LOC106568650	106568650	-2.894869803727	-4.14304600221792	-3.6349388637863	0.001395430965772	0.00722363508267854	-0.970917	S-arrestin-like
LOC106568652	106568652	-2.10763501768133	-3.59556307498055	-3.08927433765554	0.0051995499038778	0.0192055989711238	-2.07517	dual specificity phosphatase 28-like
LOC106568676	106568676	-2.44569924388007	-0.163509806470157	-5.70933092844394	8.34742569099361e-06	0.000249525538718306	3.7251	uncharacterized LOC106568676
LOC106568678	106568678	-2.7575736436629	-2.90712025947246	-4.84450454401104	6.95968201377442e-05	0.000934617673389155	1.73448	protein disulfide-isomerase TMX3-like
LOC106568690	106568690	-3.0760410628656	-2.79902551981295	-4.80968429545362	7.58732615618216e-05	0.000990575247205986	1.60634	vertebrate ancient opsin-like
LOC106568748	106568748	-3.0153547904839	-2.52405194503209	-3.90428731141814	0.000719126229793735	0.00448182845682917	-0.387908	calcium-activated potassium channel subunit beta-2-like
LOC106568769	106568769	-2.08651806242644	-2.88445138384764	-2.8266158504009	0.00959741076620562	0.0306580405168139	-2.65729	kinesin-like protein KIF1A
LOC106568775	106568775	-3.03264689905558	-2.93671380406216	-3.62817056816529	0.00141874688150095	0.00730268701334729	-0.969247	uncharacterized LOC106568775
LOC106568805	106568805	-2.14488105418266	-2.03684525775857	-3.8346120051667	0.000854142586617289	0.00507469182984756	-0.593616	uncharacterized LOC106568805
LOC106568835	106568835	-2.73298602678252	2.18934599882563	-6.77959581388865	6.68003789570016e-07	6.35568704716673e-05	6.10347	cyclin-Y-like
LOC106568848	106568848	-3.87251395655067	-2.12196772068116	-5.51150988793484	1.34908813092627e-05	0.00033531706935836	3.09539	ephrin type-B receptor 1-like
LOC106568857	106568857	-2.76601735919086	-1.29803802094878	-6.69967832874207	8.02879659513546e-07	6.95886494540061e-05	5.94394	lysophosphatidic acid receptor 5-like
LOC106568875	106568875	-3.59973721572799	-1.0465127149915	-6.02579276357186	3.90352248359207e-06	0.000159106439482917	4.31932	dual specificity protein phosphatase CDC14A-like
LOC106568882	106568882	-3.64198140398779	-3.12327358138061	-4.42573079112182	0.000197031515589307	0.00184588576920013	0.777094	choline transporter-like protein 5-A
LOC106568900	106568900	-3.03563246617253	-4.06329158723908	-3.53746357831716	0.00177065379001536	0.00859008785085307	-1.17247	lipid phosphate phosphatase-related protein type 4-like
LOC106568907	106568907	-2.45449670991438	-2.30243635523919	-3.81134144364086	0.000904592303238004	0.00529219920754412	-0.582192	olfactomedin-like protein 2B
LOC106568946	106568946	-2.15059052814023	-1.68438773811964	-4.6164743911156	0.000122597732500627	0.00134034961868851	1.19631	ras-related protein Rab-3A-like
LOC106569038	106569038	-2.00847002213773	-1.79949279567377	-2.71291179932196	0.0124459686456449	0.0373724007986259	-2.93833	myb-related protein A-like
LOC106569040	106569040	-4.37720352314765	-2.68294414015389	-3.92393570987852	0.000685025355636919	0.00433445018734393	-0.339275	CD2-associated protein-like
LOC106569048	106569048	-2.56144351505745	-3.56474022677827	-4.09482453846929	0.00044855030911153	0.00322453139593747	0.0309977	T-cell receptor alpha chain V region RL-5-like
LOC106569054	106569054	-2.32957915473002	-2.62702782640181	-5.35485730599954	1.97780372431565e-05	0.000424274038985157	2.86942	Ig kappa chain V-III region VH-like
LOC106569055	106569055	-2.5813512065815	-3.6251629567072	-4.98049172263156	4.97003622809617e-05	0.000759088843823729	1.95606	T-cell receptor alpha chain V region HPB-MLT-like
LOC106569059	106569059	-2.60342163080469	-2.95616700824468	-6.31925205688482	1.94773515374168e-06	0.000109759451130148	4.89767	immunoglobulin iota chain-like
LOC106569062	106569062	-2.0359842005538	-0.790370701249116	-5.4045071955766	1.75158741366128e-05	0.000392192099168184	3.00204	uncharacterized LOC106569062
LOC106569081	106569081	-2.57457692512419	-1.90869310266637	-2.70421833652656	0.0126938578923579	0.0379353495592772	-2.88828	uncharacterized LOC106569081
LOC106569106	106569106	-2.26545384234944	-3.65461024516484	-4.60280637571523	0.000126835394882905	0.0013666646045997	1.14255	uncharacterized LOC106569106
LOC106569115	106569115	-2.23305911247775	-3.26296645883561	-5.3096907404794	2.20924081367292e-05	0.000456152353212666	2.67529	T-cell receptor alpha chain V region RL-5-like
LOC106569144	106569144	-2.05930368437815	1.13508976241258	-4.8847682642271	6.29875470281701e-05	0.000879145787503209	1.70355	ranBP-type and C3HC4-type zinc finger-containing protein 1-like
LOC106569169	106569169	-2.56721205290896	-1.50531731971821	-5.44669410528222	1.58007194804123e-05	0.000368529836436893	3.06643	cadherin-4-like
LOC106569199	106569199	-2.9286168825262	6.27449059275146	-4.97431968489993	5.04647469689506e-05	0.000765843449378643	1.7377	glutamine synthetase-like
LOC106569200	106569200	-3.20386708869016	-2.55556961912931	-6.48662458531487	1.31601802250754e-06	8.77196298982015e-05	5.38773	elongation of very long chain fatty acids protein 1-like
LOC106569257	106569257	-4.47894565968683	3.7656172349833	-3.98203761562138	0.000593275999392883	0.00391315155451873	-0.33276	selenoprotein Pb-like
LOC106569318	106569318	-2.68975774954584	0.976726522233083	-2.95354042429963	0.00715168059797373	0.0244798557443483	-2.47583	SEC14-like protein 2
LOC106569327	106569327	-2.56565599501144	3.02679863444858	-3.22990662032551	0.00372193126030582	0.0149580930128792	-2.34811	aquaporin FA-CHIP-like
LOC106569339	106569339	-2.57685763785106	-0.589447748202383	-5.62504276990576	1.02375562269212e-05	0.000281461277338469	3.52949	jmjC domain-containing protein 4-like
LOC106569419	106569419	-2.00615061148279	-2.74181081900746	-2.91210811204199	0.00787589739284812	0.0263492269983262	-2.50277	zinc finger and BTB domain-containing protein 17-like
LOC106569467	106569467	-3.29183416402587	-0.515682846323404	-5.09680422368549	3.72917839249103e-05	0.000642957831058541	2.32281	leukocyte cell-derived chemotaxin 1-like
LOC106569482	106569482	-2.57444226447317	-1.33875388641301	-5.62148767866068	1.03262205946824e-05	0.000282653989317851	3.49843	protein SGT1 homolog
LOC106569513	106569513	-4.17189927609292	1.83260481195718	-6.16759864364571	2.78633735438166e-06	0.000132928872704918	4.74031	receptor-type tyrosine-protein phosphatase S-like
LOC106569518	106569518	-2.86175386136813	-1.25297952489887	-5.17607144857897	3.06759973611307e-05	0.000566768136882387	2.50219	nuclear receptor ROR-beta-like
LOC106569529	106569529	-2.01137797222712	0.394468250897217	-4.03632390709758	0.000518603380055739	0.00355465573929634	-0.21858	methyl-CpG-binding domain protein 3-like
LOC106569619	106569619	-3.57867971783941	-1.74601999013282	-4.86397191455066	6.63183137103529e-05	0.000908508179041682	1.76508	complexin-4-like
LOC106569646	106569646	-2.33249982747503	2.48748855557792	-4.1517476013326	0.000389430740218109	0.00292408245941547	-0.112582	kelch-like protein 24
LOC106569725	106569725	-2.77522408116104	-0.973079402447413	-4.93019315685497	5.62862987819261e-05	0.000820851571583323	1.94067	uncharacterized LOC106569725
LOC106569736	106569736	-2.07496580808764	-0.642410551677932	-5.81417958237838	6.48184077971258e-06	0.000213639945463618	3.95412	uncharacterized LOC106569736
LOC106569780	106569780	-3.24435870537316	0.909793083259788	-7.65137399845879	9.47908640591162e-08	2.43922930627642e-05	8.0134	T-cell differentiation antigen CD6-like
LOC106569814	106569814	-2.54984080738626	1.40310413039662	-5.47913074183754	1.45985240207373e-05	0.000351753563757831	3.1421	guanine nucleotide exchange factor VAV3-like
LOC106569815	106569815	-2.76140991667814	-4.08618667979489	-3.46977176340606	0.00208766216115852	0.00969259349525436	-1.30235	netrin-G1-like
LOC106569844	106569844	-2.12569182500458	-2.74430953244165	-2.85499840103501	0.00898962466876695	0.0291518329753024	-2.64345	tapasin-like
LOC106569863	106569863	-2.82031501277625	-2.84301357571905	-3.64496145695956	0.00136159406674221	0.00710100905677077	-0.939717	cytosolic non-specific dipeptidase-like
LOC106569872	106569872	-2.00833793784888	2.48706022746207	-5.16575388754335	3.14650494359282e-05	0.000576032795016232	2.28301	semaphorin-4A-like
LOC106569875	106569875	-2.87653551201713	-3.52057499313027	-3.95248820049027	0.000638305008647924	0.00412350683216949	-0.283086	serine/arginine-rich splicing factor SR45-like
LOC106569932	106569932	-3.00952045759334	0.691922000338528	-3.7712406100637	0.000998518285420421	0.00567065186576433	-0.961427	ATPase family AAA domain-containing protein 2-like
LOC106569962	106569962	-2.3243557506976	-0.533936098214821	-5.02304369715547	4.47387699938768e-05	0.0007118286801166	2.12365	tapasin-like
LOC106569966	106569966	-2.03434647487813	-1.87403529888321	-2.66418933494776	0.0138965278105423	0.0406510886225833	-3.12653	carboxy-terminal kinesin 2-like
LOC106570004	106570004	-2.16355121008695	0.922123064503521	-4.83335141943263	7.1548146051917e-05	0.000952821583386076	1.6553	hepatic leukemia factor-like
LOC106570020	106570020	-2.49964236376451	1.21641166742379	-3.19125130049695	0.00408171944144142	0.016003809147823	-2.32228	trichohyalin-like
LOC106570025	106570025	-2.51738728947385	3.79307514204669	-3.23911745971762	0.00364084171912571	0.0147167300491703	-2.41155	trichohyalin-like
LOC106570045	106570045	-3.20387788317772	-3.20192972633692	-3.94769421904058	0.000645922881047644	0.00415434046014289	-0.302806	probable thiopurine S-methyltransferase
LOC106570080	106570080	-2.25722396960852	-0.931607155866553	-4.25392928040201	0.000302092567962029	0.00244956083717351	0.365163	homocysteine-responsive endoplasmic reticulum-resident ubiquitin-like domain member 2 protein
LOC106570087	106570087	-2.23325064887962	-0.327184831811927	-7.7363539943907	7.87831351501451e-08	2.29500296636707e-05	8.0982	CUGBP Elav-like family member 3
LOC106570106	106570106	-3.22468550681814	-3.13387113273176	-7.92495133065004	5.24378508552916e-08	1.91432354220198e-05	7.84471	ephrin-A3-like
LOC106570277	106570277	-2.18481844090049	-3.06627654457407	-3.38613555424527	0.00255657252901592	0.0112906042024364	-1.47942	nuclear inhibitor of protein phosphatase 1-like
LOC106570298	106570298	-2.72210700418153	1.30747637009751	-4.56610201339408	0.000138956619134615	0.0014538931496122	0.876485	uncharacterized protein KIAA0895-like
LOC106570301	106570301	-2.5943360200074	-2.7968953774852	-4.36479901823886	0.000229284619527275	0.00204372431832353	0.640087	septin-7-like
LOC106570346	106570346	-2.66235068764832	-2.05393729423178	-4.82922698398258	7.22836157839309e-05	0.000959572142181463	1.69776	uncharacterized LOC106570346
LOC106570359	106570359	-2.8519871256771	-3.66188486501861	-3.41220954982475	0.00240033248967095	0.0107633600798516	-1.42715	uncharacterized LOC106570359
LOC106570376	106570376	-4.05791809210139	-2.13217125899045	-5.61606011151151	1.04630913695971e-05	0.000284545252420476	3.31772	mannosyl-oligosaccharide 1,2-alpha-mannosidase IA-like
LOC106570393	106570393	-3.32961532898568	0.0392588300968432	-7.7119590542395	8.3071381910935e-08	2.32855106845339e-05	8.04223	C-Myc-binding protein-like
LOC106570398	106570398	-2.07275747396292	1.40148569814917	-5.67655091666281	9.03633056962132e-06	0.00026299323961118	3.58613	protein SCAI-like
LOC106570400	106570400	-2.30656720167199	-2.39026202221259	-3.11030565902192	0.00494720318343979	0.0184762333057944	-2.09729	CUB and sushi domain-containing protein 3-like
LOC106570415	106570415	-6.65264395781842	2.7942402173168	-4.34993504480393	0.000237922175937218	0.00209733706063711	0.485747	protein NDRG1-like
LOC106570463	106570463	-2.43634339858089	-1.25188202339377	-3.92079639339764	0.000690364372534025	0.00435756019844536	-0.416192	neurabin-1-like
LOC106570503	106570503	-2.542478232458	1.64671636777612	-7.12078324205003	3.07438548903966e-07	4.37526741673246e-05	6.87638	histone acetyltransferase KAT2B-like
LOC106570536	106570536	-3.27443638001578	-2.33755045987354	-4.92863164780374	5.65042761355003e-05	0.000823320007933585	1.87931	deleted in azoospermia-like
LOC106570550	106570550	-3.44826058776651	-0.792226998875354	-5.30042416751108	2.26001578867284e-05	0.000463117085285942	2.78939	collagen alpha-2(VIII) chain-like
LOC106570596	106570596	-2.89069161617907	-1.68076518775415	-4.48205352653028	0.00017126836540409	0.00166972984628788	0.916436	SLIT-ROBO Rho GTPase-activating protein 3-like
LOC106570598	106570598	-2.03147953511696	5.64765250948651	-3.65840670492789	0.0013174651304373	0.0069387460986149	-1.41007	fatty acid-binding protein, heart-like
LOC106570606	106570606	-2.77631179539444	-2.31673481751902	-3.94796970509454	0.000645482692145932	0.00415309994222477	-0.276458	uncharacterized LOC106570606
LOC106570634	106570634	-2.13378149321105	-0.749839109928123	-4.22453275012734	0.000324998051763262	0.00258605078633033	0.326519	syndecan-3-like
LOC106570650	106570650	-2.14103490555695	-1.03927617125669	-6.53804928460483	1.16745498127038e-06	8.15402585805167e-05	5.59583	uncharacterized LOC106570650
LOC106570652	106570652	-2.91518655073055	-3.79286010593911	-3.23776457181489	0.00365264401244276	0.0147537825378115	-1.77736	1-acylglycerol-3-phosphate O-acyltransferase ABHD5-like
LOC106570673	106570673	-2.78125571361488	-2.72355849495023	-3.28728033342966	0.00324394256271369	0.0135309308136242	-1.71059	connective tissue growth factor-like
LOC106570725	106570725	-3.57944220228143	-0.830583419799883	-3.63621990927336	0.00139106047192025	0.00720434186737294	-1.02163	uncharacterized protein KIAA1522 homolog
LOC106570728	106570728	-2.36751156490774	-0.0426565659120462	-4.88830059562782	6.24387787758108e-05	0.000874315821519384	1.83396	protein L-Myc-1b-like
LOC106570812	106570812	-2.05256296833605	-1.88946067841758	-4.39490607402807	0.000212737291181408	0.00194474541688045	0.635361	up-regulator of cell proliferation-like
LOC106570831	106570831	-2.16449375659445	-1.68262234083548	-2.74654445458128	0.0115293373365652	0.0352086128192289	-3.07118	beta-1,3-galactosyl-O-glycosyl-glycoprotein beta-1,6-N-acetylglucosaminyltransferase 4-like
LOC106570833	106570833	-3.83459943920855	-1.26626483604435	-4.04108157583904	0.000512521692163478	0.0035290437805622	-0.0835272	titin-like
LOC106570836	106570836	-2.38905554522516	-2.18725567562431	-4.23518299843388	0.000316506140496944	0.00253089492266846	0.350321	cytosolic phospholipase A2-like
LOC106570856	106570856	-2.57548110226643	-0.615703145974081	-6.02066738495798	3.95154415586869e-06	0.000160479518765424	4.42809	uncharacterized LOC106570856
LOC106570911	106570911	-2.94579543003926	3.73564841090978	-2.91836687984657	0.00776217512528966	0.0260752564270833	-2.80447	serum albumin 2-like
LOC106570966	106570966	-3.62445670728662	0.313079159942902	-5.32003978216603	2.15389810967604e-05	0.000450160683955069	2.8348	nuclear receptor subfamily 6 group A member 1-A-like
LOC106570983	106570983	-3.35681431941713	0.632577808506538	-7.58483920813612	1.0963646438933e-07	2.60846777423174e-05	7.83958	DNA (cytosine-5)-methyltransferase 3A-like
LOC106571106	106571106	-2.13029989726953	-1.41813954834491	-4.57125411239702	0.000137187536529435	0.00144383629240671	1.08117	B-cell lymphoma/leukemia 11B-like
LOC106571115	106571115	-3.75748506953913	-2.9966406771972	-3.56230918652365	0.00166654613261789	0.00821556119332223	-1.10818	adenylate kinase 7-like
LOC106571127	106571127	-2.38211437812997	-1.71638188970692	-2.98832257318178	0.00659330928317801	0.0229951075373641	-2.40138	kinesin-like protein KIF26A
LOC106571131	106571131	-2.49572462723825	-1.29701784901416	-3.60442399430572	0.00150361556560027	0.00762961661674736	-1.06043	zinc finger and BTB domain-containing protein 25-like
LOC106571141	106571141	-2.9973325653565	-0.190130058713744	-2.674877813605	0.0135652971409509	0.0399337426396683	-3.19696	kunitz-type protease inhibitor 1-like
LOC106571154	106571154	-4.07400329479167	-0.695196465537319	-4.35233716965689	0.00023650458218348	0.00209103534804544	0.624615	diacylglycerol O-acyltransferase 2 pseudogene
LOC106571197	106571197	-2.73073177323668	0.854899590243958	-3.26016694977704	0.00346190209132879	0.0141950242509301	-1.97815	protein RD3-like
LOC106571250	106571250	-3.27306687636118	-0.793480779319773	-5.23238444418194	2.67087323807414e-05	0.000515243817196772	2.6324	probable palmitoyltransferase ZDHHC14
LOC106571259	106571259	-3.24357185564019	-3.30998869004404	-3.02530906242803	0.00604545635515082	0.0215201586798193	-2.24027	SUN domain-containing protein 1-like
LOC106571281	106571281	-2.81148638347204	-2.5109290745221	-2.99986010167542	0.00641749837482053	0.0225458264034228	-2.36587	uncharacterized LOC106571281
LOC106571284	106571284	-2.16345398045063	-2.10404117960383	-4.41005860294432	0.000204866281924141	0.00189915510480381	0.75512	small integral membrane protein 8-like
LOC106571295	106571295	-2.1015773901629	-0.16394272409123	-3.0904458123677	0.00518517372824895	0.0191625489477299	-2.33078	ankyrin repeat domain-containing protein 6-like
LOC106571301	106571301	-2.69089835046261	-0.935601126791702	-4.35800887640606	0.00023319085623565	0.00207084825423864	0.626337	connective tissue growth factor-like
LOC106571315	106571315	-2.78977591814876	0.378560683532735	-5.90015565797631	5.27197062942353e-06	0.000191420978983588	4.16058	DNA polymerase zeta catalytic subunit-like
LOC106571352	106571352	-2.76258137157056	3.48561727220523	-2.66681279888195	0.0138145303004052	0.0404688019772706	-3.34148	protein LEG1 homolog
LOC106571355	106571355	-2.41338834887789	-1.05693006794793	-2.56507536775608	0.0173513255478646	0.0482698268740645	-3.31415	rho GTPase-activating protein 18-like
LOC106571364	106571364	-3.63035694057915	-3.48013830247552	-4.80607653725552	7.65553005100283e-05	0.000995128155846965	1.60021	interleukin-22 receptor subunit alpha-1-like
LOC106571378	106571378	-2.70263488592939	-2.80404843431772	-3.34615521556815	0.00281555614474325	0.0121671730156133	-1.60076	protein FAM184A-like
LOC106571382	106571382	-2.2607694843418	-1.47870481348899	-4.02476908214672	0.000533673596002399	0.00362980182165585	-0.119259	cardiac phospholamban-like
LOC106571384	106571384	-3.23742611356557	-0.219535257991505	-4.2879892946283	0.000277558794734633	0.00231805327311894	0.34151	uncharacterized LOC106571384
LOC106571387	106571387	-2.09255819392358	-0.708702124475621	-3.58590572261035	0.00157323743953282	0.0078840275506042	-1.12688	podocan-like
LOC106571401	106571401	-2.80450448713479	-2.8267648006262	-3.30355535431887	0.00311957043362628	0.0131328889340773	-1.64832	E3 ubiquitin-protein ligase TRIM9-like
LOC106571406	106571406	-2.26552790473793	0.32458420529071	-3.75369914734469	0.0010425688027362	0.00586233313388546	-0.868561	scavenger receptor class A member 5-like
LOC106571415	106571415	-2.42982161752506	-3.42694258201593	-4.52563356943836	0.000153671472669666	0.00155131051430219	0.988444	G-protein coupled receptor 126-like
LOC106571436	106571436	-3.60037395013684	-1.74225496900819	-4.67296795070972	0.000106537412999027	0.001225839892939	1.33547	frizzled-3-like
LOC106571449	106571449	-3.13261749416785	-4.08667761869984	-3.37206840303353	0.00264493535310279	0.0115833614251285	-1.50621	transcription factor 23-like
LOC106571453	106571453	-2.81700870094515	-1.5258121188668	-6.048015595169	3.70208994615992e-06	0.000155228954970945	4.49565	leucine-rich repeat-containing protein 4-like
LOC106571455	106571455	-3.78503636911268	-3.25274154996477	-6.44858813804104	1.43823243693901e-06	9.18336019525355e-05	5.05908	protein cornichon homolog 3-like
LOC106571498	106571498	-2.41889013145442	1.94931172980284	-4.82218128552326	7.35576508480165e-05	0.000969586837276877	1.55679	disheveled-associated activator of morphogenesis 1-like
LOC106571504	106571504	-3.13021433079091	-4.09726607287297	-3.47459260995543	0.00206335967358996	0.00960898474725352	-1.29224	potassium voltage-gated channel subfamily H member 5-like
LOC106571522	106571522	-3.64601365560174	-0.329319771376692	-5.99269271220532	4.22446429451951e-06	0.000166776626161039	4.34695	protein broad-minded-like
LOC106571572	106571572	-2.55822627357836	-0.0587226028951939	-5.45160534780725	1.56124393685307e-05	0.000366428643348339	3.13667	ectonucleoside triphosphate diphosphohydrolase 5-like
LOC106571587	106571587	-2.18500275200267	-1.26918341042019	-3.93899853701488	0.000659971204440626	0.00422044799549559	-0.379745	ankyrin repeat and EF-hand domain-containing protein 1-like
LOC106571596	106571596	-2.04605790004549	2.27658225494418	-5.48574613109344	1.43649585473661e-05	0.000348851408367201	3.09851	saccharopine dehydrogenase-like oxidoreductase
LOC106571601	106571601	-3.35255471618244	-1.42313597045142	-2.82021558068791	0.00973976345434992	0.0309743107071107	-2.70873	type III iodothyronine deiodinase-like
LOC106571641	106571641	-2.71394607975223	-4.12146710508787	-4.89364143833218	6.16181788049017e-05	0.000869176040882582	1.69688	leucine-rich repeat and fibronectin type-III domain-containing protein 2-like
LOC106571649	106571649	-3.76775434104112	-4.26806505919231	-3.57314076565219	0.00162305963102737	0.00805818636233803	-1.08604	syntaxin-binding protein 6-like
LOC106571674	106571674	-2.83898012103649	-2.8983817229669	-4.73135564268382	9.21541019305103e-05	0.0011188591946537	1.4711	potassium channel subfamily K member 13-like
LOC106571714	106571714	-2.41102085802943	-2.34605956041205	-3.9075809774433	0.000713294938293481	0.00445872395263816	-0.3738	nesprin-2-like
LOC106571725	106571725	-2.72011351113369	-3.9757943583317	-2.7196500583653	0.012256981349932	0.0369666613687551	-2.78974	uncharacterized LOC106571725
LOC106571732	106571732	-2.42034183606809	-3.77702242330536	-2.61579192797234	0.0154937875694423	0.0442532825331481	-3.00216	uncharacterized LOC106571732
LOC106571772	106571772	-3.2566598328402	0.46842221945071	-5.4831047026742	1.4457759895714e-05	0.000350092519003208	3.20769	poly [ADP-ribose] polymerase 1-like
LOC106571774	106571774	-2.43145093602766	-2.94480651207849	-4.5113655412172	0.000159223663305301	0.00158964606673558	0.977593	fibronectin type III domain-containing protein 1-like
LOC106571795	106571795	-3.59900619736966	-1.81859973159334	-3.30560510011027	0.0031042386595617	0.0130929247293783	-1.6959	uncharacterized LOC106571795
LOC106571802	106571802	-3.23057735316219	1.69714394938657	-6.08935087787067	3.35513629358123e-06	0.000148661751393429	4.54685	sestrin-1-like
LOC106571806	106571806	-4.18030500059763	-0.631336841364347	-7.29103039584582	2.09913900053363e-07	3.56015946163377e-05	6.92251	wiskott-Aldrich syndrome protein family member 1-like
LOC106571817	106571817	-2.05109612882371	-3.4885464516295	-3.2295683095382	0.00372494270916436	0.0149659605206043	-1.80518	zinc finger protein 391-like
LOC106571867	106571867	-2.07646392887448	-3.37874944889624	-3.48157572160872	0.00202864647645065	0.00949869239621796	-1.2803	prickle-like protein 2
LOC106571903	106571903	-2.11454219909956	1.52591363327554	-3.80066360041044	0.000928715132960478	0.00538625910129695	-0.918087	platelet glycoprotein IX-like
LOC106571911	106571911	-2.78515773801491	-1.44662009078475	-4.32338449667911	0.00025416739606791	0.00219052249533919	0.516059	bone morphogenetic protein 7-like
LOC106571918	106571918	-2.09683351025821	-1.26750810397292	-2.64849903839478	0.0143965715911306	0.0417730672535388	-3.1571	cadherin-13-like
LOC106571919	106571919	-2.03506784629186	-0.0313741080735919	-5.98370767647846	4.31613737063322e-06	0.000168713323937767	4.3458	uncharacterized protein SCO4629-like
LOC106571943	106571943	-2.7319025813893	0.685269210365381	-6.73597837851701	7.38462012292402e-07	6.72140518830694e-05	6.02866	rho-related GTP-binding protein Rho6-like
LOC106571955	106571955	-2.40169344145158	-3.25442935326819	-3.73828911954121	0.00108284315296222	0.0060202566024481	-0.734295	kinesin heavy chain isoform 5A-like
LOC106571968	106571968	-3.07285349110958	-2.86247334542848	-3.25733820778061	0.00348544350258803	0.0142654284033538	-1.74243	piezo-type mechanosensitive ion channel component 2-like
LOC106571974	106571974	-2.38240500569092	2.34440449995857	-5.68005965542109	8.95990957847082e-06	0.000261552154916381	3.55606	voltage-dependent L-type calcium channel subunit alpha-1D-like
LOC106571979	106571979	-4.57631183606091	-2.22550716046788	-6.57420358648906	1.07337074848759e-06	7.73725557109956e-05	5.37019	uncharacterized LOC106571979
LOC106571989	106571989	-2.22864225918506	-0.688259756870842	-5.5476663916234	1.23543578783066e-05	0.000316452461119858	3.35539	transcription regulator protein BACH2-like
LOC106572006	106572006	-3.26244924092587	0.49671777859448	-3.34765920288485	0.00280536723724046	0.0121280042092906	-1.72713	rho guanine nucleotide exchange factor 19-like
LOC106572014	106572014	-3.02142123873998	-2.84838045099806	-5.35950730418247	1.95541599724126e-05	0.00042273829696629	2.79913	heat shock protein beta-7-like
LOC106572113	106572113	-3.65969053187891	3.31237418677622	-3.92170857472383	0.000688808800826605	0.00435183077211481	-0.739845	cytochrome c oxidase subunit 4 isoform 2, mitochondrial-like
LOC106572114	106572114	-4.11378159789823	-0.493132958752641	-3.907167898991	0.000714023702227475	0.00446161861637432	-0.445166	cytochrome c oxidase subunit 4 isoform 2, mitochondrial-like
LOC106572121	106572121	-2.4659227318998	-2.18502582616145	-3.46922669531724	0.002090427451331	0.0097027496379772	-1.3364	neurotensin receptor type 1-like
LOC106572132	106572132	-4.01373422982572	-3.36794974575097	-5.07017459994923	3.98239327771679e-05	0.00066976795505957	2.17626	multiple epidermal growth factor-like domains protein 6
LOC106572146	106572146	-3.77778367436572	0.653051216462308	-6.81855253802729	6.1090145974991e-07	6.10646917475014e-05	6.21588	perlwapin-like
LOC106572147	106572147	-2.63682699695561	-0.301762577328863	-8.17349297181265	3.08899831574947e-08	1.44694163974431e-05	9.1013	WAP four-disulfide core domain protein 2-like
LOC106572149	106572149	-2.80041438443871	-0.482923838920144	-6.06143596744188	3.58560687087843e-06	0.000153149733424736	4.46079	WAP four-disulfide core domain protein 18-like
LOC106572227	106572227	-3.60166418719026	-0.373655811202096	-5.59517658437654	1.10071344002677e-05	0.000294570211926208	3.46504	protein-L-isoaspartate O-methyltransferase domain-containing protein 2-like
LOC106572252	106572252	-2.04445051699966	-1.27373656420623	-5.84912060624569	5.95928633812349e-06	0.00020486037968497	4.04359	tyrosine-protein kinase Srms-like
LOC106572273	106572273	-3.00252902634681	-0.0638929390591382	-5.33463417546302	2.07822932473254e-05	0.00043981984940433	2.8685	aminomethyltransferase, mitochondrial-like
LOC106572382	106572382	-2.28874268693163	-2.9936042809585	-3.59543607343945	0.00153702088538666	0.00775049982297509	-1.05904	semaphorin-3F-like
LOC106572391	106572391	-2.31473253746496	-0.982830646858237	-3.84089719574336	0.000840999819546635	0.00502326515014997	-0.555833	coiled-coil domain-containing protein 50-like
LOC106572406	106572406	-2.34336859851093	-1.14971250951576	-2.83141586792627	0.00949194984853444	0.0303876301222836	-2.69649	monocarboxylate transporter 2-like
LOC106572446	106572446	-3.11035783925675	-3.29452365791145	-5.76412860572278	7.31274684130074e-06	0.000229752961096283	3.6113	protein FAM110A-like
LOC106572505	106572505	-2.42468031482544	0.213997784888266	-8.03925908626589	4.10675873025092e-08	1.62270116134362e-05	8.82256	uncharacterized LOC106572505
LOC106572523	106572523	-2.98973614320146	-0.580946602511554	-3.67607203643999	0.00126161606716228	0.00673115762219418	-1.11122	uncharacterized LOC106572523
LOC106572538	106572538	-2.35020747867476	-0.00151166558935606	-6.58812417714367	1.03924579867103e-06	7.68862295530182e-05	5.70157	calcium-binding and coiled-coil domain-containing protein 1-like
LOC106572629	106572629	-2.11105249020687	-1.04281690871013	-4.67513622524448	0.00010596497196128	0.00122211913410805	1.35267	probable phospholipid-transporting ATPase IIA
LOC106572662	106572662	-2.67622094419855	-2.84896298999882	-3.43589388149028	0.0022665076529021	0.010303590421003	-1.3763	low-density lipoprotein receptor-related protein 1-like
LOC106572689	106572689	-2.02898375936902	-1.65821063751677	-3.46128250556309	0.00213113907641357	0.00983598145120603	-1.35994	zinc finger protein 385A-like
LOC106572701	106572701	-2.86227595682171	-0.162302622520079	-5.70108166338734	8.51560068080828e-06	0.000253101738465157	3.6936	adenylate cyclase type 6-like
LOC106572745	106572745	-2.50505242991066	-2.19770538684986	-6.63428664398868	9.33817790837728e-07	7.37957748778257e-05	5.65383	splicing factor 3A subunit 2-like
LOC106572759	106572759	-2.02284327798302	0.0550259920720822	-3.308118412815	0.00308553934269457	0.0130418983593934	-1.77649	Krueppel-like factor 15 pseudogene
LOC106572761	106572761	-2.85189881550348	-3.38474548534518	-2.94755177096316	0.00725227516884662	0.0247434898233323	-2.36807	mitogen-activated protein kinase 14A-like
LOC106572797	106572797	-3.03205364429905	-0.132039815523012	-5.44884238098815	1.57180803671808e-05	0.000367633354284583	3.12184	uncharacterized LOC106572797
LOC106572800	106572800	-2.20239978506888	0.399836744318747	-3.05994409410871	0.00557224675658271	0.0202236308154946	-2.34803	uncharacterized LOC106572800
LOC106572809	106572809	-2.73924542552532	-0.708201358602348	-5.61226464462733	1.05598976570602e-05	0.000286019937669374	3.50431	tumor necrosis factor receptor superfamily member 5-like
LOC106572811	106572811	-2.93612262933704	0.105000271907579	-4.09494282531959	0.000448418646795981	0.00322427503131874	-0.0528086	G2/M phase-specific E3 ubiquitin-protein ligase-like
LOC106572812	106572812	-2.28911163985918	-0.354177299248143	-2.92245709661934	0.00768870448405006	0.0258750329460226	-2.64324	uncharacterized LOC106572812
LOC106572813	106572813	-3.22353354364274	-1.38180079050099	-6.94028532717717	4.62640342534402e-07	5.3318878793924e-05	6.34009	tumor necrosis factor receptor superfamily member 5-like
LOC106572857	106572857	-2.18423902056899	-3.06849813213269	-3.69485773025793	0.00120477852792342	0.006528507847505	-0.829081	guanine nucleotide-binding protein G(t) subunit alpha-2-like
LOC106572943	106572943	-2.65183588065241	-3.54997315631587	-2.8855992398312	0.0083754333809488	0.0276971123416423	-2.47417	uncharacterized LOC106572943
LOC106573023	106573023	-3.25009067606884	-2.25207348203089	-4.2199104674846	0.000328753883435298	0.00260844033287454	0.309938	reelin-like
LOC106573047	106573047	-3.62055044233991	-3.53430725351493	-4.38614838606017	0.000217423591721893	0.00197201964665717	0.624093	uncharacterized LOC106573047
LOC106573051	106573051	-2.68172658642533	0.40073993021322	-9.97433048230734	8.49973461315249e-10	2.93135217025596e-06	12.5007	coiled-coil domain-containing protein 136-like
LOC106573055	106573055	-2.13569682349755	3.37309182281034	-3.45203385594911	0.00217951174694134	0.0100069831213632	-1.88881	methionine aminopeptidase 2-like
LOC106573067	106573067	-3.57180049075078	-2.28405264828227	-3.25051197124652	0.00354289383301711	0.0144267255426422	-1.80599	uncharacterized LOC106573067
LOC106573095	106573095	-2.37683467801831	3.77806115704039	-2.99783026658084	0.0064481001151181	0.022615485637673	-2.92098	cytochrome c oxidase subunit 8B, mitochondrial-like
LOC106573142	106573142	-2.92803299248511	-1.90023286399111	-6.28111582735756	2.13071953654747e-06	0.000115243210066137	4.92875	centrosomal protein of 290 kDa-like
LOC106573147	106573147	-2.6450577703262	-2.78971974704958	-4.0597965098234	0.000489277782737617	0.00341568979651332	-0.0454206	histidine ammonia-lyase-like
LOC106573206	106573206	-2.04573999175375	-2.65836470138603	-3.82656138314596	0.000871273628469604	0.0051457110888913	-0.550861	cyclic nucleotide-gated cation channel beta-3-like
LOC106573212	106573212	-2.18725046767337	-2.92064345407614	-3.92209942703879	0.000688143330063982	0.0043484443807204	-0.33416	polypeptide N-acetylgalactosaminyltransferase 18-like
LOC106573221	106573221	-2.33594130781927	-2.88023366307191	-3.91819392378888	0.00069482158050858	0.00437514687231483	-0.341733	uncharacterized LOC106573221
LOC106573222	106573222	-2.71986690954716	-3.51392703497363	-5.60825537483399	1.06631452705488e-05	0.000288119386208087	3.17442	uncharacterized LOC106573222
LOC106573225	106573225	-2.17915620867406	0.914984786234871	-3.93927378010848	0.000659521933225181	0.00421918164748589	-0.616347	spondin-1-like
LOC106573248	106573248	-2.87166899515683	-0.614691747804656	-5.05358961924915	4.14879953927601e-05	0.000684052927472382	2.21936	leucine-rich repeat neuronal protein 3-like
LOC106573258	106573258	-2.06301519340714	1.47791710596627	-6.76336801064589	6.93376657424922e-07	6.47817397906748e-05	6.09539	non-canonical poly(A) RNA polymerase PAPD5-like
LOC106573293	106573293	-2.89418956903484	-0.638633818432706	-3.37435783528215	0.00263035435260836	0.0115390649538538	-1.5499	dihydrofolate reductase-like
LOC106573370	106573370	-2.0554517492491	-0.972283678660641	-7.01599491661831	3.89560441827323e-07	4.83398651936256e-05	6.64898	proline-rich protein 5-like
LOC106573381	106573381	-3.43026085027095	-2.79077401688656	-4.14767615710621	0.000393388936562012	0.0029465568294763	0.137284	genetic suppressor element 1-like
LOC106573413	106573413	-3.31270860547565	-2.27323698387089	-5.62491434833006	1.0240745575764e-05	0.000281461277338469	3.49741	C-Jun-amino-terminal kinase-interacting protein 2-like
LOC106573418	106573418	-3.05749680706076	-1.9916533673773	-3.98988982563739	0.000581849340344039	0.00385900314865618	-0.187179	proteoglycan 4-like
LOC106573425	106573425	-2.22367924201315	-3.35919737938939	-2.89199645851613	0.00825218887409175	0.0273547192583148	-2.53385	phosphatidylinositol phosphatase PTPRQ-like
LOC106573428	106573428	-2.49879897901473	2.00437031086151	-3.02856809456362	0.00599933429282357	0.0213993250579456	-2.40364	complement C4-like
LOC106573445	106573445	-2.72567999690629	-2.21897307913173	-3.81093242046568	0.000905504853469283	0.00529461803771228	-0.575721	uncharacterized LOC106573445
LOC106573475	106573475	-2.38431274017555	-2.58685611991252	-3.07135170792871	0.00542433518922934	0.0198091070285152	-2.148	uncharacterized LOC106573475
LOC106573476	106573476	-2.06798218367992	3.32371977342796	-5.79548598274338	6.78031755005042e-06	0.000220235730402315	3.75826	proteoglycan 4-like
LOC106573538	106573538	-3.13594681760305	2.83855519764364	-2.5968215150262	0.0161656391447827	0.0456788790439738	-3.32282	uncharacterized LOC106573538
LOC106573544	106573544	-3.08098470315172	-3.33705364777222	-5.25979851964007	2.49693892922389e-05	0.000488422777384471	2.48016	lipoprotein lipase-like
LOC106573598	106573598	-2.81697004170293	-1.73998344318707	-4.43813472400337	0.000191043600321316	0.0018069249114029	0.797549	chromatin target of PRMT1 protein-like
LOC106573631	106573631	-3.41062326864003	-0.645744864794075	-5.78563154416247	6.94325126001176e-06	0.000223367851358961	3.85923	zinc finger CCHC domain-containing protein 14-like
LOC106573672	106573672	-2.29645118412628	1.10734686676507	-7.13997827280505	2.94436512516736e-07	4.31831646698126e-05	6.91826	VPS9 domain-containing protein 1-like
LOC106573702	106573702	-2.01826802915036	-3.31502389177401	-2.73570047908488	0.0118176736674838	0.0359063133522807	-2.83927	cadherin-13-like
LOC106573729	106573729	-3.50379214525313	0.970304810991976	-3.92461838093393	0.000683869761520964	0.00432958526115799	-0.430747	pyruvate kinase PKM-like
LOC106573734	106573734	-2.40003435678314	-3.7312084369074	-3.53295713466032	0.00179020728216322	0.00865619086938297	-1.17485	potassium/sodium hyperpolarization-activated cyclic nucleotide-gated channel 2-like
LOC106573801	106573801	-2.09825286650214	-3.36193208207577	-2.64235870457029	0.0145968281249226	0.0422555653683546	-2.94418	uncharacterized LOC106573801
LOC106573814	106573814	-3.0757282404957	0.610643827731754	-2.74522984668233	0.0115639344636819	0.0352821859463319	-2.96603	aquaporin-10-like
LOC106573839	106573839	-2.61123945229337	-0.0618242186016991	-8.25749819973106	2.58789805756225e-08	1.44694163974431e-05	9.2572	toll-like receptor 12
LOC106573888	106573888	-2.18458225813921	0.96495618799061	-5.99656536611458	4.18556617242908e-06	0.0001660581908018	4.30514	FYN-binding protein-like
LOC106573900	106573900	-3.0225160881794	0.373594819907243	-4.69504765927334	0.000100850511050348	0.00118390956453583	1.38226	phosphatidylinositol 3-kinase regulatory subunit gamma-like
LOC106573929	106573929	-2.13180641700184	-2.99697029902419	-4.39892662369394	0.000210619812491106	0.00193328150377871	0.722415	cocaine- and amphetamine-regulated transcript protein-like
LOC106573936	106573936	-3.96446834111028	-3.68432666313746	-4.07199887416971	0.000474689269719689	0.00334653942334288	-0.0261411	multidrug and toxin extrusion protein 1-like
LOC106573979	106573979	-5.96843936536556	-1.99282760063069	-7.8264052985768	6.48280571543777e-08	2.13556685236182e-05	7.76139	B-cadherin-like
LOC106573992	106573992	-2.40591534164983	-0.587933783423843	-6.66952387129814	8.60751330263381e-07	7.15762007430507e-05	5.87368	cyclin-dependent kinase-like 5
LOC106574020	106574020	-2.11024174503532	-2.67402430045516	-2.77249979427925	0.0108659865701919	0.0336168961815094	-2.76739	choline transporter-like protein 5-B
LOC106574057	106574057	-3.24635448534615	-2.02687204061879	-4.39765626910764	0.000211286575851598	0.00193846783376077	0.723595	probable G-protein coupled receptor 52
LOC106574067	106574067	-2.48859173054765	-2.32612127108768	-3.79134788233955	0.000950278372180434	0.00548079449368171	-0.618195	uncharacterized LOC106574067
LOC106574138	106574138	-2.54847186630708	-3.96708546701773	-4.77017335536344	8.36881206963082e-05	0.00105266109845477	1.46292	PEX5-related protein-like
LOC106574162	106574162	-2.33958260329751	0.200184114344553	-4.0733743761241	0.000473072125405681	0.00333654006290005	-0.0742164	protein naked cuticle homolog 2-like
LOC106574165	106574165	-3.44090557151774	-1.36680760840543	-5.09499410373948	3.74586342536297e-05	0.000644511111702053	2.31713	calmodulin-regulated spectrin-associated protein 2-like
LOC106574250	106574250	-2.07181620275626	1.33291611255702	-5.42083243571769	1.68308235352422e-05	0.000381688075121299	3.00672	transmembrane protein 237B-like
LOC106574268	106574268	-2.24449325472029	-3.23179821265079	-3.1781144584978	0.00421148096743067	0.0163579044491878	-1.95327	neuroligin-4, X-linked-like
LOC106574270	106574270	-2.11814942533588	-2.22018322885649	-2.7819935423275	0.0106325065848789	0.0330840250856499	-2.78408	immunoglobulin superfamily member 10-like
LOC106574299	106574299	-2.97538273861453	-2.13221349968559	-5.28345788821748	2.35606248083917e-05	0.000473748707133828	2.63671	potassium/sodium hyperpolarization-activated cyclic nucleotide-gated channel 3-like
LOC106574316	106574316	-2.1887947051237	0.012856003765831	-2.63220807825349	0.014933622785454	0.0430081165213736	-3.38343	T-cell-specific surface glycoprotein CD28-like
LOC106574322	106574322	-3.81338022362775	-0.475082274811067	-9.91230582065385	9.55401325584447e-10	2.93135217025596e-06	11.7304	5'-AMP-activated protein kinase subunit gamma-1-like
LOC106574332	106574332	-2.76445784899261	-3.04329854607245	-4.20008564772315	0.000345359083059371	0.0026912484973816	0.2737	collagen alpha-1(VI) chain-like
LOC106574338	106574338	-2.99320044996097	-3.07669870218111	-4.06464656078758	0.00048342675491173	0.00338751741925002	-0.0274605	neural cell adhesion molecule 2-like
LOC106574362	106574362	-2.71983151443187	-0.5612842681739	-4.24202718825186	0.000311166042656053	0.00250199250865363	0.370751	secreted phosphoprotein 24-like
LOC106574364	106574364	-2.07369860889903	-3.32459369461827	-2.75205003756517	0.0113855051078592	0.034883559072483	-2.76455	partitioning defective 3 homolog B-like
LOC106574376	106574376	-2.52494664527502	-0.0129326651485397	-3.31235689698843	0.00305425213539498	0.0129471301551655	-1.714	kynureninase-like
LOC106574396	106574396	-3.58867725368747	-2.9290291724946	-6.69800181375326	8.05990133913189e-07	6.95886494540061e-05	5.69199	toll-like receptor 13
LOC106574404	106574404	-2.38990175192748	1.54831782619626	-5.86477919864028	5.73921613304676e-06	0.000200998240922324	4.01662	gem-associated protein 8-like
LOC106574458	106574458	-2.06442012265634	-1.95346469926027	-2.61923903760203	0.0153745521913292	0.0439733720591574	-3.22158	nuclear receptor subfamily 4 group A member 3-like
LOC106574533	106574533	-5.40552428284854	-2.07123574700504	-5.46654581618155	1.50535405468353e-05	0.00035908253750427	3.00252	LON peptidase N-terminal domain and RING finger protein 2-like
LOC106574555	106574555	-2.52402967788266	-3.91273489651358	-3.02752633365322	0.00601404051694008	0.0214378650819305	-2.20935	beta-1,3-galactosyltransferase 1-like
LOC106574567	106574567	-2.52011005946353	-0.161102902261132	-6.16352418886269	2.81337284707707e-06	0.000133838442552309	4.73629	Ig kappa chain C region-like
LOC106574568	106574568	-2.72656466604097	0.705967155691479	-5.07604353054273	3.92513503357062e-05	0.000662663685508285	2.23811	selenium-binding protein 1-like
LOC106574569	106574569	-2.61506024362067	1.41282871209619	-4.77290893682019	8.31218701396632e-05	0.00104910297605131	1.37498	Ig kappa chain C region-like
LOC106574607	106574607	-3.072473884687	-3.16286378231828	-3.18612660783097	0.004131873041456	0.0161439143753305	-1.89187	uncharacterized LOC106574607
LOC106574626	106574626	-3.25302477722536	0.51075020840578	-3.95556589820437	0.000633461364298978	0.0041001027907777	-0.324679	pyruvate kinase PKLR-like
LOC106574683	106574683	-3.80744301642284	0.402421152330462	-6.23090189377734	2.39874524709624e-06	0.000121514717751093	4.89664	ADP-ribosylation factor-like protein 11
LOC106574770	106574770	-2.69413101355696	-2.41184690369928	-4.49411967131114	0.000166203506639683	0.00163458593674975	0.914464	collagen alpha-1(VIII) chain-like
LOC106574771	106574771	-2.15197955195204	2.43550007524285	-5.56523828638736	1.18375900587749e-05	0.000307960727896214	3.27499	filamin A-interacting protein 1-like
LOC106574850	106574850	-2.30226314533913	-0.949126690350613	-4.74430048648033	8.92392625935516e-05	0.00109506659418764	1.51363	long-chain specific acyl-CoA dehydrogenase, mitochondrial-like
LOC106574898	106574898	-2.44347051304359	2.56914833504568	-4.63760867715563	0.000116323102577425	0.00129967655461257	1.06421	phosphorylase b kinase regulatory subunit alpha, liver isoform-like
LOC106574967	106574967	-2.29414762805898	3.64464603805939	-8.1579593573974	3.19210182002655e-08	1.44694163974431e-05	9.05022	regucalcin-like
LOC106574979	106574979	-2.17449491477807	-0.754119499946728	-3.37164418627042	0.00264764574544716	0.0115913881846774	-1.60168	dystrophin-like
LOC106575030	106575030	-2.04413068074216	-2.00949724055771	-3.32243589497088	0.00298108492178534	0.0127139959597565	-1.65693	DNA repair protein complementing XP-G cells-like
LOC106575072	106575072	-2.36816980488468	1.57964162310441	-6.81341271888044	6.18139585201668e-07	6.14225920372284e-05	6.19441	cyclin-dependent kinase inhibitor 1B-like
LOC106575073	106575073	-2.36051840275443	-1.18736637675314	-4.70906132168088	9.74003125455348e-05	0.00115634036661518	1.43427	uncharacterized LOC106575073
LOC106575074	106575074	-4.81547644007595	-0.1060621116772	-3.3191580385437	0.00300469120146154	0.0127903116213292	-1.70302	leucine-rich repeat-containing protein 58-like
LOC106575075	106575075	-2.44174812357976	3.20869982700806	-5.72208321716728	8.09406474595732e-06	0.000242937675207974	3.60212	follistatin-related protein 1-like
LOC106575078	106575078	-2.57656429548905	0.767619989354741	-4.63558331068426	0.000116910191282377	0.00130248325566915	1.16119	gap junction alpha-5 protein-like
LOC106575093	106575093	-2.07836495154535	2.38712540728564	-3.56981376811454	0.00163629711436992	0.00810450890476748	-1.54962	T-cell-specific surface glycoprotein CD28-like
LOC106575151	106575151	-3.01456769040878	-4.00636533424695	-4.07845568657857	0.000467145450837287	0.00330933286475872	-0.0271724	single-stranded DNA cytosine deaminase-like
LOC106575195	106575195	-2.72689492816156	1.35109052986579	-7.59356797479754	1.07559965754728e-07	2.60846777423174e-05	7.89031	tumor necrosis factor receptor superfamily member 5-like
LOC106575202	106575202	-2.06625549760679	3.28741465567315	-6.56820748925293	1.08842070201591e-06	7.7943918332423e-05	5.58391	CD99 antigen-like protein 2
LOC106575206	106575206	-2.10457831810522	-3.73854885376714	-3.71418650147654	0.00114892800568723	0.00630418166950028	-0.786341	dehydrogenase/reductase SDR family member on chromosome X-like
LOC106575220	106575220	-3.07036912219964	1.61072645905391	-3.65808559342614	0.00131850248942038	0.00694094429618696	-1.27214	uncharacterized LOC106575220
LOC106575221	106575221	-2.88376938382625	-2.6011475327978	-3.63918854216874	0.00138098410800509	0.0071675679679451	-0.945473	contactin-associated protein-like 5
LOC106575229	106575229	-2.59810064572451	-4.28295959146784	-3.68461914515574	0.00123543645134946	0.00664202769312068	-0.857434	von Willebrand factor D and EGF domain-containing protein-like
LOC106575271	106575271	-2.93435956402703	-0.719675498994828	-2.82521533884281	0.00962839052406481	0.0307161022170631	-2.74007	gamma-aminobutyric acid receptor subunit gamma-3-like
LOC106575296	106575296	-3.75866693680094	1.04988642190679	-2.93038941040625	0.0075481086836913	0.025519506568397	-2.65386	dipeptidyl peptidase 4-like
LOC106575300	106575300	-2.80336126968717	-3.05740106135689	-4.16290522688178	0.000378785379349243	0.00286271056499183	0.198277	toll-like receptor 13
LOC106575306	106575306	-3.48796290526157	2.53982857403963	-3.51643561309184	0.00186371883292975	0.00891918790578205	-1.33323	bile salt export pump-like
LOC106575327	106575327	-3.05547536658745	0.615539651607023	-4.88927356665848	6.22884697421802e-05	0.000873878617874859	1.77213	LON peptidase N-terminal domain and RING finger protein 2-like
LOC106575360	106575360	-2.6015821762282	-2.24404923255882	-4.53976408446074	0.00014836396215046	0.00151783952591938	1.01959	uncharacterized LOC106575360
LOC106575399	106575399	-2.40280865022291	-2.31266653422181	-5.28065533903994	2.372320872282e-05	0.000475049394758324	2.68173	uncharacterized LOC106575399
LOC106575418	106575418	-2.72526195264938	-3.915034507779	-3.2623006658941	0.00344424691099127	0.0141398944814268	-1.72824	outer dense fiber protein 3-like protein 2
LOC106575444	106575444	-3.29352723299831	2.10605638897045	-4.2041010224013	0.000341929689218999	0.00267070942839751	0.075327	aquaporin-10-like
LOC106575455	106575455	-2.67771584532034	-1.52935856870884	-3.49298307147631	0.00197316439005633	0.00930898991493636	-1.29678	tumor necrosis factor ligand superfamily member 11-like
LOC106575463	106575463	-2.215212252755	-3.59412794993803	-3.07940729020781	0.00532216890547219	0.0195319559835137	-2.12758	target of Nesh-SH3-like
LOC106575483	106575483	-2.37161086313729	2.11784101441317	-4.45496212751201	0.000183210210800662	0.00175432863143075	0.58983	paralemmin-1-like
LOC106575484	106575484	-2.19080247920587	-0.650223270392807	-4.00650505705979	0.000558384905214874	0.00375003307869361	-0.205697	uncharacterized LOC106575484
LOC106575502	106575502	-2.7212369567233	-1.72785216292617	-4.91544489672428	5.83793282453498e-05	0.000839352790431644	1.87296	uncharacterized LOC106575502
LOC106575506	106575506	-2.5254513325292	-3.77612520824079	-3.73046500007646	0.00110387430066101	0.00610685591533531	-0.752074	putative potassium channel regulatory protein
LOC106575507	106575507	-2.25214485935084	0.287371762340979	-5.04946997365824	4.19121154675042e-05	0.000688387206234259	2.18554	RCC1 and BTB domain-containing protein 1-like
LOC106575508	106575508	-4.47686959153515	-2.19855181423236	-5.37971174648614	1.8610825549236e-05	0.000409506179517905	2.82666	ADP-ribosylation factor-like protein 11
LOC106575519	106575519	-2.33054019458066	-3.16216167155042	-2.55879318400955	0.017595394887631	0.0487791112419294	-3.11706	uncharacterized LOC106575519
LOC106575523	106575523	-2.54723211061118	-2.75499354713719	-3.77841402207979	0.000981037475660208	0.00559978325246835	-0.652695	rho GTPase-activating protein 20-like
LOC106575547	106575547	-3.08629406429562	-3.17057237925472	-3.28336774383944	0.00327455234445017	0.0136230787861642	-1.7001	sodium/myo-inositol cotransporter-like
LOC106575552	106575552	-2.64230528303653	-2.32621471632489	-4.85037762798252	6.85909017607372e-05	0.000926215916531214	1.75515	putative potassium channel regulatory protein
LOC106575565	106575565	-3.33377996958415	0.382057263281513	-4.09784652595315	0.000445198619916146	0.00320730176930581	0.0269843	insulin-like growth factor-binding protein 2-A
LOC106575651	106575651	-2.78951640032294	-1.53206944882874	-5.17748412714682	3.05695284918558e-05	0.000565991281106654	2.49192	target of Nesh-SH3-like
LOC106575654	106575654	-3.17177891055637	-2.09540604845002	-3.04201865745284	0.00581253040811949	0.0208790684202902	-2.20911	early endosome antigen 1-like
LOC106575662	106575662	-3.24726162987242	3.49332722928288	-3.86434914064782	0.000793699848114414	0.00481698646526395	-0.658484	uncharacterized LOC106575662
LOC106575702	106575702	-2.59437486192736	-1.12641378603802	-3.06395963826537	0.0055197441257553	0.0200742962866938	-2.19514	complement C1r subcomponent-like
LOC106575735	106575735	-2.49009878359353	-1.81443094546587	-3.49325335325694	0.00197186797277979	0.0093041806313265	-1.26391	uncharacterized LOC106575735
LOC106575823	106575823	-3.52917941435333	-1.27431290512978	-4.24695176737007	0.00030737933821235	0.0024803554849307	0.387501	microtubule-associated protein 2-like
LOC106575859	106575859	-2.27427663563564	-1.38874620817623	-2.79628986912969	0.0102898685795099	0.0322986473001326	-2.74609	indian hedgehog B protein-like
LOC106575864	106575864	-3.39959135629642	-2.6618394517428	-5.66787938821953	9.22805161709366e-06	0.000265982490017196	3.54651	gamma-crystallin M2-like
LOC106575942	106575942	-2.73819092762241	4.86976459059858	-3.25642512143794	0.0034930754864648	0.0142884670867356	-2.25762	glyceraldehyde-3-phosphate dehydrogenase
LOC106575985	106575985	-3.09091292523235	-2.0374978362079	-5.86892187018827	5.68238958981048e-06	0.000200267879340523	4.00575	uncharacterized LOC106575985
LOC106575992	106575992	-3.29752033254354	0.896402858931996	-4.12774005635261	0.000413355751447385	0.003051872118732	-0.00485116	ceramide kinase-like
LOC106576042	106576042	-2.91417334428195	-0.0675727900007286	-2.57506437002029	0.0169697491784889	0.0474413542250519	-3.27128	acyl-coenzyme A thioesterase 5-like
LOC106576055	106576055	-2.18825945587096	-0.876688339371258	-2.63845224635413	0.014725589707843	0.0425476304135939	-3.15376	RUN domain-containing protein 3B-like
LOC106576095	106576095	-2.61471746007528	0.639934086711582	-6.77036772923858	6.82313418972291e-07	6.43712878921443e-05	6.09604	forkhead box protein P2-like
LOC106576109	106576109	-2.54934871802622	-0.848886699016683	-5.88364206450107	5.48505877603046e-06	0.000196188694410819	4.1222	transmembrane protein 229A-like
LOC106576120	106576120	-2.50888816037445	-2.54258202939366	-2.6230789413339	0.0152427438557333	0.0436891155642524	-3.01837	solute carrier organic anion transporter family member 1C1-like
LOC106576136	106576136	-2.69411239683648	2.29315727469977	-6.44859031833594	1.4382251086566e-06	9.18336019525355e-05	5.36306	LYR motif-containing protein 5-like
LOC106576144	106576144	-3.94734743548659	-2.71604725236927	-4.34823558567704	0.000238930220020657	0.00210310289587511	0.580307	sodium-coupled monocarboxylate transporter 1-like
LOC106576154	106576154	-2.09783009004871	0.519674840167613	-4.63553809539415	0.000116923331621583	0.00130248325566915	1.2167	signal peptide, CUB and EGF-like domain-containing protein 1
LOC106576170	106576170	-3.43686736334771	-2.39790645994159	-4.21891528939434	0.000329568154431289	0.00261181595911498	0.324571	cadherin-like and PC-esterase domain-containing protein 1
LOC106576174	106576174	-3.69325427798711	-1.59007326795457	-4.29343480092495	0.000273824967951828	0.00230204890453819	0.49045	coiled-coil domain-containing protein 136-like
LOC106576222	106576222	-3.74575343216168	-1.54124419901746	-3.80720260811311	0.00091386826753644	0.00532960229787791	-0.589992	uncharacterized LOC106576222
LOC106576228	106576228	-2.13692880725234	2.14544066572269	-6.07081619151458	3.50641449520538e-06	0.000151370741948545	4.4684	ankyrin repeat and SOCS box protein 13-like
LOC106576259	106576259	-3.31884624463883	-2.43971990729294	-3.04369446547132	0.00578965164327525	0.0208236496135192	-2.22645	protein FAM19A2-like
LOC106576375	106576375	-3.0470911122003	-1.11294777366989	-5.06208467636808	4.06270502963884e-05	0.000677389837752214	2.22999	uncharacterized LOC106576375
LOC106576386	106576386	-2.24869229361043	2.08153047321796	-4.22442508358778	0.000325085047933266	0.00258605078633033	0.0421032	uncharacterized LOC106576386
LOC106576394	106576394	-2.31183036189232	-1.32114677495562	-3.66009951146246	0.00131200972053164	0.00691917110904139	-0.937889	anoctamin-6-like
LOC106576418	106576418	-2.3362422938999	-2.33666153239857	-4.51277443774069	0.00015866658729386	0.00158600476215821	0.986575	aryl hydrocarbon receptor nuclear translocator-like protein 2
LOC106576518	106576518	-2.86790787043575	-3.20118912062819	-4.28651899358008	0.00027857561696376	0.00232005324210657	0.467747	zinc finger protein OZF-like
LOC106576753	106576753	-2.53896014359563	-2.31515935083329	-2.97898153223307	0.00673902118379537	0.0233643750923445	-2.39707	potassium voltage-gated channel subfamily G member 3-like
LOC106576772	106576772	-3.16892644400849	-3.45592449229801	-3.13037659807156	0.00471741134533643	0.0177981327167456	-1.99375	uncharacterized LOC106576772
LOC106576791	106576791	-4.32826540728937	-1.69626071560129	-5.41828890410363	1.69357438443305e-05	0.000383549489383469	2.93324	coiled-coil and C2 domain-containing protein 2A-like
LOC106576905	106576905	-2.32944357278693	-2.68084404648453	-4.61786599384447	0.000122174324391672	0.00133877548418229	1.22321	uncharacterized LOC106576905
LOC106576919	106576919	-4.69995818087059	-2.80053548612252	-3.02436041088559	0.00605894556834711	0.0215476223907779	-2.34162	uncharacterized LOC106576919
LOC106576934	106576934	-2.21587719137288	-1.00709454308566	-2.57400513301877	0.0170098365648087	0.0475284834330835	-3.17847	voltage-dependent calcium channel gamma-6 subunit-like
LOC106576951	106576951	-2.60462097309432	-1.83884853685177	-3.99080160065146	0.000580536728903679	0.00385334122074288	-0.204839	uncharacterized LOC106576951
LOC106576955	106576955	-2.13056809567935	-2.29073363697384	-3.82559319674248	0.000873356563811556	0.0051523895226023	-0.568549	uncharacterized LOC106576955
LOC106576963	106576963	-3.00309031623977	-3.14016973683982	-2.84858070342473	0.00912376338942311	0.0294900122410898	-2.55419	rap1 GTPase-GDP dissociation stimulator 1-like
LOC106576976	106576976	-3.21218418664981	-1.22782215069897	-3.21261150834275	0.00387894250801893	0.0154120623535223	-1.97155	heme-binding protein 2-like
LOC106576980	106576980	-3.13772096444645	-4.17312435822848	-4.19874947266402	0.000346507842577616	0.00269705965256357	0.226771	single-stranded DNA cytosine deaminase-like
LOC106576985	106576985	-3.6247951357857	0.376962768367139	-4.21948972725918	0.000329097895136569	0.00261028373490684	0.25723	uncharacterized LOC106576985
LOC106577001	106577001	-2.44507940257701	-2.43724835670438	-2.78853392401212	0.0104744332270529	0.0327341876210849	-2.74394	protocadherin-15-like
LOC106577026	106577026	-2.85099601392739	-2.83617782985972	-3.42916938453311	0.00230374517673213	0.0104403704635981	-1.39161	uncharacterized LOC106577026
LOC106577028	106577028	-2.36593499204086	-0.0474722025201438	-6.12736632438579	3.06533413177485e-06	0.000141418011194767	4.66903	chromodomain-helicase-DNA-binding protein 4-like
LOC106577131	106577131	-3.57813984486768	-0.983561377213046	-4.40585219556373	0.000207021646921115	0.00190871449255104	0.739845	probable E3 ubiquitin-protein ligase HECTD2
LOC106577132	106577132	-4.26669095894824	1.62415609178546	-5.10352482298798	3.66788429452612e-05	0.000637957337731509	2.30109	protein phosphatase 1 regulatory subunit 3C-B-like
LOC106577148	106577148	-3.07276071266884	-2.30058512018657	-3.99036746402039	0.000581161355095243	0.00385555683105972	-0.190853	monocarboxylate transporter 9-like
LOC106577180	106577180	-2.39118265085988	0.448241472677051	-4.71710517830926	9.54737221224803e-05	0.00113991483512464	1.42072	galectin-related protein B-like
LOC106577205	106577205	-2.32218758416495	0.606452832328256	-5.64635068252178	9.72210092824769e-06	0.000274622776935346	3.57378	1-phosphatidylinositol 4,5-bisphosphate phosphodiesterase epsilon-1-like
LOC106577272	106577272	-2.07379381206095	3.70221713665996	-3.53179380379305	0.00179528921582261	0.00867327151936393	-1.64098	hepatic lectin-like
LOC106577312	106577312	-2.25221629672006	-2.75536192953281	-4.83651130327114	7.09897747175741e-05	0.00094864720478611	1.60641	galectin-related protein-like
LOC106577383	106577383	-3.12953766320034	-3.68777293235638	-3.043144212265	0.00579715435242359	0.0208394761939954	-2.16696	uncharacterized LOC106577383
LOC106577445	106577445	-2.96478649502809	0.929976876388386	-5.34317846020392	2.03518411278761e-05	0.000432071388192697	2.86082	leucine-rich repeat and calponin homology domain-containing protein 1-like
LOC106577453	106577453	-2.34580395712913	0.301459960474127	-6.76135769669877	6.9658783563936e-07	6.47817397906748e-05	6.0894	uncharacterized LOC106577453
LOC106577493	106577493	-3.93514275555903	-0.288694997839031	-6.05682703590263	3.62518326341017e-06	0.000153611659900622	4.46286	VPS10 domain-containing receptor SorCS2-like
LOC106577515	106577515	-2.30221532389972	-2.47628156399548	-4.25121040851176	0.000304141756472892	0.00246023724299098	0.396963	uncharacterized LOC106577515
LOC106577588	106577588	-3.56620281902824	1.98499367656945	-8.73024604346913	9.72594918378628e-09	9.00638289825353e-06	10.1632	mucin-5AC-like
LOC106577627	106577627	-3.17424600836992	-0.0556861627377797	-5.36301921091466	1.93867796709136e-05	0.00042035144094726	2.93307	ATP-binding cassette sub-family A member 1-like
LOC106577632	106577632	-4.04359725994194	0.659919024785897	-6.70812854395421	7.87387783488472e-07	6.92282882100623e-05	5.94544	arf-GAP domain and FG repeat-containing protein 2-like
LOC106577633	106577633	-2.32175073358459	1.87688291319453	-4.75497206452911	8.69061163615986e-05	0.0010755392957314	1.35873	insulin receptor substrate 1-B-like
LOC106577642	106577642	-2.09215422824317	-0.769836952248942	-3.17035858957437	0.00428995316194086	0.0165745274240131	-2.0225	uncharacterized LOC106577642
LOC106577651	106577651	-3.93787329990676	-0.173288948036449	-7.8298814065265	6.43434059463009e-08	2.13556685236182e-05	8.2698	tumor necrosis factor ligand superfamily member 12-like
LOC106577661	106577661	-2.23973676168059	-3.70951417352526	-2.99838177002853	0.0064397718521494	0.0226004412156109	-2.28437	nectin-4-like
LOC106577662	106577662	-2.62145507819968	-1.08715856864107	-4.08781554454282	0.000456420809090211	0.00326012169743457	-0.0384244	uncharacterized LOC106577662
LOC106577666	106577666	-2.91215006938854	-2.85764698408493	-4.77910486306283	8.18535516982934e-05	0.00103897709272067	1.57476	nephrin-like
LOC106577689	106577689	-2.11782105034829	-2.62507219267537	-4.48355249077094	0.000170630852186189	0.00166448091824726	0.921132	prostaglandin D2 receptor 2-like
LOC106577691	106577691	-2.80621121003596	0.554351948708741	-3.76270588296781	0.00101971681711926	0.0057744409070591	-0.881332	probable G-protein coupled receptor 132
LOC106577702	106577702	-2.87853652866147	-3.56058684677671	-3.86720264013948	0.000788127112861523	0.00479616546703517	-0.458072	trypsin-3-like
LOC106577737	106577737	-2.65961722775384	-0.488226344462064	-3.52275666333256	0.00183525123046107	0.00881434975350573	-1.25065	NXPE family member 3-like
LOC106577803	106577803	-4.60807761426069	-2.04953921141503	-7.14507890964538	2.91077320435967e-07	4.31831646698126e-05	6.73557	large neutral amino acids transporter small subunit 2-like
LOC106577813	106577813	-2.21600970361781	-2.00060841234917	-3.58359770095344	0.00158213332327505	0.0079156159385544	-1.11516	sushi, von Willebrand factor type A, EGF and pentraxin domain-containing protein 1-like
LOC106577822	106577822	-2.32674176529855	2.31992728387445	-6.60728100158312	9.94090100860709e-07	7.53668400169476e-05	5.69748	sushi, von Willebrand factor type A, EGF and pentraxin domain-containing protein 1-like
LOC106577899	106577899	-2.4336775218268	-3.10985013127123	-3.2908381175069	0.00321634978041278	0.0134361859248759	-1.70719	transcription cofactor HES-6-like
LOC106577929	106577929	-2.11429062133861	-2.28184834165291	-5.58229530104758	1.13569451625601e-05	0.000299576635454623	3.43189	C-type mannose receptor 2-like
LOC106577930	106577930	-2.37009896137857	-2.38464582122736	-4.27730145665188	0.000285035433870267	0.00235345573243878	0.425775	zinc finger protein RFP-like
LOC106577932	106577932	-2.90925112562849	-1.74393547895258	-6.12117824901559	3.11070797744801e-06	0.000142922350383815	4.64575	cerebellin-1-like
LOC106577965	106577965	-4.33763106441954	-2.26374688990814	-3.47644332009745	0.00205410362877521	0.00957993340988355	-1.30779	tripartite motif-containing protein 7-like
LOC106577968	106577968	-2.26674492959466	-2.03007401083706	-3.35554382614344	0.00275253627290846	0.0119507966071695	-1.66465	uncharacterized LOC106577968
LOC106577998	106577998	-2.79514966781043	4.75795816630764	-7.33307702128786	1.91147213905625e-07	3.414824641614e-05	7.27396	protein NDRG2-like
LOC106578001	106578001	-3.51960954239231	0.604384613995473	-6.40706925460634	1.58494163428092e-06	9.60863713519116e-05	5.25891	uncharacterized LOC106578001
LOC106578070	106578070	-2.17080674986035	0.294716342903008	-5.03939026044354	4.29683753730256e-05	0.000696158154982363	2.17455	zinc finger protein 813-like
LOC106578073	106578073	-2.02292305022816	-1.58141299687413	-3.19513578018357	0.00404409606591821	0.0158952616114604	-1.94169	heat shock 70 kDa protein 12B-like
LOC106578142	106578142	-2.00257729924373	0.834500259364439	-3.96388405691706	0.000620551753622664	0.00403990137568731	-0.365924	prospero homeobox protein 1-like
LOC106578359	106578359	-2.31535995085918	-1.01671885598895	-5.60066217040287	1.08615050481032e-05	0.000292070074467566	3.40212	B-cell receptor CD22-like
LOC106578364	106578364	-2.46061176117912	-1.65493061546153	-4.78444166696469	8.07767095221576e-05	0.00103076237310455	1.60466	uncharacterized LOC106578364
LOC106578378	106578378	-2.51403284229183	5.59557135085071	-4.26152055690045	0.00029644366846616	0.00241919518179336	0.000118363	lipocalin-like
LOC106578397	106578397	-2.44662165460218	-3.30882730578526	-2.5574087718587	0.0176496103109857	0.0488809938076	-3.16251	claudin-11-like
LOC106578401	106578401	-2.46049370310609	-3.56606864088821	-4.04049248530859	0.000513270865326022	0.00353035332435793	-0.0829501	uncharacterized LOC106578401
LOC106578417	106578417	-2.10205803913884	-1.99513680586341	-3.30587970839747	0.00310219020034781	0.0130859281674054	-1.6765	cytoskeletal protein Sojo-like
LOC106578437	106578437	-2.94221396906962	1.78392432629715	-4.3030644174757	0.000267344460623531	0.00226571563323288	0.294246	semaphorin-5A-like
LOC106578457	106578457	-3.3668752021946	1.50391216387381	-4.00383087716833	0.000562097081665748	0.00376517602409769	-0.304611	uncharacterized LOC106578457
LOC106578492	106578492	-3.24732231367296	-2.28698742036269	-4.77085496846281	8.35466686387136e-05	0.00105236019420306	1.52716	transmembrane protein 56-B-like
LOC106578499	106578499	-3.28203194637131	-2.5715478786996	-6.44606665482468	1.44673309475554e-06	9.18525098685436e-05	5.11529	uncharacterized LOC106578499
LOC106578549	106578549	-2.2230151743645	0.241762368378973	-8.52176469074767	1.4920444134317e-08	1.13890462885266e-05	9.72375	MAGUK p55 subfamily member 7-like
LOC106578562	106578562	-2.50151459423748	-2.54585441172759	-4.46352495229132	0.00017934830998308	0.00172942645394537	0.86638	syntaxin-12-like
LOC106578584	106578584	-4.83105044696083	-2.08244035725082	-6.21295533634711	2.50268217894136e-06	0.000124634134649545	4.57271	protein phosphatase 1 regulatory subunit 3G-like
LOC106578589	106578589	-2.44994795409675	-0.0612231788408167	-6.66837705079155	8.6303470698118e-07	7.15762007430507e-05	5.88425	E3 ubiquitin-protein ligase RNF152-like
LOC106578611	106578611	-2.4284195339277	-0.494762345467302	-5.67338274679488	9.10590278960885e-06	0.000263657268412254	3.64294	limb region 1 protein homolog
LOC106578619	106578619	-2.62509270749959	-1.20704489455502	-7.7666599158914	7.37710155880089e-08	2.25243029958079e-05	8.23783	extended synaptotagmin-2-A-like
LOC106578631	106578631	-2.10797736896324	-3.11659988676695	-2.59404206076563	0.0162663381616252	0.0458939208246256	-3.04956	uncharacterized LOC106578631
LOC106578695	106578695	-2.17347461785237	-2.77003905662052	-3.35601367657999	0.00274941878685073	0.0119412879057505	-1.59192	M-protein, striated muscle-like
LOC106578702	106578702	-2.72047424223112	-0.0692001097581005	-5.28121212526254	2.36908178179e-05	0.000475032720735517	2.62822	HEPACAM family member 2-like
LOC106578733	106578733	-2.53843170178649	-1.11424724305471	-6.62182193938806	9.61158258612551e-07	7.43657673713754e-05	5.62126	zinc finger protein PLAG1-like
LOC106578797	106578797	-3.13090403541235	0.962966862028028	-3.87775319630187	0.000767856229862728	0.00470348702100485	-0.476115	uncharacterized LOC106578797
LOC106578833	106578833	-3.50949076317081	0.970302727067402	-5.50198492975464	1.38075644993284e-05	0.000339985968676278	3.2453	C-factor-like
LOC106578834	106578834	-2.64642206149299	0.919794572728548	-4.11506768657529	0.000426568221713035	0.00312060995305032	-0.0250664	pantothenate kinase 1-like
LOC106578837	106578837	-2.23309832651556	-2.61336647402436	-3.53752326233403	0.0017703962288291	0.00859007913051925	-1.16046	CB1 cannabinoid receptor-interacting protein 1-like
LOC106578842	106578842	-3.00791061923566	-2.44927567204568	-3.31287200689439	0.00305047081905575	0.012933112953152	-1.64234	leucine-rich repeat, immunoglobulin-like domain and transmembrane domain-containing protein 1
LOC106578860	106578860	-2.91746362667952	-2.31987662277067	-4.56908754713256	0.000137928704962333	0.00144810049542511	1.07284	protein shisa-6 homolog
LOC106578872	106578872	-2.21909910909518	-3.79090155240579	-3.28561899500087	0.00325690581493894	0.0135748869074881	-1.68592	uncharacterized LOC106578872
LOC106578934	106578934	-2.89794156365692	-2.0939939547806	-4.96891373179712	5.114398889921e-05	0.000772168550861021	2.02806	C-X-C chemokine receptor type 3-like
LOC106578975	106578975	-2.35566775545681	-2.66667317858091	-2.59458713407013	0.0162465440841557	0.0458573350374361	-3.05811	cone cGMP-specific 3',5'-cyclic phosphodiesterase subunit alpha'-like
LOC106578984	106578984	-3.43117159535973	-1.86857868756874	-3.82231995050732	0.000880435026764627	0.00518231524867101	-0.552737	uncharacterized LOC106578984
LOC106578994	106578994	-2.20595897267461	0.667774545227762	-2.66816287196535	0.0137725108280163	0.0403774047372341	-3.24855	HEAT repeat-containing protein 1-like
LOC106579003	106579003	-2.58274896676684	-0.378682275815637	-3.66433382625943	0.0012984608226704	0.00687314502603749	-0.94892	rho GTPase-activating protein 22-like
LOC106579040	106579040	-2.16228248941886	-0.39509601589833	-5.8148430396626	6.47149657427147e-06	0.000213508530396347	3.96636	nucleolar complex protein 3 homolog
LOC106579051	106579051	-3.03311662858139	-1.92001331516863	-6.265747692945	2.20933585107378e-06	0.000116710080149304	4.95337	gamma-crystallin M2-like
LOC106579064	106579064	-2.11005012524343	-2.79454032072138	-3.53422025797203	0.00178470535838956	0.00863207289269465	-1.17165	uncharacterized LOC106579064
LOC106579083	106579083	-4.791804680397	0.136237657724928	-5.11897564529106	3.53079801592775e-05	0.00062611078227534	2.37327	mitochondrial amidoxime-reducing component 1-like
LOC106579109	106579109	-2.21249695548174	-1.342243589056	-3.48486801605918	0.00201247902493083	0.00943746446960723	-1.30533	xylose isomerase-like
LOC106579118	106579118	-5.02033605606888	-1.16209724693972	-3.7850321896185	0.000965177544392516	0.00553276207645793	-0.640597	plexin domain-containing protein 1-like
LOC106579166	106579166	-2.41831503718456	-3.19821543176999	-3.06913727828253	0.00545274901182073	0.019890955611058	-2.14099	synaptonemal complex protein SC65-like
LOC106579181	106579181	-3.00234095223265	-2.56479818561375	-4.53457439220278	0.000150291560417988	0.00152869640050016	1.02686	uncharacterized LOC106579181
LOC106579183	106579183	-2.83682794665225	-3.44873275618204	-5.05956721591344	4.08802889283015e-05	0.000679798287027273	2.14239	ubiquitin carboxyl-terminal hydrolase 31-like
LOC106579188	106579188	-2.024271115089	-0.504624554963842	-3.49052921920089	0.00198497257979795	0.00935287444796494	-1.35173	SPRY domain-containing SOCS box protein 3-like
LOC106579254	106579254	-2.45454128479152	-0.0373798259558055	-4.63307137416948	0.000117642453794932	0.00130919133636733	1.22025	mediator of RNA polymerase II transcription subunit 24-like
LOC106579262	106579262	-3.88260837275383	-2.54569470968825	-4.83949156120636	7.04671640180412e-05	0.000944040754172291	1.73167	angiotensin-converting enzyme-like
LOC106579290	106579290	-3.60989399740394	1.79939240004384	-4.91724971919347	5.81190387001379e-05	0.000837101742723513	1.86824	monocarboxylate transporter 6-like
LOC106579305	106579305	-2.02092231714635	3.27780633068217	-6.12788930599492	3.06153045186812e-06	0.000141418011194767	4.54341	male-specific lethal 1-like 1
LOC106579307	106579307	-2.66490370270919	-3.55640092404492	-4.10195534042988	0.000440681417530899	0.00318432144776093	0.0442406	gastric inhibitory polypeptide-like
LOC106579313	106579313	-2.28055195454441	0.389699320742403	-3.67168886908874	0.00127525244029458	0.00678236396828723	-0.981872	amine sulfotransferase-like
LOC106579340	106579340	-2.83182188441826	-1.80063367284107	-2.80189515829742	0.0101584067195417	0.0319873015857321	-2.79207	formin-like protein 1
LOC106579418	106579418	-2.70760186798201	-1.51710126372864	-6.75630626061556	7.04724123464009e-07	6.52034832249647e-05	5.94097	transient receptor potential cation channel subfamily M member 4-like
LOC106579425	106579425	-2.17277835872536	-1.8739379113588	-2.8783947774929	0.00851632978767678	0.0280503532655597	-2.55607	beta-crystallin S-1-like
LOC106579428	106579428	-2.10794079189559	2.03324895763487	-4.99808782626204	4.75846316500241e-05	0.000738529315433322	1.97891	fibroblast growth factor receptor 2-like
LOC106579436	106579436	-2.3263434063684	-1.78057912804063	-3.80984538405835	0.000907934501560084	0.00530328489902556	-0.578921	uncharacterized LOC106579436
LOC106579456	106579456	-2.14117689935221	-2.28052711206129	-3.22703384442574	0.00374757823637054	0.0150323853632797	-1.8431	extensin-2-like
LOC106579514	106579514	-2.55295260143493	-2.78786887934843	-3.04831593882392	0.00572700492561977	0.0206602779196419	-2.21147	phospholipid-transporting ATPase IB-like
LOC106579521	106579521	-2.42823629931194	-2.90636826145632	-3.70167202280352	0.00118479023834735	0.00645493752132553	-0.826486	centrosome and spindle pole-associated protein 1-like
LOC106579579	106579579	-2.89769284638723	-2.73061274845633	-2.83474901956206	0.00941936624857552	0.0302128578764834	-2.59659	TFIIA-alpha and beta-like factor
LOC106579637	106579637	-2.50326370579732	-1.38666196947449	-3.76781047660773	0.00100698531644143	0.00571294068209489	-0.679336	uncharacterized LOC106579637
LOC106579641	106579641	-2.35305523759374	-0.224542566134044	-4.32059651954312	0.000255936224466353	0.00220237612988136	0.501452	piezo-type mechanosensitive ion channel component 2-like
LOC106579654	106579654	-2.13966992777418	-1.1582769004141	-2.5876927518158	0.0164985800723537	0.0464084382048129	-3.18906	laminin subunit alpha-1-like
LOC106579673	106579673	-2.36621408259937	-3.2487785829414	-3.68964451714711	0.00122029402596824	0.00658707733143189	-0.837318	uncharacterized LOC106579673
LOC106579678	106579678	-2.29231632002366	-3.79361133503338	-2.78414464563226	0.0105802690766889	0.0329759990814524	-2.66316	purine nucleoside phosphorylase-like
LOC106579682	106579682	-2.05211840269852	1.72202846887647	-3.9002746716851	0.000726294187098537	0.00451728084590582	-0.720125	solute carrier family 12 member 7-like
LOC106579712	106579712	-2.5929982327303	-3.69787983849989	-4.22625268066082	0.000323611462909839	0.00257617935166364	0.312243	zinc-binding protein A33-like
LOC106579798	106579798	-2.31941458026375	-2.65974390841562	-4.21425246716619	0.000333410192037729	0.00262615260548292	0.313647	potassium channel subfamily T member 1-like
LOC106579830	106579830	-2.08091187813533	1.30744678019695	-4.87828530775576	6.40073835120099e-05	0.00088942986455704	1.69006	triple functional domain protein-like
LOC106579838	106579838	-2.3997813781882	-0.937187960963126	-4.00013382791267	0.00056726949186534	0.00378755595351071	-0.284925	PDZ and LIM domain protein 2-like
LOC106579845	106579845	-2.24946435540155	-2.46857003450171	-2.87720027946007	0.00853990756186043	0.0280977013492011	-2.55659	anthrax toxin receptor 1-like
LOC106579858	106579858	-4.64101116209829	-2.80772225078728	-4.10735014529663	0.000434819500992423	0.00315642676036789	0.0650537	indoleamine 2,3-dioxygenase 2-like
LOC106579859	106579859	-2.87996135938263	-3.50945358180853	-4.29624050843778	0.00027192077862829	0.00229241718458453	0.459137	uncharacterized LOC106579859
LOC106579879	106579879	-2.28123075741844	2.8118604064868	-5.86535828744572	5.73123791769281e-06	0.000200928347289803	3.95499	BCL2/adenovirus E1B 19 kDa protein-interacting protein 3-like
LOC106579883	106579883	-2.67976704211296	-1.31539301469127	-6.45050709319304	1.43179729486423e-06	9.17716487505917e-05	5.35976	protein turtle homolog A-like
LOC106579892	106579892	-2.66678253048857	-1.1950145251732	-4.92086683343383	5.76008972881776e-05	0.000832795409522484	1.88785	pre-B-cell leukemia transcription factor 3-like
LOC106579893	106579893	-2.14034040760723	-2.15551277095007	-3.32633675856456	0.00295322673731049	0.0126227493252535	-1.67379	C-C chemokine receptor type 5-like
LOC106579906	106579906	-4.14394927483395	-3.23637297701645	-6.97992524191047	4.22774337462348e-07	5.08463550139247e-05	5.89464	transmembrane protein 132C-like
LOC106579910	106579910	-2.66032913295393	-1.38686761342792	-2.77803523070419	0.0107292697228234	0.0333105243955209	-2.79816	transmembrane protein 132D-like
LOC106579916	106579916	-2.77801487932116	1.64201895553764	-4.34501952251568	0.000240849534373475	0.00211334364112878	0.468271	serine/threonine-protein kinase ULK1-like
LOC106579928	106579928	-3.07673675212813	-2.31425538715115	-4.71928586136855	9.49580540341862e-05	0.00113577678162115	1.43806	apelin receptor A-like
LOC106579983	106579983	-4.67061676835639	-2.063473564163	-4.0944474186522	0.000448970328821973	0.00322616976119272	0.0472275	uncharacterized LOC106579983
LOC106579987	106579987	-2.04411985778563	0.766624284274913	-3.65470265318208	0.00132948005377488	0.00698668707339746	-1.13484	uncharacterized LOC106579987
LOC106579989	106579989	-4.16888104007985	-1.83903514918279	-4.93403199612687	5.57540154790726e-05	0.00081592782739875	1.93657	adhesion G-protein coupled receptor D2-like
LOC106580003	106580003	-2.84517573070427	-3.4586115298873	-4.0352789870007	0.000519948654254405	0.0035611463763514	-0.116182	collagen alpha-1(II) chain-like
LOC106580020	106580020	-3.61259055230154	-2.46209253627002	-4.79885355369387	7.79393844492107e-05	0.00100563663700007	1.59811	UDP-glucuronosyltransferase 2A2-like
LOC106580029	106580029	-3.31718225996891	-1.81287080451451	-5.08238749450665	3.86417665597108e-05	0.000657125251480733	2.28829	integrin alpha-8-like
LOC106580033	106580033	-3.91005259646512	0.692710619845838	-3.06894815262192	0.00545518234782653	0.0198929865103975	-2.37346	glycine dehydrogenase (decarboxylating), mitochondrial-like
LOC106580042	106580042	-2.6627502141587	-2.68011529953916	-4.41801765913738	0.000200849256496993	0.00187225177038801	0.770702	coiled-coil domain-containing protein 158-like
LOC106580076	106580076	-3.35671519274264	1.57712413574005	-8.17520938329906	3.07781811037217e-08	1.44694163974431e-05	9.09638	calphotin-like
LOC106580092	106580092	-2.70366295100035	-0.108089142517526	-2.6249958696895	0.0151773409670016	0.0435531590667904	-3.17312	BDNF/NT-3 growth factors receptor-like
LOC106580117	106580117	-2.07032395606182	-1.38842747191217	-3.459106936964	0.00214242264031369	0.00987383561071168	-1.36123	solute carrier family 2, facilitated glucose transporter member 11-like
LOC106580143	106580143	-2.15040323406113	-3.02624550592777	-2.82124074431323	0.0097168279978043	0.0309160084439423	-2.67197	versican core protein-like
LOC106580152	106580152	-2.54827594211373	-1.87639729296993	-3.84068705166249	0.000841436000690996	0.00502497679929015	-0.511305	uncharacterized LOC106580152
LOC106580158	106580158	-4.71929545214788	-2.11046190141372	-4.70570600622587	9.82154473988917e-05	0.0011639604856525	1.38325	rhotekin-like
LOC106580167	106580167	-2.50316845615293	-2.45489546230627	-3.78073633525168	0.000975443177658147	0.00557238957056933	-0.641635	mothers against decapentaplegic homolog 4-like
LOC106580214	106580214	-2.27162561485929	2.77157446184866	-6.18575116655271	2.66907175526676e-06	0.000129730020220534	4.70632	calcineurin-binding protein cabin-1-like
LOC106580222	106580222	-3.40897730914225	-3.21631568367873	-6.03113939724242	3.85406124572962e-06	0.000158291661819886	4.26898	histone-lysine N-methyltransferase EHMT1-like
LOC106580326	106580326	-2.57064605710346	0.909108724699658	-4.88588104594258	6.28141477764929e-05	0.000877204144374757	1.7685	EMI domain-containing protein 1-like
LOC106580341	106580341	-2.58756464174119	2.82428157197622	-4.0408899683933	0.000512765248887737	0.0035290437805622	-0.467382	ankyrin-1-like
LOC106580393	106580393	-2.63992631918241	-2.19953411880604	-5.75440820347992	7.48628072296483e-06	0.000233241395511593	3.79042	proactivator polypeptide-like
LOC106580405	106580405	-4.06943535464411	-2.34092873905968	-5.20408836445277	2.86327717569503e-05	0.000540624660806993	2.44108	pyridoxal phosphate phosphatase-like
LOC106580450	106580450	-2.60539165677725	1.44507331510501	-6.40274342860775	1.60108190496382e-06	9.65438541226869e-05	5.29091	uncharacterized LOC106580450
LOC106580452	106580452	-2.74294179442528	1.42139010673753	-4.33276822769447	0.000248303075818236	0.00215602562162132	0.459677	purpurin-like
LOC106580457	106580457	-2.01298919712051	2.55685140846541	-8.01223344447859	4.35037452760978e-08	1.67944458487704e-05	8.76173	autism susceptibility gene 2 protein-like
LOC106580552	106580552	-3.22420876812579	-2.17662242924507	-3.51977928550612	0.00184860679528481	0.0088632844862863	-1.20647	bone morphogenetic protein 10-like
LOC106580581	106580581	-7.75644246841528	-1.77618707193557	-3.81772134002412	0.000890475383459795	0.00522675746747303	-0.564277	glucokinase-like
LOC106580611	106580611	-2.88907404346572	-1.52798588177816	-4.85135081764499	6.84256369977067e-05	0.000925937199164723	1.75797	neural-cadherin-like
LOC106580619	106580619	-3.6441079455771	5.99179358776504	-4.37809005622326	0.000221826745503137	0.00199953652025452	0.319341	selenoprotein Pa-like
LOC106580623	106580623	-2.42764086336286	-1.53119185248477	-4.38463383050586	0.000218244442240505	0.00197578218698208	0.643431	PI-PLC X domain-containing protein 3
LOC106580650	106580650	-2.08382617375351	2.17977403983106	-8.63895407403775	1.17221710998859e-08	9.62646718571453e-06	10.0435	multidrug resistance-associated protein 5-like
LOC106580686	106580686	-4.0902886694828	-3.57640338739721	-3.99131615437234	0.000579797262149219	0.00385137022070255	-0.214179	alkaline phosphatase, placental-like
LOC106580720	106580720	-3.06104527976557	-2.79772940196674	-3.73727903558294	0.00108553590078265	0.00603023631552863	-0.738067	leucine-rich repeat and fibronectin type III domain-containing protein 1-like protein
LOC106580740	106580740	-2.7758115521443	-2.93966969748708	-3.09974466287425	0.00507240920280278	0.0188390949336873	-2.12862	uncharacterized LOC106580740
LOC106580751	106580751	-2.16240241375662	-2.36012757940083	-3.86810102230257	0.000786380636496513	0.00478640450477925	-0.464668	uncharacterized LOC106580751
LOC106580758	106580758	-2.77946395235277	-1.62181220467645	-6.17678968427611	2.72632034177874e-06	0.000131666969111622	4.7739	A-kinase anchor protein 12-like
LOC106580819	106580819	-2.65257190882636	-0.859836915949066	-3.95587234892067	0.000632981073235089	0.00409778379446293	-0.302449	beta-secretase 1-like
LOC106580855	106580855	-2.18957375390329	-3.85092541038021	-3.93126462976848	0.000672719648943424	0.0042751110935504	-0.323709	SPARC-related modular calcium-binding protein 1-like
LOC106580881	106580881	-2.54250956764332	-2.38683839890486	-4.55042180292366	0.000144482709734022	0.00149225021521264	1.05978	protein yippee-like 2
LOC106580917	106580917	-2.98541218697132	1.46996182487225	-4.08350338471279	0.00046133100730399	0.00328407444071891	-0.285986	tropomodulin-4-like
LOC106580962	106580962	-3.29007060824969	-0.234441356397097	-6.21151674050535	2.51121018628092e-06	0.000124634134649545	4.81037	protein phosphatase 1L-like
LOC106580972	106580972	-2.34490590841999	0.062744391067532	-5.34540244172013	2.0241287671656e-05	0.000431199302812398	2.87649	integrator complex subunit 4-like
LOC106580978	106580978	-2.29470003911167	-1.26102837308337	-3.34027049282813	0.00285576983595687	0.012291924350948	-1.67246	semaphorin-6D-like
LOC106581006	106581006	-2.6749393315425	-2.39563305490008	-4.75066706446353	8.78398552683489e-05	0.00108343348477516	1.50264	FRAS1-related extracellular matrix protein 2-like
LOC106581008	106581008	-2.1177613581221	-3.11898968183926	-2.69967852380581	0.0128251520669226	0.0382307231134873	-2.90828	periostin-like
LOC106581032	106581032	-2.54969662576396	-1.78676437863437	-3.51050877474527	0.00189080328837601	0.00901412622333521	-1.22958	sterile alpha and TIR motif-containing protein 1-like
LOC106581048	106581048	-3.07152573897214	-1.94404459679486	-5.83221569382292	6.20652824304084e-06	0.0002081771809245	3.94872	septin-4-like
LOC106581051	106581051	-2.88382457866649	-0.0145082403533269	-6.63011861220036	9.42870405012025e-07	7.41711670750164e-05	5.79671	elastin-like
LOC106581062	106581062	-2.19066955973869	-1.78508536618879	-4.52278381214652	0.000154764693911476	0.00155953405631888	0.915879	claudin-4-like
LOC106581114	106581114	-2.18665701122365	-1.52136325087425	-3.18928674402345	0.00410087591871035	0.0160545539813272	-1.99296	sacsin-like
LOC106581115	106581115	-4.60038941240985	-1.33492792772144	-4.04453663156121	0.000508149538470576	0.00350517773651115	-0.0636909	tumor necrosis factor receptor superfamily member 19-like
LOC106581122	106581122	-2.09218100996902	-0.707113410799854	-4.12403763896654	0.000417173323675048	0.00307185025494355	0.0961292	lebercilin-like protein
LOC106581123	106581123	-2.54619511323339	-2.5942996346674	-4.79395591816217	7.88921757712378e-05	0.00101442290024992	1.61236	SH3 domain-binding glutamic acid-rich-like protein
LOC106581129	106581129	-2.06394669441873	0.549439307605792	-3.9870090535276	0.00058601592528217	0.00387897730913027	-0.361095	serine-protein kinase ATM-like
LOC106581181	106581181	-2.75624386261118	-0.281012371028942	-4.7836327151859	8.09390162224443e-05	0.00103244124528941	1.52082	dynein light chain 2, cytoplasmic
LOC106581198	106581198	-2.68152862671338	-0.887643592648641	-5.85173205822604	5.92199626151468e-06	0.0002043657565512	4.03407	RIMS-binding protein 2-like
LOC106581205	106581205	-3.41883173243531	0.0936210056051823	-8.70740133390485	1.01900360308948e-08	9.00638289825353e-06	10.1367	uncharacterized LOC106581205
LOC106581216	106581216	-2.34936833283342	-1.27296552801133	-4.42190682107143	0.000198915094757174	0.00185893205453062	0.781722	sialate O-acetylesterase-like
LOC106581229	106581229	-2.55536541924145	-1.23286008020532	-2.59425846805677	0.0162584767319757	0.0458833038837187	-3.22516	beta-galactosidase-1-like protein 2
LOC106581239	106581239	-2.87963106858006	-2.41182499937004	-2.59220802219524	0.0163331063689726	0.0460358937989521	-3.07681	seizure protein 6 homolog
LOC106581279	106581279	-2.24728041528136	0.644166804040246	-4.94515173757901	5.42406383578897e-05	0.00080146329955481	1.90447	glycerophosphodiester phosphodiesterase domain-containing protein 5-like
LOC106581299	106581299	-3.66581797694647	-2.76397848118283	-3.32827722240231	0.00293946324156097	0.0125775125317141	-1.59996	alkaline phosphatase, tissue-nonspecific isozyme-like
LOC106581301	106581301	-3.2234437777098	-2.20016690101222	-2.61622105164426	0.0154788970743793	0.0442145124289934	-3.02743	protein FAM131A-like
LOC106581307	106581307	-2.80419348422177	-0.833948490692373	-7.85008220803118	6.15997627495489e-08	2.08978750677409e-05	8.32311	T-cell differentiation antigen CD6-like
LOC106581342	106581342	-2.93156894441518	-1.22402212764404	-3.67218742162124	0.00127369413050395	0.00677622225045235	-0.902933	protocadherin Fat 3-like
LOC106581345	106581345	-3.20009108399944	-2.17201191752769	-3.39660153976167	0.00249270274400739	0.0110638184697016	-1.47208	protocadherin Fat 3-like
LOC106581355	106581355	-2.04724810022537	3.10317413255623	-3.81126929167209	0.000904753211769293	0.00529219920754412	-0.97555	tumor protein p53-inducible nuclear protein 1-like
LOC106581368	106581368	-2.76652826888096	-2.69638737843097	-3.59599971388592	0.00153490478103587	0.00774625273867327	-1.03696	protocadherin Fat 3-like
LOC106581370	106581370	-2.36040036237332	-1.47376446946347	-6.27275311184895	2.17313853913711e-06	0.000116036615223305	4.95422	uncharacterized LOC106581370
LOC106581476	106581476	-3.66534952702708	-1.48967466922554	-4.248330975964	0.000306327067476238	0.00247552956887799	0.38188	1-phosphatidylinositol 4,5-bisphosphate phosphodiesterase eta-1-like
LOC106581489	106581489	-2.0423574302781	-2.93619599802423	-4.18115942952084	0.00036199015321084	0.0027821055573774	0.238468	sialidase-4-like
LOC106581510	106581510	-2.61364197730337	-3.08173679005292	-3.60501474567214	0.00150144504682125	0.00762205763944053	-1.01924	uncharacterized LOC106581510
LOC106581534	106581534	-2.17572966876095	-3.09688610031012	-4.16918170492123	0.000372924840494074	0.00283564720236223	0.213719	claudin-8-like
LOC106581613	106581613	-2.23118337753341	1.32599926001081	-5.85995794379246	5.80607979026337e-06	0.000201677112132982	3.99851	E3 ubiquitin-protein ligase MYCBP2-like
LOC106581650	106581650	-2.1642626300385	-2.17612446222512	-3.70129762651844	0.00118587992949011	0.00645735462254457	-0.854894	ras-related protein Rab-17-like
LOC106581657	106581657	-2.80918179452531	-3.98517716833374	-3.12232763007205	0.00480830035619872	0.0180578749595539	-2.01068	melanophilin-like
LOC106581674	106581674	-2.6660061831438	-1.49696771543424	-3.88905157325281	0.000746719895965123	0.00460519644519291	-0.423077	poly(rC)-binding protein 3
LOC106581675	106581675	-2.62144245168276	2.64755108657697	-3.35131161633403	0.00278077270346102	0.0120446567311162	-1.91889	collagen alpha-1(XVIII) chain-like
LOC106581740	106581740	-2.01755661586502	0.0522508559314356	-4.92761356101118	5.66468529434254e-05	0.000824532986842151	1.80993	uncharacterized LOC106581740
LOC106581784	106581784	-4.54761010793946	-0.426443156310608	-4.08622298487382	0.000458228159303963	0.00326790596548505	0.0139277	retinol dehydrogenase 3-like
LOC106581859	106581859	-2.08488896854908	3.75175734962728	-4.99718698905992	4.7690707317686e-05	0.000739150944149425	1.88647	integrin beta-2-like
LOC106581888	106581888	-4.10037300797067	-2.25507449225725	-4.09190874366034	0.000451807982638814	0.00324032092780423	0.039218	uncharacterized LOC106581888
LOC106581907	106581907	-2.14237463952747	-3.28982724053082	-4.36521978437597	0.000229044723060267	0.00204305042050725	0.644142	SLIT and NTRK-like protein 5
LOC106581944	106581944	-2.13722453939387	-0.226276397638137	-6.80756028086792	6.26488279423907e-07	6.18859863315628e-05	6.15204	PHD finger protein 1-like
LOC106581948	106581948	-2.24902315282901	1.80438608521262	-7.35396230890207	1.82474643822195e-07	3.33293178803417e-05	7.36493	ral guanine nucleotide dissociation stimulator-like 2
LOC106581984	106581984	-3.90885809680692	-2.73448093394416	-5.66715870870739	9.24417014108506e-06	0.000265982490017196	3.50533	four and a half LIM domains protein 2-like
LOC106581998	106581998	-2.26442992188007	-3.23669536309712	-2.91787427425871	0.00777106866182176	0.0260973014774468	-2.45175	nuclear receptor subfamily 0 group B member 1-like
LOC106582019	106582019	-3.49299738760611	0.927649883828926	-3.96031717639753	0.000626055248925057	0.00406077473742699	-0.392213	guanine nucleotide exchange factor DBS-like
LOC106582038	106582038	-4.09160657496357	-2.60194674521366	-3.94012411853809	0.000658135862710905	0.00421352479698979	-0.29881	adrenodoxin-like
LOC106582039	106582039	-3.71721511769511	-2.86888036905925	-4.56870586670557	0.00013805969072835	0.00144859144629922	1.05266	immunoglobulin superfamily member 3-like
LOC106582051	106582051	-2.02886542229628	-2.25672600307655	-4.85379630249789	6.80121177105069e-05	0.000925549021647117	1.76293	uncharacterized LOC106582051
LOC106582074	106582074	-2.72445525610528	-2.90636937743524	-3.54823605792105	0.00172475545920108	0.00842093863246511	-1.1496	gap junction alpha-3 protein-like
LOC106582097	106582097	-2.11952562840669	3.02258860317794	-2.72087229705269	0.0122229929381741	0.0369008036693497	-3.42904	ankyrin repeat and SOCS box protein 9-like
LOC106582099	106582099	-2.06108732122188	-3.51337770511302	-2.83576459287226	0.00939735591688557	0.0301613644323313	-2.59198	G-protein coupled receptor 143-like
LOC106582114	106582114	-2.77056817931852	-1.3009926000356	-3.47394228084645	0.0020666218621914	0.00961884172166856	-1.31969	gap junction alpha-5 protein-like
LOC106582137	106582137	-2.19912189024183	2.13195002258755	-7.57747365967184	1.11420698955695e-07	2.60846777423174e-05	7.84725	ankyrin repeat domain-containing protein 10-like
LOC106582155	106582155	-2.25948325151913	-0.607602947232495	-3.67724358007909	0.00125799565061761	0.00671610903221156	-0.959815	collagen alpha-1(XXVIII) chain-like
LOC106582184	106582184	-3.30403073057387	-3.85512239404303	-5.12477179707847	3.48071730885392e-05	0.000619534249408015	2.20447	thrombospondin type-1 domain-containing protein 7A-like
LOC106582194	106582194	-2.97414069323812	2.74614567399249	-5.83349165784649	6.18750777939303e-06	0.000208003020876715	3.93368	transmembrane protein 106B-like
LOC106582211	106582211	-2.64206940362027	-3.90555514254688	-2.77036778431409	0.010919082830464	0.0337500750914747	-2.69705	von Willebrand factor D and EGF domain-containing protein-like
LOC106582280	106582280	-3.32556006960423	-0.0754384357214468	-8.17751063443248	3.06289378732816e-08	1.44694163974431e-05	9.02895	TGF-beta receptor type-2-like
LOC106582286	106582286	-2.29117060693336	-1.96673237425403	-2.9548946490513	0.00712911869559766	0.0244125795789502	-2.39594	microtubule-associated protein 2-like
LOC106582287	106582287	-2.8070591185	-3.37843798553948	-3.2111685690051	0.00389232797843086	0.015439674912434	-1.83192	isoprenoid synthase domain-containing protein-like
LOC106582334	106582334	-2.10660764672406	-2.14417808772277	-3.79062787511049	0.000951965397575681	0.00548511062669014	-0.621623	diacylglycerol kinase beta-like
LOC106582352	106582352	-2.61788546331306	0.142155114286983	-4.19680736990058	0.000348184328415948	0.00270509341988851	0.179969	solute carrier family 15 member 2-like
LOC106582378	106582378	-2.63019212313801	-2.62571958824939	-2.5785026476655	0.0168402338513161	0.0471565861372604	-3.10201	frizzled-5-like
LOC106582381	106582381	-2.87963068438255	-2.82426642377769	-4.94345828025346	5.44684140044634e-05	0.000803665508719019	1.8692	uncharacterized LOC106582381
LOC106582460	106582460	-2.10358398626795	-2.88287473910994	-3.8277745183445	0.000868670637303319	0.00513797032342986	-0.553718	disintegrin and metalloproteinase domain-containing protein 23-like
LOC106582495	106582495	-2.37538806482939	-3.77099014868154	-4.11289595432275	0.000428874283865205	0.00313040567410824	0.066718	interferon-induced guanylate-binding protein 1-like
LOC106582501	106582501	-3.69871576053372	1.33584205081671	-7.08009174882475	3.36985030922724e-07	4.56053828713908e-05	6.77488	interferon-induced guanylate-binding protein 1-like
LOC106582605	106582605	-2.50590529846522	0.472173873062691	-4.78515561406492	8.06337363675165e-05	0.00103011208430559	1.55303	voltage-dependent calcium channel subunit alpha-2/delta-2-like
LOC106582644	106582644	-2.26906647814985	-1.14127197931482	-3.75594924732645	0.00103681297224315	0.00584158541144233	-0.718814	uncharacterized LOC106582644
LOC106582652	106582652	-2.0277107036602	-3.39020413509652	-2.71342287504048	0.0124315387089585	0.0373535442156864	-2.88317	matrilin-4-like
LOC106582653	106582653	-2.37523201845758	-2.81465758949351	-4.70350713453895	9.87533516306736e-05	0.00116868571806476	1.41966	potassium voltage-gated channel subfamily S member 2-like
LOC106582696	106582696	-3.69032004327455	-3.85159330393165	-3.06843327534404	0.00546181217502053	0.0199088803679444	-2.13476	interleukin-17 receptor D-like
LOC106582707	106582707	-2.69659580546705	-2.48406463530245	-4.10871705842769	0.000433346579813824	0.00314893514271464	0.0681774	metabotropic glutamate receptor 4-like
LOC106582727	106582727	-3.10773134824365	-2.45153703707414	-7.66852273450186	9.13107166130427e-08	2.41082980468642e-05	7.81367	CD9 antigen-like
LOC106582737	106582737	-2.05760476379307	-0.910293587286121	-4.05061664443523	0.000500545371681686	0.00346600881209633	-0.086748	putative helicase mov-10-B.1
LOC106582740	106582740	-2.19261432449982	-0.42107358521629	-4.32885606984731	0.000250731361432417	0.00217060769414089	0.482578	protein Wnt-2b-A-like
LOC106582757	106582757	-3.81351106604811	-3.05184827797322	-4.00753885586911	0.000556956356833151	0.0037468557355295	-0.15191	caM kinase-like vesicle-associated protein
LOC106582790	106582790	-2.5831274564138	-3.95242993912433	-3.17715733541078	0.00422108938163489	0.0163838562315485	-1.90117	uncharacterized LOC106582790
LOC106582800	106582800	-2.64285432812683	-2.97154338631213	-2.59210552161398	0.0163368454664579	0.0460425687535836	-3.06723	twinfilin-2-like
LOC106582821	106582821	-2.27678802793016	0.958019182096176	-5.2858533868352	2.34225492314047e-05	0.000472312511854979	2.72292	uncharacterized LOC106582821
LOC106582828	106582828	-2.36230517264561	-2.11384354746039	-2.90526005441274	0.00800214851204919	0.0266786791849162	-2.59696	proton-associated sugar transporter A-like
LOC106582844	106582844	-2.78620771290792	1.21116545184379	-7.55143867234142	1.17970188328779e-07	2.60846777423174e-05	7.79793	band 4.1-like protein 1
LOC106582855	106582855	-2.94580497180544	-2.16239108718821	-4.18957775763064	0.000354496463428446	0.00274082380349361	0.249919	uncharacterized LOC106582855
LOC106582856	106582856	-3.91266406225542	-0.546841168454743	-5.98488950446799	4.30396452328631e-06	0.000168673223429515	4.3525	uncharacterized LOC106582856
LOC106582886	106582886	-2.99392923506256	-3.22223493303203	-5.06846183851713	3.99926168984425e-05	0.000670925090485059	2.14267	DEP domain-containing mTOR-interacting protein-like
LOC106582912	106582912	-3.1878181002919	-3.80790194465925	-3.56744028406123	0.00164580536437701	0.00814199719663664	-1.09775	cadherin-4-like
LOC106582920	106582920	-2.87643095232989	-3.26935558532285	-5.25162738806051	2.54754859696805e-05	0.000496299113560145	2.60977	inositol hexakisphosphate kinase 2-like
LOC106582958	106582958	-2.28769383556488	-1.85686482508576	-4.71154123171944	9.68022185422607e-05	0.00115188802139023	1.43505	intermediate filament family orphan 2-like
LOC106582976	106582976	-2.04336271762767	-2.47668491912344	-3.69506350064677	0.00120417011436717	0.00652646565969531	-0.837208	chromodomain-helicase-DNA-binding protein 5-like
LOC106582978	106582978	-3.12429242890238	-3.35691803870698	-3.86232272815039	0.000797680954345927	0.00483067301346237	-0.483605	immunoglobulin superfamily member 21-like
LOC106583005	106583005	-3.05439605476696	-2.7463001401333	-4.64259439051166	0.000114890479702513	0.00128838452463726	1.27478	R-spondin-1-like
LOC106583063	106583063	-2.3017412826932	-3.33064370463343	-3.454248605085	0.0021678313553018	0.00996630564741285	-1.3599	von Willebrand factor A domain-containing protein 1-like
LOC106583068	106583068	-2.24134456624732	2.75078381819342	-7.23835907041711	2.36121047115645e-07	3.81267379251252e-05	7.09812	prefoldin subunit 5-like
LOC106583093	106583093	-4.24533336670332	-2.28308828778936	-5.87389886378169	5.6148749283894e-06	0.000199556814121573	4.08826	cadherin EGF LAG seven-pass G-type receptor 2-like
LOC106583111	106583111	-4.12852452757118	-0.5722876344525	-4.71999553833989	9.47908404117161e-05	0.00113498936401707	1.45584	cyclin-dependent kinase 18-like
LOC106583133	106583133	-2.86448630093295	0.953513142067236	-6.0300419033755	3.86416171005322e-06	0.000158291661819886	4.45046	period circadian protein homolog 3-like
LOC106583141	106583141	-2.41718202730831	0.728876713389493	-5.49049358173239	1.41996822034492e-05	0.000346591952387386	3.17798	low-density lipoprotein receptor-related protein 1-like
LOC106583145	106583145	-3.18337801746187	-2.84542305225726	-5.22661994362496	2.70897977164202e-05	0.000520270373743008	2.60232	collagen alpha-1(VII) chain-like
LOC106583154	106583154	-2.66285596861971	2.19593740488305	-2.92115350733059	0.00771204784788233	0.0259302071297403	-2.89634	musculoskeletal embryonic nuclear protein 1-like
LOC106583161	106583161	-2.37737047202665	-0.104402460663108	-5.62193426680972	1.0315039945792e-05	0.000282578247650384	3.47956	sorting nexin-6-like
LOC106583180	106583180	-2.56735959451594	-3.02014071944543	-4.31362301261671	0.000260414544951437	0.00222608371258309	0.535764	SLIT-ROBO Rho GTPase-activating protein 3
LOC106583220	106583220	-3.26405401224044	-1.96558018228398	-5.12952761976139	3.44016177572043e-05	0.000615563523704563	2.36437	receptor tyrosine-protein kinase erbB-3-like
LOC106583225	106583225	-2.44798737101447	-3.08074425518486	-2.58798440424779	0.0164878444813773	0.0463846696250416	-3.1252	activin receptor type-1B-like
LOC106583232	106583232	-2.22172808279084	-2.4010249052455	-3.33027116355041	0.00292538539853838	0.0125321420912385	-1.62373	glycoprotein-N-acetylgalactosamine 3-beta-galactosyltransferase 1-A-like
LOC106583275	106583275	-2.46826447804094	-0.124454591883358	-3.99033025750501	0.000581214917991287	0.00385555683105972	-0.253867	growth/differentiation factor 11-like
LOC106583283	106583283	-3.50925365475957	-2.70043954638465	-2.78572748015799	0.0105419868802496	0.0328841061911453	-2.69016	25-hydroxyvitamin D-1 alpha hydroxylase, mitochondrial-like
LOC106583292	106583292	-2.01311508653076	-0.802288853149677	-3.75502470678907	0.00103917417793471	0.00585043834239204	-0.796643	bcl-2-modifying factor-like
LOC106583323	106583323	-2.70465443256203	-3.11936402304643	-4.65246373105779	0.000112106579429168	0.00126813076302036	1.26938	protein FAM219A-like
LOC106583333	106583333	-2.43020029378439	-1.07683203580016	-5.31964114539431	2.1560036479776e-05	0.000450286556630656	2.82969	uncharacterized LOC106583333
LOC106583410	106583410	-3.57495808314291	-2.58324723137991	-5.10930517291739	3.61598005256106e-05	0.000633007338718272	2.27909	otopetrin-1-like
LOC106583418	106583418	-2.2646186771444	-2.89578898216829	-2.98171308556417	0.00669609531391824	0.023264203704692	-2.31094	rho-related BTB domain-containing protein 3-like
LOC106583420	106583420	-2.30124717360494	-2.55984145308253	-3.31055264043217	0.00306753275549844	0.0129886731122253	-1.68213	uncharacterized LOC106583420
LOC106583422	106583422	-2.83311144882144	-0.425453688382294	-3.1526595373899	0.00447435302522328	0.0171176239554789	-2.20501	Rieske domain-containing protein-like
LOC106583429	106583429	-2.79279424265987	-2.82725269150515	-5.05397776387181	4.14482596490277e-05	0.000683733422677919	2.21269	uncharacterized LOC106583429
LOC106583443	106583443	-2.14663510295735	5.25128165901361	-2.98125496696672	0.00670327624165783	0.0232819271822461	-2.82451	inter-alpha-trypsin inhibitor heavy chain H3-like
LOC106583449	106583449	-2.50099836867918	0.437868897414882	-4.94853036968331	5.37890657013959e-05	0.000796894380523636	1.9497	voltage-dependent L-type calcium channel subunit alpha-1D-like
LOC106583450	106583450	-2.0345493982606	3.38896855339415	-3.95264474928696	0.000638057750931097	0.00412270250534279	-0.680209	uncharacterized LOC106583450
LOC106583466	106583466	-3.45273211465875	-0.536873803228429	-3.47783642659824	0.00204716299663709	0.00956139847101283	-1.32768	transmembrane protein 82-like
LOC106583484	106583484	-3.42208584482097	-2.74715871860888	-3.14585552987605	0.00454725843890036	0.017315671420511	-1.99099	keratinocyte differentiation factor 1-like
LOC106583524	106583524	-2.84730000251205	-2.51061388559663	-3.54171266607572	0.00175240858760003	0.00852540107317828	-1.19441	metabotropic glutamate receptor 2-like
LOC106583535	106583535	-2.26130819846595	-0.332257210537828	-3.88816047656096	0.000748365798766553	0.00461185572795843	-0.503137	SLIT-ROBO Rho GTPase-activating protein 3-like
LOC106583556	106583556	-2.2758286495078	-2.55189134718617	-3.52989921090077	0.00180359586257269	0.00869963674283592	-1.1826	translocator protein-like
LOC106583558	106583558	-2.2232088232546	0.738072698120302	-2.76779058859868	0.0109835941800288	0.0339182598501699	-3.1233	sodium- and chloride-dependent GABA transporter 2-like
LOC106583563	106583563	-2.34282547553643	-2.12386174416659	-3.08019485053333	0.00531228048338	0.0195013938479397	-2.15018	transmembrane prolyl 4-hydroxylase-like
LOC106583570	106583570	-2.91933384201394	-3.30380387916598	-2.87827726809103	0.00851864651081433	0.0280524817837249	-2.52263	paxillin-like
LOC106583614	106583614	-2.89904988976789	-1.77321372468153	-4.80564272772784	7.66377256484427e-05	0.000995342093437199	1.65523	histone deacetylase 7-like
LOC106583826	106583826	-3.69493700269909	1.80755488515466	-6.35627456914286	1.78543010985667e-06	0.000103567280949302	5.17981	phospholipase D4-like
LOC106583878	106583878	-2.63240904772461	1.21169761831926	-3.66364717407216	0.00130064858219733	0.00688030461524114	-1.23454	uncharacterized LOC106583878
LOC106583905	106583905	-2.17679361829214	3.08325792602735	-6.40312213464621	1.59966221624957e-06	9.65438541226869e-05	5.20461	protein yippee-like 3
LOC106583929	106583929	-2.34996513273848	-0.977741156695619	-5.922901822732	4.99217700678526e-06	0.000184859158709912	4.21154	C-Jun-amino-terminal kinase-interacting protein 3-like
LOC106583939	106583939	-2.78688914452275	3.82700672243541	-4.5956524744047	0.000129111670796402	0.00138364536546521	0.971298	nuclear protein 1-like
LOC106583956	106583956	-2.21449300510775	2.30342869654042	-3.86693073518945	0.000788656457872807	0.00479672925698064	-0.806097	putative gamma-glutamyltransferase YwrD
LOC106583957	106583957	-2.59613128954586	0.665542200965046	-5.65297273412659	9.56733859356044e-06	0.00027231240169773	3.54165	transmembrane 4 L6 family member 1-like
LOC106583964	106583964	-2.31301383851734	5.42446382802527	-6.25699247930239	2.25544116958099e-06	0.000117080752892654	4.82779	prothymosin alpha-A-like
LOC106584009	106584009	-2.99867818747825	-0.0611300930501706	-4.67823576989539	0.000105152027668623	0.00121560707002297	1.35812	myomegalin-like
LOC106584020	106584020	-3.99957418806026	-0.563270683546403	-3.20835208828857	0.00391858403114726	0.0155181656962754	-1.91501	leucine-rich repeat-containing protein 19-like
LOC106584028	106584028	-6.01862919831974	-1.03496450832183	-4.10357555255167	0.000438912714992606	0.00317837913879725	0.0647282	angiopoietin-related protein 3-like
LOC106584035	106584035	-3.431526140323	-2.0211162418096	-6.306770077773	2.00578937843872e-06	0.000110960239431811	4.92564	putative tyrosine-protein phosphatase auxilin
LOC106584036	106584036	-2.47563489479512	1.05367748658671	-3.49542761271122	0.00196146930333995	0.0092798856207882	-1.45877	leptin receptor-like
LOC106584046	106584046	-2.007314522092	1.65724441741676	-2.87842644886306	0.00851570548250771	0.0280503532655597	-2.82533	N(G),N(G)-dimethylarginine dimethylaminohydrolase 1-like
LOC106584049	106584049	-2.28695552546715	-0.00906107160466156	-3.51728904691657	0.00185985020974479	0.00890701969834431	-1.32568	rho GTPase-activating protein SYDE2-like
LOC106584065	106584065	-2.98394293280922	-1.1862136761383	-2.71691492250637	0.0123333644472643	0.037145376175271	-3.12151	rhophilin-1-like
LOC106584085	106584085	-4.30195559679271	-2.06410098720553	-5.33344932347477	2.08427084681759e-05	0.000440543238900036	2.72564	uncharacterized LOC106584085
LOC106584164	106584164	-3.40258498720975	0.101468771416623	-8.08126313797426	3.7556478611832e-08	1.53825840324023e-05	8.88959	zinc finger protein Gfi-1-like
LOC106584171	106584171	-3.49968408865148	-1.22392338669746	-2.87619904141169	0.00855971854330546	0.0281298147745066	-2.76268	gelsolin-like
LOC106584173	106584173	-2.25688164212195	0.204768090942256	-4.164073839939	0.000377687309267154	0.00286000459394372	0.147353	guanine nucleotide-binding protein G(I)/G(S)/G(O) subunit gamma-12-like
LOC106584192	106584192	-2.31932141084837	1.94127347355966	-3.89132144109999	0.000742543484672639	0.00458860450344347	-0.625696	cadherin-2-like
LOC106584206	106584206	-2.74730630777314	-2.02289604955255	-3.23664758587476	0.00366241627313705	0.014780811457532	-1.8452	nascent polypeptide-associated complex subunit alpha, muscle-specific form-like
LOC106584230	106584230	-2.11601523108406	-2.35841941176831	-5.62499913335737	1.02386398271006e-05	0.000281461277338469	3.48677	phosphatidylinositol 4,5-bisphosphate 3-kinase catalytic subunit alpha isoform-like
LOC106584234	106584234	-2.7777354617836	-3.40642296354843	-3.21310160295804	0.00387440627319938	0.015397681823651	-1.8287	36.4 kDa proline-rich protein-like
LOC106584242	106584242	-3.05270875064413	-2.77469472470877	-4.88767427035804	6.25357296148842e-05	0.000874406750560159	1.78905	unconventional myosin-Vb-like
LOC106584276	106584276	-2.80858649367945	-0.528877168414142	-3.81922914706895	0.000887170928176524	0.00521146206368497	-0.574503	dimethylaniline monooxygenase [N-oxide-forming] 5-like
LOC106584291	106584291	-3.09531197037501	3.25976706383155	-4.18602542521265	0.000357639599274298	0.00275520455405672	0.129177	cytochrome P450 2J2-like
LOC106584294	106584294	-2.95447412321215	-3.28800610543638	-2.90102550369123	0.00808118062806837	0.0268993590261947	-2.45917	uncharacterized LOC106584294
LOC106584325	106584325	-2.85194451367543	-3.35363490788724	-3.57834036591149	0.00160258137443388	0.00798461623523756	-1.07463	tetratricopeptide repeat protein 39A-like
LOC106584327	106584327	-2.94119830459698	-1.03193452398937	-4.89320143808537	6.16853705798174e-05	0.000869758545883185	1.85596	stathmin-like
LOC106584340	106584340	-4.09453467118916	-1.08025488862094	-4.2856972292152	0.000279145545870632	0.00232121374191905	0.472209	leucine-rich repeat-containing protein 7-like
LOC106584356	106584356	-3.42982385869292	-2.8151715192618	-6.06669625171552	3.54097510598256e-06	0.000152080805510908	4.24922	ankyrin repeat domain-containing protein 29-like
LOC106584367	106584367	-2.27140798690973	0.825431568244765	-7.05834126446113	3.53957276222233e-07	4.66196434478428e-05	6.74095	uncharacterized LOC106584367
LOC106584369	106584369	-2.29033097452472	1.43937893319999	-5.66198145105808	9.36080725557841e-06	0.000267795632441104	3.49788	tyrosine-protein kinase ZAP-70-like
LOC106584396	106584396	-2.91641393198024	-1.42139430677277	-5.18044612207975	3.03475039531183e-05	0.000564028804269757	2.51476	uncharacterized LOC106584396
LOC106584397	106584397	-3.05606416201598	-0.900186563190811	-4.37545297356305	0.000223286937948024	0.00200838647507293	0.674022	semaphorin-4E-like
LOC106584402	106584402	-2.22199776752526	1.76638411764984	-9.02360106486363	5.37782168892718e-09	7.52581330184617e-06	10.7626	transcription elongation factor A protein 3-like
LOC106584407	106584407	-3.06845706581668	0.696024452088947	-8.49955912700226	1.5621525848364e-08	1.16592126031812e-05	9.72753	amino-terminal enhancer of split-like
LOC106584416	106584416	-2.85343388142234	-0.237109462184832	-5.86880265509529	5.68401687782179e-06	0.000200267879340523	4.06421	SHC-transforming protein 2-like
LOC106584427	106584427	-3.9675939092743	-3.07560397526364	-5.14710262989386	3.29438768291105e-05	0.000595729908696743	2.26723	leucine-rich repeat and immunoglobulin-like domain-containing nogo receptor-interacting protein 3
LOC106584461	106584461	-2.0292087433438	0.428227932119643	-7.54517321222041	1.19604608239054e-07	2.60846777423174e-05	7.75884	zinc finger and SCAN domain-containing protein 21-like
LOC106584489	106584489	-2.03062677992978	1.17079695740857	-3.29047204359508	0.00321917835826411	0.0134426612384257	-1.90815	peroxisome proliferator-activated receptor alpha-like
LOC106584541	106584541	-2.80169793885061	-1.89962357352382	-5.41112939519382	1.7234645725124e-05	0.000388560518108448	3.02044	calcium-dependent secretion activator 2-like
LOC106584557	106584557	-2.22663260097504	-2.29582962692363	-3.31070760394226	0.0030663899144266	0.0129871086590078	-1.68093	calcium-dependent secretion activator 2-like
LOC106584561	106584561	-4.34101403883606	-1.97057552291344	-6.6145166725455	9.7756112821282e-07	7.4449814177224e-05	5.68917	hyaluronidase-4-like
LOC106584588	106584588	-2.85868884997882	-3.26290642386394	-3.09804004217664	0.00509290232224741	0.0189047543540011	-2.06411	ATP-binding cassette sub-family C member 8-like
LOC106584629	106584629	-2.01278933924009	4.55463761321874	-6.32068048091827	1.94120181611995e-06	0.000109705538531429	4.96932	40S ribosomal protein S13-like
LOC106584889	106584889	-2.47356566373597	-0.525824658894427	-3.07129949773509	0.00542500346716736	0.0198091070285152	-2.21695	uncharacterized LOC106584889
LOC106584898	106584898	-2.6065875947743	-2.32218717163607	-4.31196889447741	0.000261488228960982	0.0022318987524674	0.5252	GTP-binding protein 2-like
LOC106584912	106584912	-3.73776953013324	-3.04847194311106	-3.73024391320194	0.00110447438680251	0.00610916942607857	-0.753767	ribosome-binding protein 1-like
LOC106584914	106584914	-3.68081891322634	-2.81448003320762	-3.22507319364718	0.00376518029243794	0.0150885747884287	-1.81095	uncharacterized LOC106584914
LOC106584938	106584938	-2.42073251279964	-3.7170046097745	-3.30209950216367	0.00313050461766469	0.0131623845879928	-1.64758	cytochrome P450 2J2-like
LOC106584977	106584977	-2.10480788676288	0.98109339135048	-4.76539029688631	8.46875247676905e-05	0.00106091578024903	1.35936	EMI domain-containing protein 1-like
LOC106584986	106584986	-2.51748962822355	-3.22779215035715	-4.09551762140584	0.000447779401236877	0.00322174785131571	0.0392122	peroxisome assembly factor 2-like
LOC106584996	106584996	-2.9431100911813	-1.57117145113012	-6.94309370339582	4.59693135744308e-07	5.3318878793924e-05	6.26711	putative phospholipase B-like 2
LOC106585002	106585002	-3.28680507954366	-0.635848276689168	-3.83276176019564	0.000858050074605307	0.00509070302167353	-0.584143	uncharacterized LOC106585002
LOC106585003	106585003	-2.0118253577691	-2.87050223035325	-4.12594726580549	0.000415199945191952	0.00306010650849614	0.114307	T-box transcription factor TBX5-like
LOC106585075	106585075	-3.03862741193684	-4.51369875879902	-4.23887150629885	0.000313616977628823	0.00251503475600334	0.294815	alpha-2B adrenergic receptor-like
LOC106585104	106585104	-2.85811718254935	0.888788771372733	-6.27491194907298	2.16210619330735e-06	0.000115641925342233	5.00763	U4/U6.U5 small nuclear ribonucleoprotein 27 kDa protein-like
LOC106585134	106585134	-3.74697410309777	-0.314110061481115	-3.56436326289719	0.0016582126419952	0.00818408960970622	-1.16857	serine protease HTRA1-like
LOC106585187	106585187	-2.28774456494287	3.77238078940768	-5.26839255074363	2.4448069590026e-05	0.000483291857122197	2.48537	dual specificity protein phosphatase CDC14A-like
LOC106585214	106585214	-2.40693951893077	-1.10394585327679	-5.47646312886537	1.46937941121273e-05	0.000353261108840305	3.18174	syntaxin-binding protein 1-like
LOC106585259	106585259	-2.32395667082489	3.45279199932387	-4.46049672309086	0.000180704665225559	0.00173901056913055	0.516149	ankyrin-1-like
LOC106585261	106585261	-3.06716664795766	-3.43478458014872	-4.93240940703421	5.59783776230768e-05	0.000818141771474612	1.86586	transcription factor COE2
LOC106585295	106585295	-2.34751888496089	-2.39388840837586	-4.75489871392056	8.69219419779599e-05	0.0010755392957314	1.53752	group 3 secretory phospholipase A2-like
LOC106585320	106585320	-3.19708734554064	-2.24513223897047	-5.67160525960914	9.14517404083898e-06	0.0002641013029541	3.54021	tetratricopeptide repeat protein 28-like
LOC106585347	106585347	-2.47711572424338	-3.84550971091708	-3.68459684701704	0.00123550405008988	0.00664202769312068	-0.849906	protein phosphatase 1 regulatory subunit 3C-like
LOC106585411	106585411	-3.83887621358678	-2.51606375100419	-4.5967031229054	0.000128774818999018	0.00138106541395812	1.1786	probable G-protein coupled receptor 21
LOC106585426	106585426	-2.33118326970542	-3.00819029194772	-4.23256142229457	0.000318575699034505	0.00254451448936335	0.355529	collagen alpha-1(I) chain-like
LOC106585428	106585428	-2.48119004464934	-3.60658240391523	-3.19715399357521	0.00402468113566528	0.0158303419137382	-1.87531	voltage-dependent N-type calcium channel subunit alpha-1B-like
LOC106585430	106585430	-2.22173954190392	-0.842494445523324	-2.80750078817747	0.010028531537351	0.0316558515238226	-2.88537	arrestin domain-containing protein 1-like
LOC106585459	106585459	-4.94372228229784	-0.675857897174129	-3.98790765647338	0.000584713073179951	0.00387228650819171	-0.202114	stromelysin-3-like
LOC106585488	106585488	-2.50025757616556	0.92545844488556	-2.93176027699321	0.00752406109088088	0.0254510137776539	-2.51972	C-type lectin domain family 4 member E-like
LOC106585490	106585490	-2.21080289710449	-1.29819081135499	-3.30473589318032	0.00311073123200932	0.0131120756975734	-1.6815	phospholipase A2-like
LOC106585491	106585491	-2.91001781662277	0.63716843102416	-4.5628170443718	0.00014009650405028	0.00146172139951311	1.08211	phospholipase A2, minor isoenzyme-like
LOC106585518	106585518	-2.90126577713583	-2.80879245078054	-3.25710470924562	0.00348739364792818	0.0142699321466028	-1.762	coiled-coil domain-containing protein 92-like
LOC106585524	106585524	-2.73884808138142	-2.86595782292501	-4.26572931840376	0.000293357309816673	0.00240134014318859	0.414531	adhesion G-protein coupled receptor D1-like
LOC106585556	106585556	-2.10828691614316	-1.56386710031772	-2.80519000280137	0.0100818773905141	0.0317844939985596	-2.78982	dihydropyrimidinase-related protein 2-like
LOC106585586	106585586	-3.91091912758713	0.413468436753728	-3.47219621467819	0.00207540544861756	0.00964769098924142	-1.38639	indoleamine 2,3-dioxygenase 2-like
LOC106585596	106585596	-4.07088299269163	1.73104032087751	-3.84968510040877	0.000822957971539792	0.0049462896263664	-0.611504	complement C1q-like protein 4
LOC106585597	106585597	-3.08787821345297	3.66342603752964	-2.67089416175689	0.0136878701404718	0.0402099892012494	-3.21301	uncharacterized LOC106585597
LOC106585608	106585608	-2.08959112999575	1.71415365432704	-3.60972853368451	0.00148423558948236	0.00756442132144986	-1.32942	vinexin-like
LOC106585652	106585652	-3.20798864757834	-1.35692576295108	-5.00878251165357	4.63433441929635e-05	0.000728011018739416	2.09832	apoptosis-inducing factor 3-like
LOC106585658	106585658	-2.52663616607709	3.13549743151543	-6.54507954651534	1.14852142845989e-06	8.06992483185231e-05	5.52413	acetyl-CoA carboxylase 2-like
LOC106585665	106585665	-3.45437104144433	-1.03304892612896	-5.77991967024051	7.03950901825884e-06	0.000225119986657181	3.83694	uncharacterized LOC106585665
LOC106585677	106585677	-2.8601743929587	-0.323008128794345	-6.09370483134353	3.32057523163435e-06	0.000147673883051835	4.5862	small G protein signaling modulator 1-like
LOC106585698	106585698	-3.81477644093218	-2.23458466183081	-5.95916248020399	4.57703649816046e-06	0.000174093259147471	4.12228	fibrous sheath CABYR-binding protein-like
LOC106585809	106585809	-2.25852604364598	-0.176625336799179	-3.65309578938013	0.00133472570243763	0.00700548483232855	-0.997147	G-protein coupled receptor 98-like
LOC106585834	106585834	-3.07847489908525	-0.411119068987669	-5.9868299652854	4.2840535440104e-06	0.000168386638124118	4.35625	perforin-1-like
LOC106585899	106585899	-2.06501210708771	-3.34549410528987	-3.80498812853322	0.000918869844172993	0.00534866717970859	-0.588599	protein-lysine 6-oxidase-like
LOC106585913	106585913	-2.44746446015753	-3.5803150243743	-3.97892162653305	0.000597871828930616	0.00393034316822542	-0.236531	pikachurin-like
LOC106585947	106585947	-2.35107482683533	-1.01431739336384	-4.70224629820084	9.90631207705535e-05	0.00117070160950029	1.41798	uncharacterized LOC106585947
LOC106586055	106586055	-2.42141756600125	-1.0424333491792	-3.91250773001995	0.000704659554695431	0.00441790102744087	-0.426337	microtubule-associated tumor suppressor 1 homolog A-like
LOC106586061	106586061	-3.11016837905561	-1.79295804063644	-6.45411072740069	1.41979204388708e-06	9.1209457214593e-05	5.34256	collagen alpha-3(VI) chain-like
LOC106586063	106586063	-3.43388427853903	-3.57157230453094	-4.09421491274698	0.000449229478536878	0.00322681919658278	0.0147018	carboxy-terminal domain RNA polymerase II polypeptide A small phosphatase 1-like
LOC106586149	106586149	-2.41486916831368	-3.39908753036232	-3.15880181697672	0.0044095081416407	0.0169403220593216	-1.97315	acid-sensing ion channel 4-like
LOC106586175	106586175	-2.91090600730962	3.83450376373348	-4.80131961566585	7.74640245120481e-05	0.00100255754365889	1.3509	catalase-like
LOC106586190	106586190	-3.63905879657383	-3.10525084250428	-3.51752352878002	0.00185878867806632	0.00890504645818141	-1.20249	potassium voltage-gated channel subfamily H member 7-like
LOC106586248	106586248	-2.22237684214742	-0.88815343038307	-3.69887813754418	0.0011929457373084	0.00648531491311751	-0.847427	uncharacterized LOC106586248
LOC106586276	106586276	-2.01601525815139	-2.01498830390731	-3.80497845388345	0.000918891754283571	0.00534866717970859	-0.630405	interleukin-1 receptor-like 1
LOC106586280	106586280	-3.07088555369306	2.3887645092082	-8.71560802365506	1.00207443375675e-08	9.00638289825353e-06	10.1902	glycophorin-C-like
LOC106586303	106586303	-2.81052556924709	-4.0022637427806	-3.75639519858208	0.00103567593780228	0.00583809667167237	-0.705024	receptor activity-modifying protein 1-like
LOC106586307	106586307	-2.14716086072746	0.211194933938884	-3.48493338245447	0.0020121593089771	0.00943728285872154	-1.43885	mitogen-activated protein kinase kinase kinase 19-like
LOC106586347	106586347	-2.43575978490151	-2.53061678016357	-4.50892553902031	0.000160193075261236	0.00159478554967959	0.947964	uncharacterized LOC106586347
LOC106586448	106586448	-2.86734182012447	-2.40027039326587	-3.4413765009752	0.00223658238153781	0.0101965326274371	-1.39179	microtubule-associated protein 2-like
LOC106586453	106586453	-2.05841262187466	-0.947196027581398	-3.58061952118592	0.00159368513247333	0.00795563449156501	-1.13497	phosphatidylcholine-sterol acyltransferase-like
LOC106586462	106586462	-2.23646730253992	-3.73351442872874	-3.038019551904	0.00586747913339461	0.0210225255146353	-2.20199	zinc finger protein 385B-like
LOC106586467	106586467	-3.07987073571156	-2.86433839934398	-4.23700424411171	0.000315076281252461	0.00252257287454331	0.336121	protein phosphatase 1 regulatory subunit 1C-like
LOC106586468	106586468	-2.16559833240146	-0.580758322503905	-4.424836186255	0.000197470567974882	0.00184948312772013	0.777118	calcium/calmodulin-dependent 3',5'-cyclic nucleotide phosphodiesterase 1A-like
LOC106586473	106586473	-2.32971898933917	-0.609110092293831	-4.47726916634454	0.000173319159866739	0.00168580866008813	0.892424	dnaJ homolog subfamily C member 10-like
LOC106586500	106586500	-2.18024137964072	-2.26682325500214	-3.64866906702028	0.0013492822614973	0.0070609214762618	-0.933027	uncharacterized LOC106586500
LOC106586575	106586575	-2.76915455493737	-0.75015857563104	-7.70558812722511	8.42303278355136e-08	2.3369682681024e-05	8.07095	uncharacterized LOC106586575
LOC106586625	106586625	-2.0287635728571	-3.87096931130244	-3.12752560776258	0.00474941363539365	0.0178867241935783	-2.01107	atypical chemokine receptor 3-like
LOC106586711	106586711	-2.10411651204917	-2.31540906268462	-4.71946859213465	9.49149708179029e-05	0.00113566591018528	1.45855	NACHT, LRR and PYD domains-containing protein 12-like
LOC106586740	106586740	-2.33789696091744	-2.13241015690561	-4.67334923668232	0.000106436526046055	0.00122549782783093	1.34747	DNA repair protein REV1-like
LOC106586754	106586754	-3.7782849224838	-1.11061466016454	-2.90155405196965	0.00807127547812852	0.0268850399889343	-2.58971	serine protease 33-like
LOC106586767	106586767	-2.12529903600359	-3.24209793334745	-3.97883206248044	0.000598004448925145	0.00393044567937376	-0.208546	titin-like
LOC106586788	106586788	-2.43979768182854	3.60294365181398	-2.70118375388998	0.0127814786186604	0.0381291858614141	-3.56972	amine oxidase [flavin-containing]
LOC106586789	106586789	-2.22019401569712	-3.2066767285533	-4.32981501979356	0.000250133954355474	0.00216864227322101	0.573788	probable G-protein coupled receptor 82
LOC106586805	106586805	-3.42642049098069	-2.31038974501288	-5.02575714971265	4.44398770088035e-05	0.000708572763408848	2.15398	C-X-C chemokine receptor type 1-like
LOC106586823	106586823	-2.28472492707085	-1.27765196515322	-3.93650858735443	0.000664049269622241	0.00423765129575007	-0.313534	anion exchange protein 3-like
LOC106586875	106586875	-3.14161492685556	-3.69630343876191	-3.56982631934077	0.00163624697715486	0.00810450890476748	-1.0973	uncharacterized LOC106586875
LOC106586939	106586939	-3.76073421118279	-0.961612356444549	-7.8706798937083	5.89259509986538e-08	2.01947652065386e-05	8.42631	T-cell-specific surface glycoprotein CD28-like
LOC106586976	106586976	-4.5519974839455	-2.67096257910892	-3.67028798199262	0.0012796411881368	0.00680355056906167	-0.879534	uncharacterized LOC106586976
LOC106587004	106587004	-2.50510285658133	1.44203388688796	-5.31130757427766	2.20050063642332e-05	0.00045507010917177	2.74392	far upstream element-binding protein 3-like
LOC106587006	106587006	-2.20501521198717	-2.42947393177232	-4.0947039714482	0.000448684548960307	0.00322480617619963	0.0462488	uncharacterized LOC106587006
LOC106587033	106587033	-2.86757339529652	-2.4180858283499	-5.99353989492856	4.21592357993972e-06	0.000166776626161039	4.31814	uncharacterized LOC106587033
LOC106587061	106587061	-3.34580486766251	-2.62331543930056	-3.84667477638911	0.000829094791646303	0.00497282145983704	-0.504079	ankyrin repeat and BTB/POZ domain-containing protein 2-like
LOC106587081	106587081	-4.1218551335184	-2.72880320825358	-5.21271856666727	2.80315354019386e-05	0.000532805403514154	2.53372	ryanodine receptor 3-like
LOC106587085	106587085	-2.50232645829078	-1.88599974922295	-4.32801369651498	0.000251257318636593	0.00217269008849861	0.566802	transmembrane protein 138
LOC106587093	106587093	-3.51913966175335	-2.59367253886647	-5.23687622483925	2.64155628566432e-05	0.000510761712206805	2.63507	flocculation protein FLO11-like
LOC106587138	106587138	-2.30508719116574	0.659362383329765	-5.87151039535596	5.64717285337091e-06	0.000200242469219231	4.0886	two pore calcium channel protein 2-like
LOC106587151	106587151	-2.30274488481936	-2.87111107863823	-3.259711758326	0.0034656798592674	0.0142035782493417	-1.76178	V-set and immunoglobulin domain-containing protein 1-like
LOC106587167	106587167	-2.20230588311116	-2.70401769182564	-2.79042508116339	0.0104291430261034	0.0326260430024877	-2.68418	neural-cadherin-like
LOC106587175	106587175	-3.99650065812246	-3.50471503437997	-4.00523765610891	0.000560141213903783	0.00375807087698212	-0.150383	borealin-2-like
LOC106587178	106587178	-4.23696685221899	-2.12658129403782	-5.34477839457031	2.02722473393907e-05	0.000431199302812398	2.80844	polyamine-modulated factor 1-binding protein 1-like
LOC106587183	106587183	-2.71383828986765	-1.4050408615851	-3.23496840440843	0.00367715472573484	0.0148260406504838	-1.89558	glycine cleavage system H protein, mitochondrial-like
LOC106587188	106587188	-3.40822396090648	-1.98328209420273	-5.84469347146232	6.02305010292432e-06	0.000205788566385367	3.81339	polycystic kidney disease protein 1-like 2
LOC106587189	106587189	-2.57101549251194	-1.51249073387155	-4.42797535824261	0.000195934224196066	0.00183868311088267	0.795003	bolA-like protein 3
LOC106587197	106587197	-2.54498065599905	-1.93395381158166	-6.17644856392905	2.72852410235481e-06	0.000131666969111622	4.67578	ras association domain-containing protein 10-like
LOC106587200	106587200	-4.48423510665299	-2.07817564256242	-4.1916659199753	0.000352661689050291	0.00273145204997428	0.24792	polypeptide N-acetylgalactosaminyltransferase 18
LOC106587208	106587208	-2.38508114031802	-0.51903941588152	-5.39351475515611	1.79930024577311e-05	0.000399677897186083	3.00286	AT-rich interactive domain-containing protein 3B-like
LOC106587226	106587226	-2.14507109111511	-3.81630519985087	-2.9611567151133	0.00702567270655057	0.0241272232640294	-2.33504	uncharacterized LOC106587226
LOC106587267	106587267	-2.07831783522833	2.7136183612135	-7.41085286359993	1.6084210911231e-07	3.10462245784256e-05	7.47536	RING finger protein 166
LOC106587278	106587278	-2.89425959006123	-0.101562936839392	-5.10232422367034	3.67875902473519e-05	0.000638196284115475	2.33106	skin secretory protein xP2-like
LOC106587295	106587295	-2.32731995099476	1.08957280958235	-4.20061443239238	0.000344905515267291	0.00268895000830252	0.056951	alanine aminotransferase 2-like
LOC106587347	106587347	-2.8228797413622	-0.534757699099522	-3.9780527768543	0.000599159589956002	0.00393588277724994	-0.214966	hepatocyte nuclear factor 4-beta-like
LOC106587359	106587359	-2.13996505090105	-1.53976140993604	-3.80817731921287	0.000911675329337622	0.00532157346593496	-0.594784	DNA replication complex GINS protein PSF2-like
LOC106587376	106587376	-3.30331601005903	-3.45527932313328	-4.11027603269197	0.000431672754926906	0.0031422109117848	0.0705819	carboxylesterase 3-like
LOC106587398	106587398	-2.45170607801615	3.66397111352551	-2.72033695604978	0.0122378689078157	0.0369305652543996	-3.14121	cytochrome P450 2D15-like
LOC106587405	106587405	-4.76723413218957	-2.56011090023172	-4.20473077501647	0.000341394924240372	0.0026683942112025	0.271917	calretinin-like
LOC106587409	106587409	-2.28263631269615	1.97412795936437	-4.37451577486401	0.000223808188842018	0.00200937927977516	0.395173	lysozyme g-like
LOC106587497	106587497	-2.43346632762578	-0.187956615625267	-3.9490440356403	0.000643768895783154	0.00414445507643723	-0.326407	transcription factor SOX-6-like
LOC106587539	106587539	-3.20827667683656	-3.11264040116104	-2.81118814934863	0.00994396105618671	0.0314539344540485	-2.67211	serine/threonine-protein kinase 33-like
LOC106587554	106587554	-2.21004143115618	-0.602908815049589	-6.51782644017678	1.22371742154958e-06	8.45674348151528e-05	5.54478	uncharacterized LOC106587554
LOC106587584	106587584	-2.71857032237342	-0.974494469894482	-4.52607832193482	0.000153501556397258	0.00155106692794701	1.01771	uncharacterized LOC106587584
LOC106587635	106587635	-3.28076209150462	-0.379746532547434	-2.94782268621488	0.00724769538871285	0.024739799985624	-2.49959	electron transfer flavoprotein subunit alpha, mitochondrial-like
LOC106587675	106587675	-2.42774186983626	-1.64229372623205	-2.62855335149708	0.0150566620741265	0.0432623023715983	-3.20793	uncharacterized LOC106587675
LOC106587707	106587707	-2.10250580757446	0.768667370850087	-3.93295431936321	0.000669913742314867	0.00426131116465665	-0.380336	ras-like protein family member 12
LOC106587731	106587731	-2.64206181289223	-2.21227577214496	-4.76047444713345	8.57271826271477e-05	0.00106947952408464	1.50194	homer protein homolog 2-like
LOC106587812	106587812	-2.82330748987449	-3.01367977736046	-3.52624464075866	0.00181972535970085	0.00875731421850016	-1.18789	guanosine-3',5'-bis(diphosphate) 3'-pyrophosphohydrolase MESH1-like
LOC106587894	106587894	-2.58720646864359	-1.07217241177033	-3.46583004269359	0.00210774046743988	0.00975479831051892	-1.34034	very long-chain acyl-CoA synthetase-like
LOC106587948	106587948	-2.38016852403883	0.0078387125761819	-6.27487321895269	2.1623036120682e-06	0.000115641925342233	5.00409	tumor protein p53-inducible protein 11-like
LOC106587999	106587999	-2.12342561222209	-4.05680562532777	-3.53687426129642	0.0017731989067471	0.00859520982769593	-1.16241	transient receptor potential cation channel subfamily M member 1-like
LOC106588004	106588004	-3.49946065879624	-1.0451909267586	-5.38755663345718	1.82570979171538e-05	0.000403675372380202	2.98298	uncharacterized LOC106588004
LOC106588007	106588007	-2.09273093561014	0.277548776240724	-2.94365669028419	0.00731842755507522	0.0249135118452013	-2.68397	corticosteroid 11-beta-dehydrogenase isozyme 2-like
LOC106588082	106588082	-2.81922440544903	2.46282390166416	-5.57668809888123	1.15127231011761e-05	0.000303030029840204	3.36276	group XIIB secretory phospholipase A2-like protein
LOC106588084	106588084	-2.18102217042745	2.40687288708301	-5.51583101008394	1.33496531703011e-05	0.000333106576060722	3.12583	integrin alpha-L-like
LOC106588185	106588185	-2.57333776803338	-3.28259490991991	-2.94036318350803	0.00737481280370697	0.0250687554083996	-2.44221	cellular retinoic acid-binding protein 2-like
LOC106588186	106588186	-3.50331983875429	0.654588247133147	-6.78076148037432	6.66218224988032e-07	6.35568704716673e-05	6.1311	uncharacterized LOC106588186
LOC106588235	106588235	-5.09767927995827	-2.9368967394503	-4.65862747868249	0.000110402389648554	0.00125344949783786	1.25787	GTP-binding protein Rhes pseudogene
LOC106588252	106588252	-2.25936053316662	-3.63744343519862	-3.66284681883014	0.00130320318670286	0.00688522608598429	-0.89544	uncharacterized LOC106588252
LOC106588268	106588268	-2.98133311526146	-2.54900064618315	-3.85559552975156	0.000811039276225694	0.00489392115187139	-0.484343	piggyBac transposable element-derived protein 4-like
LOC106588287	106588287	-3.77534199707302	-1.58687596176366	-4.02150174005452	0.000538013229062446	0.00365524658470866	-0.114342	uncharacterized LOC106588287
LOC106588347	106588347	-2.60719302286219	-2.36996465390036	-3.85458305788019	0.000813068805500172	0.00490193906676966	-0.520757	protein AF1q-like
LOC106588363	106588363	-2.8439178212121	-2.13364363104469	-3.70806716388831	0.00116632842854187	0.00637738411603694	-0.797826	venom phosphodiesterase 1-like
LOC106588373	106588373	-2.67862051769628	-4.19078389466956	-2.77402574454743	0.0108281340666376	0.033521403886265	-2.67924	uncharacterized LOC106588373
LOC106588374	106588374	-2.5939658844481	-2.45608588147729	-3.17037216719536	0.00428981456003466	0.0165745274240131	-1.94383	tenascin-like
LOC106588421	106588421	-4.06508323749118	1.09197377099228	-5.43857901399547	1.61168828756553e-05	0.000372540693917247	3.09716	triosephosphate isomerase A-like
LOC106588432	106588432	-2.77810855218867	-0.902712018139857	-3.43280635951902	0.00228353159041135	0.0103669494451954	-1.42511	glyceraldehyde-3-phosphate dehydrogenase-like
LOC106588501	106588501	-2.66906345451724	-1.83368399847273	-3.65789811059088	0.00131910852864977	0.00694304639448851	-0.910812	piggyBac transposable element-derived protein 4-like
LOC106588562	106588562	-3.19156500275875	-2.03189985785987	-3.61769142371326	0.00145560273394565	0.00745469250111291	-0.996018	thrombospondin-3b-like
LOC106588580	106588580	-2.24210260339623	-2.46538498523045	-3.46476773869041	0.00211318381367902	0.0097732568942748	-1.39778	synaptic vesicle glycoprotein 2A-like
LOC106588596	106588596	-2.28313934524391	2.0815367849613	-3.15266785267147	0.00447426462050189	0.0171176239554789	-2.25215	CMP-N-acetylneuraminate-beta-galactosamide-alpha-2,3-sialyltransferase 1-like
LOC106588612	106588612	-2.44180433834617	-0.447906434146091	-2.58747926578098	0.0165064425420484	0.0464187407746485	-3.17817	nuclear receptor subfamily 0 group B member 2-like
LOC106588628	106588628	-2.88676657853576	-2.39730331028772	-5.28046860114299	2.37340821891403e-05	0.000475049394758324	2.61467	receptor-type tyrosine-protein phosphatase U-like
LOC106588663	106588663	-2.56791434698148	-2.1353658872654	-4.35113620184183	0.000237212265620771	0.00209552967437722	0.62066	glycoprotein endo-alpha-1,2-mannosidase-like protein
LOC106588674	106588674	-2.0433303617535	-2.11557742768422	-3.21730810240463	0.00383568217584619	0.0152940487521607	-1.87777	uncharacterized LOC106588674
LOC106588693	106588693	-2.17876332678804	0.17333735686073	-6.02665815204542	3.89547319199064e-06	0.000158971279011176	4.44659	adenylate cyclase type 2-like
LOC106588718	106588718	-2.18698760553993	-3.38299837132819	-2.82466613880215	0.0096405649148034	0.0307461792069687	-2.63816	neurexophilin-1-like
LOC106588819	106588819	-2.17560716897108	-0.572457059625512	-3.81176194737579	0.000903655085504274	0.00528840559361327	-0.640461	stathmin-2-like
LOC106588826	106588826	-2.55316698692375	-2.73776973701352	-3.36616946403025	0.00268286822968664	0.0117082656395862	-1.54103	collagen alpha-2(VIII) chain-like
LOC106588841	106588841	-2.82599433118435	-0.88184899142428	-2.87033106175406	0.00867670826919696	0.0283722573384302	-2.65233	lysosomal alpha-glucosidase-like
LOC106588844	106588844	-4.10899623816811	-1.30421660118376	-6.58028380760097	1.05832689302812e-06	7.71572499933566e-05	5.66339	sorting nexin-10B-like
LOC106588851	106588851	-4.508609370812	-1.45736456960144	-6.41248834424154	1.56495654378335e-06	9.53913438829542e-05	5.07105	uncharacterized LOC106588851
LOC106588859	106588859	-2.16008951438539	-3.28472180720753	-3.16430679683284	0.00435216312804634	0.0167589716600051	-1.94466	TLR4 interactor with leucine rich repeats-like
LOC106588863	106588863	-2.01378609843051	-1.21673248442057	-4.82003851624344	7.39495796232844e-05	0.000973466296394037	1.68783	juxtaposed with another zinc finger protein 1-like
LOC106588888	106588888	-2.03380955110922	2.06725637647404	-5.78198871108974	7.00448529816467e-06	0.000224263720900056	3.79285	histone acetyltransferase KAT2B-like
LOC106588898	106588898	-2.84129880024312	-3.10684781098853	-5.14695106832296	3.29561772869216e-05	0.000595729908696743	2.33779	xylosyltransferase 1-like
LOC106588928	106588928	-2.14838775618267	-0.630564775727105	-5.64682937823452	9.71082866204951e-06	0.000274622776935346	3.58264	peroxisome biogenesis factor 1-like
LOC106588952	106588952	-2.28292440742143	0.581058504958293	-6.52796393248684	1.1951752556364e-06	8.31079837180209e-05	5.57112	uncharacterized LOC106588952
LOC106589039	106589039	-2.65673822389587	-3.04245230162647	-4.93002000733772	5.63104275867319e-05	0.000820851571583323	1.89565	protein 4.1-like
LOC106589043	106589043	-2.2892769175426	0.555601823430464	-8.14775056925922	3.26178620928917e-08	1.44694163974431e-05	8.99079	syntaxin-12-like
LOC106589051	106589051	-2.12025639680421	-2.90988125837633	-3.08102812057867	0.00530183738925738	0.0194715703177254	-2.12555	SH3 domain-binding protein 5-like
LOC106589061	106589061	-2.70191707179237	2.36129411387282	-6.09665333030581	3.29737678180961e-06	0.000147673883051835	4.54389	transcription factor SOX-4-like
LOC106589152	106589152	-2.46913854478063	-1.33313677031994	-3.7514113346004	0.00104845338406501	0.00587672819713073	-0.712723	uncharacterized LOC106589152
LOC106589221	106589221	-2.03476359481435	-1.14669604762588	-3.85471187945447	0.000812810300574611	0.00490193906676966	-0.612487	tumor necrosis factor receptor superfamily member 13B-like
LOC106589223	106589223	-2.93547248308328	-2.07253628533569	-5.91735752905851	5.05895095584439e-06	0.000186509250058167	4.14914	uncharacterized LOC106589223
LOC106589228	106589228	-2.35965764460019	-2.678885076458	-3.03509164290751	0.005908025321878	0.0211362311952061	-2.23937	dickkopf-related protein 1-like
LOC106589243	106589243	-2.75628416185157	-0.107403784224099	-5.28000911991113	2.37608585685332e-05	0.000475302082121952	2.73127	uncharacterized LOC106589243
LOC106589256	106589256	-3.8556307440003	-2.81858503983368	-8.12859465369064	3.39680188815775e-08	1.45043706722761e-05	8.30302	synapse differentiation-inducing gene protein 1-like
LOC106589283	106589283	-2.04505654643624	-0.613456259606677	-5.13643821221739	3.38208058390859e-05	0.000607620563231843	2.36402	src kinase-associated phosphoprotein 1-like
LOC106589292	106589292	-2.0278159587999	-1.07872541570108	-5.84561069799936	6.00978256838238e-06	0.000205620662568592	4.03653	eomesodermin-like
LOC106589295	106589295	-2.80793909932213	0.410248947733658	-4.34134693649351	0.000243060133731559	0.00212441644571634	0.503437	neuronal-specific septin-3-like
LOC106589297	106589297	-2.08654816035004	-1.18659961058659	-2.56356206708815	0.0174098278682492	0.0483887314158162	-3.23029	cyclin-dependent kinase 5 activator 1-like
LOC106589339	106589339	-2.77296767125325	-1.66489591811704	-3.08340131542135	0.00527220307640205	0.0194073008027224	-2.13828	somatostatin receptor type 2-like
LOC106589382	106589382	-2.36135503075672	-1.85858631363384	-4.71674892711971	9.55582321547091e-05	0.00114012443180679	1.451	ankyrin repeat domain-containing protein 1-like
LOC106589383	106589383	-2.52776667396296	0.388493862158267	-6.1693817711747	2.77458915879516e-06	0.000132745514939166	4.76865	ribonuclease P protein subunit p30-like
LOC106589389	106589389	-2.23077036864209	-1.21279466525878	-6.10821743920234	3.20797514357349e-06	0.000145670940956399	4.63086	renalase-like
LOC106589400	106589400	-2.87017857368459	-1.06296179262688	-3.81807555998422	0.000889697997702807	0.00522402044595218	-0.659013	tartrate-resistant acid phosphatase type 5-like
LOC106589406	106589406	-2.42157461014412	3.7619950031917	-4.24940650103861	0.000305508985292731	0.00247070184927562	0.109315	GTP cyclohydrolase 1-like
LOC106589408	106589408	-4.2020646993193	-1.34912555894012	-4.76899181376793	8.39338914442528e-05	0.00105422725431813	1.57049	DNA-directed RNA polymerase II subunit 1-like
LOC106589417	106589417	-2.64485046295	1.67191402943897	-4.17349769523735	0.000368947315779597	0.00281432308602624	-0.0380577	neuronal-specific septin-3-like
LOC106589454	106589454	-4.18286703238442	1.23840965980478	-6.83840498368115	5.83749759591264e-07	5.95921563089125e-05	6.25806	probable ATP-dependent RNA helicase DDX17
LOC106589482	106589482	-2.22999323319984	-2.74612723124111	-4.40463040093724	0.000207651933244483	0.00191388524422316	0.739461	uncharacterized LOC106589482
LOC106589486	106589486	-2.57267193797707	-1.6727107169359	-4.41391664503379	0.000202909150646722	0.00188523980799278	0.757803	urokinase plasminogen activator surface receptor-like
LOC106589493	106589493	-3.07758557517241	-0.139910154584596	-3.82509532694739	0.000874429583408823	0.00515525081254895	-0.657861	myosin-16-like
LOC106589498	106589498	-2.63248500867747	-4.1981665466443	-3.59789132221145	0.00152782388629042	0.00772444573911639	-1.04048	germ cell-specific gene 1-like protein
LOC106589678	106589678	-2.46040766375458	-1.83774355488385	-5.81262510887533	6.50614306682774e-06	0.000214020882509771	3.94312	uncharacterized LOC106589678
LOC106589754	106589754	-2.05020652969641	-1.73299879370711	-2.79127389486031	0.0104088757159348	0.0325814418556081	-2.89643	ZP domain-containing protein-like
LOC106589769	106589769	-3.59571497624562	-1.34537692787122	-4.01557135544632	0.000545979489912099	0.00369702966697334	-0.130511	MORN repeat-containing protein 4-like
LOC106589828	106589828	-3.14810009410206	-2.49672993528553	-2.70466407432925	0.0126810354546769	0.03790913044991	-2.89341	tetraspanin-15-like
LOC106589830	106589830	-2.02397778303907	-0.232295438156574	-5.4675654959772	1.50161437516461e-05	0.000358783382437741	3.17065	zinc finger protein OZF-like
LOC106589842	106589842	-3.28374995430162	-0.183667008059737	-6.61831947931701	9.68987073338817e-07	7.4449814177224e-05	5.7239	uncharacterized LOC106589842
LOC106589847	106589847	-2.55051494616806	-3.45235740323151	-3.27773181188659	0.00331913769991098	0.0137608392530811	-1.71512	alpha-N-acetylgalactosaminide alpha-2,6-sialyltransferase 1-like
LOC106589861	106589861	-4.47960592323644	-0.154007881399288	-6.36610095756561	1.74471816058412e-06	0.000101732819689893	5.1638	hepatic leukemia factor-like
LOC106589863	106589863	-2.89518607515771	-1.15030163136389	-4.52779863821085	0.000152846085213896	0.00154669738415002	1.01563	transmembrane protease serine 9-like
LOC106589867	106589867	-3.18012105971115	-1.20744387558826	-3.91003375410172	0.000708982817316218	0.00443891758175768	-0.387598	complement C1q tumor necrosis factor-related protein 1-like
LOC106589886	106589886	-2.13249183079894	-2.80970115327233	-3.16423275442063	0.00435292962296519	0.0167593559197123	-1.97324	otopetrin-3-like
LOC106589988	106589988	-3.28223967777252	-2.98865569564413	-2.68980459318306	0.013115146480441	0.0389052561112959	-2.99349	cofilin-2-like
LOC106590020	106590020	-2.69734436500389	-1.98138912168756	-4.47980157219674	0.000172230611913548	0.00167657779275557	0.908056	MAGUK p55 subfamily member 7-like
LOC106590031	106590031	-2.1866234848337	-2.34473699187195	-4.2058241793873	0.000340468419401358	0.00266363203680737	0.290211	protein lunapark-B-like
LOC106590061	106590061	-2.39859257466445	-0.971441444791605	-4.88926490899581	6.22898056092542e-05	0.000873878617874859	1.84663	succinate--hydroxymethylglutarate CoA-transferase-like
LOC106590081	106590081	-2.72466915598039	-0.377853209680621	-5.16031899235051	3.18889096671474e-05	0.000582076587000441	2.46517	succinate--hydroxymethylglutarate CoA-transferase-like
LOC106590122	106590122	-3.18145779761845	0.250835148484361	-2.91445344168641	0.0078330975022332	0.026246742318384	-2.56829	UDP-glucuronosyltransferase 2A1-like
LOC106590142	106590142	-2.49285890442244	-1.70918393100911	-3.27480403383854	0.00334253098898905	0.013839034245092	-1.73749	EMILIN-2-like
LOC106590165	106590165	-3.75496700056761	-2.03043164074092	-3.13459404125455	0.00467045172721558	0.0176685955970109	-2.07733	elongation factor 1-alpha-like
LOC106590169	106590169	-2.42026807537088	1.69878217366769	-3.64116487045899	0.00137431568628728	0.00714490797729284	-1.26335	SWI/SNF-related matrix-associated actin-dependent regulator of chromatin subfamily D member 3-like
LOC106590219	106590219	-3.15007041307369	-0.436100391889501	-3.67692692884653	0.00125897318800569	0.00671919171974562	-1.0406	kinesin-like protein KIF20A
LOC106590221	106590221	-2.37108423690391	-1.62038972433816	-4.6131445025734	0.000123616867748994	0.0013462373930667	1.21603	hypoxanthine-guanine phosphoribosyltransferase-like
LOC106590361	106590361	-2.2469340614475	-1.49799604904823	-3.23221562729764	0.00370144067227485	0.0149024917788328	-1.84349	tomoregulin-1-like
LOC106590371	106590371	-2.95067334558478	-1.43930728356936	-6.11113504227967	3.18581226174986e-06	0.000145181398403163	4.62037	sodium channel protein type 4 subunit alpha-like
LOC106590397	106590397	-2.49860630886114	-3.67080680094591	-4.22443055301543	0.000325080627994823	0.00258605078633033	0.319785	tripartite motif-containing protein 55-like
LOC106590435	106590435	-3.24914672735512	-2.75138581033381	-3.34914426648648	0.0027953417280902	0.0120922652343686	-1.60016	beta-1,3-galactosyltransferase 2-like
LOC106590443	106590443	-2.4140574139137	-1.71750632712163	-4.0705102762764	0.000476445564199969	0.00335258762187726	-0.0190039	phospholipid-transporting ATPase IB-like
LOC106590445	106590445	-3.36424222037118	-0.675492927074364	-8.63879541109471	1.17259861851186e-08	9.62646718571453e-06	9.60857	wiskott-Aldrich syndrome protein family member 3-like
LOC106590449	106590449	-2.92887502099508	0.0917468210722201	-3.83911948203068	0.000844696750821387	0.00503729232454966	-0.590085	transcription factor IIIA-like
LOC106590481	106590481	-2.3393061012236	-2.59413152605412	-3.84664825641372	0.000829149055412596	0.00497282145983704	-0.512167	diamine acetyltransferase 1-like
LOC106590611	106590611	-2.23416869912768	-2.73585412314966	-4.98699234283696	4.89079040105073e-05	0.000750549138399218	2.0569	semaphorin-5A-like
LOC106590651	106590651	-5.59394781930777	-1.65910025145461	-4.9031248815495	6.01877611644422e-05	0.000858007702236398	1.82986	transmembrane protein 56-B-like
LOC106590654	106590654	-3.0000697514684	-3.39026667538103	-4.06503067462643	0.000482966345843257	0.0033849974314465	-0.0409975	PR domain zinc finger protein 14-like
LOC106590799	106590799	-2.15548877912808	-2.38894837534089	-3.67278344751205	0.0012718336080519	0.00676739600127235	-0.884395	zinc finger protein 239-like
LOC106590808	106590808	-3.31069323519903	-2.99317035561934	-2.7749265846539	0.0108058466250449	0.0334797630519459	-2.78817	uncharacterized LOC106590808
LOC106590826	106590826	-2.28697103621509	-2.3787086033294	-3.70463443802116	0.00117620271355111	0.00641610270218088	-0.811402	ATP-binding cassette sub-family A member 5-like
LOC106590834	106590834	-2.04958048974893	0.0375499592893926	-3.08158808243342	0.0052948306765004	0.0194500911189918	-2.29883	proprotein convertase subtilisin/kexin type 6-like
LOC106590850	106590850	-2.71606441114205	-0.0940796834994025	-5.93542327078328	4.84465432463548e-06	0.000181396388123977	4.22971	synaptogyrin-1-like
LOC106591041	106591041	-2.75714403081491	-1.11277780426246	-5.85658369343133	5.85334671932774e-06	0.000202879775970425	4.01874	DNA (cytosine-5)-methyltransferase 3A-like
LOC106591160	106591160	-2.40459313572052	-2.32877965034966	-4.53041147239425	0.000151855908409916	0.00154178734578459	1.0247	uncharacterized LOC106591160
LOC106591189	106591189	-2.22658642254422	-1.85458833474114	-4.39139659451698	0.000214602993147043	0.00195594467512526	0.688486	tumor necrosis factor ligand superfamily member 13B-like
LOC106591216	106591216	-2.69028331602691	-2.41392598511	-2.72431977953754	0.0121276031247594	0.0366806710790747	-2.92849	testican-2-like
LOC106591251	106591251	-2.59096255241635	-0.0954624373732542	-6.33662992606339	1.86975406461608e-06	0.000107346256434522	5.13009	uncharacterized LOC106591251
LOC106591258	106591258	-2.5645467568382	-3.31069463456004	-3.72508766253734	0.001118561230683	0.00617041666640541	-0.761422	guanylate cyclase soluble subunit alpha-2-like
LOC106591288	106591288	-3.97977434517514	-2.03638316773147	-3.10102739161245	0.00505704050066713	0.0187903266130552	-2.08143	proto-oncogene c-Fos-like
LOC106591453	106591453	-2.37287529113643	-2.6813313615819	-6.58985818059377	1.03507348709686e-06	7.68862295530182e-05	5.44812	calcium-binding and coiled-coil domain-containing protein 1-like
LOC106591538	106591538	-2.14861158954542	3.46068320661723	-6.05801230656503	3.61496314133956e-06	0.000153611659900622	4.3915	uncharacterized LOC106591538
LOC106591571	106591571	-2.60915173552658	-2.11743081704253	-3.84727915767425	0.00082785908923891	0.00496774618030696	-0.506518	leucine-rich repeat-containing protein 17-like
LOC106591604	106591604	-3.40181785312403	0.162152119666548	-2.95213508723297	0.00717516625378253	0.0245477369664399	-2.44247	asialoglycoprotein receptor 1-like
LOC106591788	106591788	-2.49819595772979	0.410608651059706	-4.45310300265413	0.000184059623904803	0.00175819867135003	0.771662	cartilage acidic protein 1-like
LOC106591792	106591792	-2.26218825881601	-2.52913885050588	-3.58921503855975	0.00156056775984319	0.0078392504908904	-1.05142	14 kDa phosphohistidine phosphatase-like
LOC106591810	106591810	-2.24173077706273	-0.648090101343262	-5.17380259320845	3.0847778483043e-05	0.000568011780773839	2.49873	uncharacterized LOC106591810
LOC106591897	106591897	-2.96141508933856	-0.731351704312141	-6.58307816734062	1.05148550451188e-06	7.71074064509519e-05	5.68868	uncharacterized LOC106591897
LOC106591918	106591918	-3.17440949221066	-1.31702532268256	-5.79013096426211	6.8683693160267e-06	0.00022223608077849	3.79415	cartilage acidic protein 1-like
LOC106591965	106591965	-2.79183660234917	-2.83661702626139	-3.8244458853003	0.000875831230291117	0.00516064345623815	-0.55333	serine/threonine-protein kinase DCLK1-like
LOC106592009	106592009	-2.43737524222965	0.538830959375754	-3.68865214987072	0.00122326968560975	0.00660101794037418	-1.09745	Fc receptor-like protein 5
LOC106592016	106592016	-4.27534458042368	-2.14639650896688	-3.85774275071124	0.000806751658750242	0.00487551807300675	-0.474529	diacylglycerol O-acyltransferase 2 pseudogene
LOC106592054	106592054	-2.01237395512253	0.588741649371816	-3.82654665622203	0.000871305274892062	0.0051457110888913	-0.676045	cartilage acidic protein 1-like
LOC106592338	106592338	-2.68742911177234	3.28046057475613	-4.86568481087988	6.60373952633133e-05	0.000906758772409502	1.5213	uncharacterized LOC106592338
LOC106592374	106592374	-3.97195354051552	-3.70294598046642	-4.97117594642437	5.08586337127111e-05	0.000769085129164842	1.96074	myosin-binding protein C, fast-type-like
LOC106592418	106592418	-2.9254690517983	0.538680062131701	-8.47371815776468	1.6480317743941e-08	1.18217343328319e-05	9.57256	zinc finger protein 135-like
LOC106592435	106592435	-2.14514348365567	-2.23566418282042	-3.37361367366807	0.00263508518339314	0.0115552906344748	-1.54079	b(0,+)-type amino acid transporter 1-like
LOC106592538	106592538	-2.5773614367445	-2.10969106534105	-4.51023393049751	0.000159672519081257	0.00159226877252467	0.979083	DNA (cytosine-5)-methyltransferase 3A-like
LOC106592550	106592550	-2.01694262573258	0.621439215118137	-4.86754838537067	6.57331260404584e-05	0.000903414231808117	1.60554	CD97 antigen-like
LOC106592589	106592589	-3.62305477632692	0.104021911445048	-3.24961348718413	0.00355052358745404	0.0144507858953261	-2.1841	Ig heavy chain V region 3-like
LOC106592591	106592591	-2.07735197054881	-1.59262540953956	-2.69129337687168	0.0130710291246057	0.0388086619677339	-2.93185	uncharacterized LOC106592591
LOC106592627	106592627	-2.90214495138352	-0.0569574114145357	-3.57398413315949	0.0016197207457336	0.00804613828815391	-1.11261	transmembrane protease serine 6-like
LOC106592655	106592655	-3.43064067914031	-1.92974770160771	-4.14243648191372	0.000398541813296138	0.00297453896474758	0.148761	transferrin receptor protein 2-like
LOC106592698	106592698	-2.2479013351319	-3.69669315677922	-3.5777987947632	0.00160470244107842	0.00799162754834814	-1.07565	uncharacterized LOC106592698
LOC106592699	106592699	-2.15204336910443	-1.29613732552838	-4.28694357199801	0.000278281608511245	0.0023197125975938	0.403117	cysteine-rich protein 2-like
LOC106592708	106592708	-2.77210122760674	-2.37457311090624	-4.53491027772816	0.000150166047032657	0.00152869640050016	0.998317	uncharacterized LOC106592708
LOC106592722	106592722	-2.33976683747362	-2.31984021892989	-5.13456900719858	3.39769216476968e-05	0.000608937508249491	2.36875	E3 ubiquitin-protein ligase TRIM22-like
LOC106592787	106592787	-2.01672336613572	0.866824721393975	-4.55055423429883	0.000144435127425019	0.00149225021521264	0.972579	NAD-dependent protein deacetylase sirtuin-3-like
LOC106592870	106592870	-2.03260340798323	-1.10472399324373	-3.4917917908526	0.00197888835248949	0.00933337230820278	-1.30318	zinc finger protein 501-like
LOC106592889	106592889	-2.08481812420189	-0.392311374617031	-3.80520680969099	0.000918374736000866	0.00534866717970859	-0.79585	CD97 antigen-like
LOC106592911	106592911	-4.30031727934561	-2.87547418430808	-5.54128749455728	1.25475680759165e-05	0.000319259561664948	3.11539	uncharacterized LOC106592911
LOC106592955	106592955	-2.43514630702462	-2.30686264411436	-4.60912013232216	0.000124859903624505	0.00135313354014914	1.20683	uncharacterized LOC106592955
LOC106592978	106592978	-2.8037066078996	-3.10028189446225	-2.80950009042598	0.00998259271787805	0.0315602777887216	-2.66391	uncharacterized LOC106592978
LOC106592998	106592998	-3.52631751535886	-2.36155573145685	-5.36730668043388	1.91844014141035e-05	0.00041731043127855	2.90701	uncharacterized LOC106592998
LOC106593059	106593059	-3.0228372590788	3.21899970315087	-5.7295043584294	7.95023440295494e-06	0.000240772382919427	3.67018	uncharacterized LOC106593059
LOC106593135	106593135	-2.73593837065101	0.516061567762906	-4.31564623074618	0.000259107259438258	0.00222056045304754	0.490676	2-acylglycerol O-acyltransferase 2-A-like
LOC106593176	106593176	-2.24446093229952	-2.83299759509347	-3.29655574024379	0.00317248276657622	0.0133006841329436	-1.66212	uncharacterized LOC106593176
LOC106593310	106593310	-2.46177191955372	0.28798053285977	-4.39710686487793	0.000211575591514219	0.00193940442592701	0.676963	uncharacterized LOC106593310
LOC106593325	106593325	-2.423232206579	-3.33958729972901	-3.79524686009477	0.000941193899996348	0.00544078112311142	-0.613273	CUB and sushi domain-containing protein 3-like
LOC106593370	106593370	-2.38342005861272	-0.376739776109662	-6.76321855747507	6.93614864362765e-07	6.47817397906748e-05	6.06242	transmembrane protease serine 9-like
LOC106593439	106593439	-2.44097251998303	1.02577396595133	-2.87679936190257	0.00854783506165462	0.0281072634012857	-2.93052	deoxynucleoside triphosphate triphosphohydrolase SAMHD1-like
LOC106593510	106593510	-3.27297679650844	0.889339887801928	-3.37893697649807	0.00260142505449389	0.011443544450587	-1.7108	serine/threonine-protein kinase Sgk1-like
[truncated: 809 more rows]

## Sheet: DE_POMV_suspects_UP
SYMBOL	ENTREZID	logFC	AveExpr	t	P.Value	adj.P.Val	B	GENENAME
[truncated: 457 more rows]

## Sheet: DE_POMV_suspects_DOWN
SYMBOL	ENTREZID	logFC	AveExpr	t	P.Value	adj.P.Val	B	GENENAME
[truncated: 1,551 more rows]

## Sheet: DE_survivors_UP
SYMBOL	ENTREZID	logFC	AveExpr	t	P.Value	adj.P.Val	B	GENENAME
[truncated: 53 more rows]

[truncated: 3 more sheets: DE_survivors_DOWN, DE_positives_vs_survivors_UP, DE_positives_vs_survivors_DOWN]
