# Supplementary material for: Transcriptome Response of Atlantic Salmon (Salmo salar) to a New Piscine Orthomyxovirus
Source: Pathogens. 2020 Sep 30;9(10):807. doi: 10.3390/pathogens9100807 (PMC7600774; doi:10.3390/pathogens9100807)
Supplement: Supplementary file 1 [file pathogens-09-00807-s001.zip › Supplementary_material_M2/Supplementary_Table_S2_alignment_summary.xlsx]

## Sheet: Sheet1
Supplementary Table S2. Summary statistics of number of RNAseq reads obtained, and mapped to the Atlantic salmon (Salmo salar) genome.
Fish ID	Tank ID	Fish group	Disease stage	Days post-infection	Tissue	Paired input reads	Uniquely mapped paired reads	Uniquely mapped paired reads (%)	Assembled genes
2	12*	Healthy - Naïve	Control	0	head kidney	26851488	22937579	85.42	42350
2	12*	Healthy - Naïve	Control	0	liver	26114981	22388221	85.73	33775
4	12*	Healthy - Naïve	Control	0	head kidney	28961876	13672173	47.21	39801
4	12*	Healthy - Naïve	Control	0	liver	24941326	21480934	86.13	34047
6	12*	Healthy - Naïve	Control	0	head kidney	30104738	24264790	80.6	43836
6	12*	Healthy - Naïve	Control	0	liver	26322517	23235503	88.27	34450
117	5	Moribund	Suspect	7	head kidney	24880557	22369430	89.91	38442
117	5	Moribund	Suspect	7	liver	25378617	19352266	76.25	32562
123	8	Moribund	Suspect	8	head kidney	26239303	23506955	89.59	40149
123	8	Moribund	Suspect	8	liver	26017491	19312374	74.23	31906
127	9	Moribund	Positive	8	head kidney	31622555	27762385	87.79	40636
127	9	Moribund	Positive	8	liver	23174189	18701505	80.7	33897
129	3	Moribund	Positive	12	head kidney	26929233	23903258	88.76	37696
129	3	Moribund	Positive	12	liver	25478976	20274502	79.57	33494
145	5	Moribund	Suspect	13	head kidney	25265898	22480127	88.97	37687
145	5	Moribund	Suspect	13	liver	27493369	22333848	81.23	34479
146	6	Moribund	Positive	15	head kidney	27492312	24148433	87.84	37930
146	6	Moribund	Positive	15	liver	31819136	25322282	79.58	35468
196	3	Healthy - Exposed	Survivors	19	head kidney	27602837	24105272	87.33	40637
196	3	Healthy - Exposed	Survivors	19	liver	29363833	25148224	85.64	36176
202	4	Healthy - Exposed	Survivors	19	head kidney	30295489	15632515	51.6	38823
202	4	Healthy - Exposed	Survivors	19	liver	22242111	18833957	84.68	34562
210	5	Healthy - Exposed	Survivors	19	head kidney	28384028	25125149	88.52	40089
210	5	Healthy - Exposed	Survivors	19	liver	24451757	20468578	83.71	33813
*pre-challenge holding tank
