# Supplementary material for: Transcriptome Response of Atlantic Salmon (Salmo salar) to a New Piscine Orthomyxovirus
Source: Pathogens. 2020 Sep 30;9(10):807. doi: 10.3390/pathogens9100807 (PMC7600774; doi:10.3390/pathogens9100807)
Supplement: Supplementary file 1 [file pathogens-09-00807-s001.zip › Supplementary_material_M2/Supplementary_Table_S1_diagnostic_results.xlsx]

## Sheet: RNAseq samples
Supplementary Table S1. Detection of POMV by RNAseq reads mapped to the POMV genome (total raw reads), RT-qPCR and immunohistochemistry
Fish ID	Tank ID	Fish group	Disease stage	Days post-infection	Tissue	POMV reads	Total input reads	qPCR Seg. 5 (Ct value)	qPCR ELF1α (Ct value)	Virus titration (TCID50/mL)	IHC score
2	12*	Healthy - Naïve	Control	0	head kidney	0	53702976	Undet.	23.1672	0	NEG
2	12*	Healthy - Naïve	Control	0	liver	0	52229962	Undet.	24.6203	0	NEG
4	12*	Healthy - Naïve	Control	0	head kidney	0	57923752	Undet.	22.9187	0	NEG
4	12*	Healthy - Naïve	Control	0	liver	0	49882652	Undet.	24.3101	0	NEG
6	12*	Healthy - Naïve	Control	0	head kidney	0	60209476	Undet.	23.655	0	NEG
6	12*	Healthy - Naïve	Control	0	liver	0	52645034	Undet.	23.4594	0	NEG
117	5	Moribund	Suspect	7	head kidney	0	49761114	36.7662	23.4528
117	5	Moribund	Suspect	7	liver	0	50757234	Undet.	23.7038
123	8	Moribund	Suspect	8	head kidney	0	52478606	Undet.	23.5548
123	8	Moribund	Suspect	8	liver	0	52034982	Undet.	24.3122
127	9	Moribund	Positive	8	head kidney	53987	63245110	21.6356	23.813	900000	+++
127	9	Moribund	Positive	8	liver	2788	46348378	25.01	22.9119	92800	++
129	3	Moribund	Positive	12	head kidney	1861	53858466	28.93	23.0784	746	++
129	3	Moribund	Positive	12	liver	432	50957952	29.97	23.925	8790	++
145	5	Moribund	Suspect	13	head kidney	94	50531796	33.198	23.0365	0	+
145	5	Moribund	Suspect	13	liver	18	54986738	Undet.	23.7215	1650	+
146	6	Moribund	Positive	15	head kidney	12532	54984624	22.19	23.6314	157000000	+++
146	6	Moribund	Positive	15	liver	4740	63638272	25.38	23.7234	1530000	++
196	3	Healthy - Exposed	Survivor	19	head kidney	0	55205674	Undet.	24.0528
196	3	Healthy - Exposed	Survivor	19	liver	0	58727666	Undet.	23.2682
202	4	Healthy - Exposed	Survivor	19	head kidney	0	60590978	Undet.	23.2606
202	4	Healthy - Exposed	Survivor	19	liver	0	44484222	39.38	23.2533
210	5	Healthy - Exposed	Survivor	19	head kidney	6	56768056	36.38	22.7943
210	5	Healthy - Exposed	Survivor	19	liver	8	48903514	Undet.	23.8576
*pre-challenge holding tank
