# Supplementary material for: Transcriptome Response of Atlantic Salmon (Salmo salar) to a New Piscine Orthomyxovirus
Source: Pathogens. 2020 Sep 30;9(10):807. doi: 10.3390/pathogens9100807 (PMC7600774; doi:10.3390/pathogens9100807)
Supplement: Supplementary file 1 [file pathogens-09-00807-s001.zip › Supplementary_material_M2/Supplementary_Table_S4_DE_genes_disease_stage_by_tissue.xlsx]

## Sheet: DE_POMV_positive_kidney_UP
SYMBOL	ENTREZID	logFC	AveExpr	t	P.Value	adj.P.Val	B	GENENAME
abcf2	100194782	2.06584090939823	6.43117828363253	4.98787401496989	7.29042240539285e-05	0.0023726368886388	1.44883	ATP-binding cassette, sub-family F (GCN20), member 2
acot7	106572204	2.36078914150898	3.54157363138133	8.19473834293973	8.70565240608153e-08	6.49325065653868e-05	8.15805	acyl-CoA thioesterase 7
acsl4	100380405	2.04559023225217	3.90802841270139	5.59155548977481	1.8659065814832e-05	0.0011325447751937	2.83227	Long-chain-fatty-acid--CoA ligase 4
ampd3	100306790	2.07521734068947	2.08593797534117	4.71265977734778	0.000137133301025564	0.00332872051385537	0.95377	adenosine monophosphate deaminase 3
angl4	100194912	2.15844279215447	5.13422343002699	3.03594073636524	0.00658244127905761	0.0348470809855808	-2.88025	Angiopoietin-related protein 4
anx2a	100195815	2.58243231028573	1.39748270634095	5.82529829743263	1.11219403453818e-05	0.000858714098522367	3.45345	Annexin A2-A
anxa6	100194671	2.3324723406937	2.37374140613744	5.44744854951378	2.57478739502251e-05	0.00135350777090978	2.55876	annexin A6
apln	106611529	2.8318864705997	1.39811777702335	4.81048445574973	0.000109481918906275	0.0029322645361931	1.364	apelin
at1b1	100846967	2.49915479988257	0.650924031261031	3.04777842598473	0.00640942384679695	0.0343547573122442	-2.41361	Sodium/potassium-transporting ATPase subunit beta-1
at233	100195568	2.56520652443711	4.05705905995	3.26427950885682	0.00392324896232069	0.0249139824940348	-2.34445	Sodium/potassium-transporting ATPase subunit beta-233
atad3	100380396	2.06902699757782	4.48879500574636	4.28181112311908	0.000371976042666921	0.00588745870358681	-0.124609	ATPase family AAA domain-containing protein 3
bach1	106563904	2.94822977062044	0.701694801721041	5.66973353706564	1.56831393667571e-05	0.00103687779285808	3.17679	BTB domain and CNC homolog 1
c25ha	100195833	2.99014010523122	-0.607257562094327	3.59802776328052	0.00182163707372691	0.0153993211070204	-1.2783	Cholesterol 25-hydroxylase-like protein A
cars	106587762	2.65734095047887	3.05181342314062	3.92412776752461	0.00085478236136234	0.00967371293478237	-0.895232	cysteinyl-tRNA synthetase
catl1	100286607	2.40836995601026	8.8703760526416	5.48954502841845	2.34308554897369e-05	0.00127959140240375	2.5596	Cathepsin L1
ccr3	100380477	2.67217718010304	1.18839528791845	6.38802280480542	3.28775227480023e-06	0.000434461104544328	4.58218	C-C chemokine receptor type 3
cd166	100286453	2.60899029774572	2.46450078144122	4.91478720907487	8.61755943818605e-05	0.00257270534480815	1.47746	CD166 antigen homolog
cd68	100306846	2.28668031732745	8.41827285341672	4.30825108016291	0.000349808730471812	0.00565111881752106	-0.124504	Macrosialin
cdd	100286653	3.14502361027526	5.95652050880204	2.8832729011145	0.00926023952713648	0.0432866255752827	-3.23638	Cytidine deaminase
cdo1	100196492	5.47764620165444	3.70520761425604	2.91917560052505	0.00854927690032506	0.0409462076297276	-2.83674	cysteine dioxygenase type 1
chordc1	106592229	2.54500191168807	2.74878341097133	5.49766718419709	2.30089047638935e-05	0.00126477426415733	2.66953	cysteine and histidine rich domain containing 1
cj072	100195622	2.15199156312484	1.12290159348173	4.67864885786301	0.000148322736463933	0.00346905809671146	0.890314	CJ072 protein
cmpk2	100136513	5.32879262624179	3.65353761782141	3.6404157587812	0.00165145994484807	0.0145028239814629	-1.53385	cytidine/uridine monophosphate kinase 2
cxb6	100195251	2.91984952931481	4.07914868918896	6.29907232882594	3.97570773013529e-06	0.00048911399203049	4.34402	Gap junction beta-6 protein
cxl10	100195999	3.45365417335191	1.3230866324824	5.10149962873038	5.62616813575561e-05	0.00208335703426117	1.87682	C-X-C motif chemokine 10
ddn1	100196572	3.42943756488831	0.101420724857852	3.95194425660658	0.000801232312458423	0.00927686043246743	-0.642069	Duodenase-1
ddx58	100302577	3.17955633066645	4.53306076202365	3.25404665434135	0.00401590539492315	0.0252912429390378	-2.46848	DExD/H-box helicase 58
dhx58	100195148	3.87118456015138	3.56909111003515	3.77773731097328	0.0012011456091887	0.0119107400148248	-1.28297	DEXH (Asp-Glu-X-His) box polypeptide 58
dkk2	106610335	3.35752246835448	-2.71317787079896	3.10745302671777	0.00560216474605161	0.0315536315882759	-2.20403	dickkopf WNT signaling pathway inhibitor 2
dram1	100195628	2.78576687797851	3.89648127080946	5.06797260884187	6.07253144588883e-05	0.00213800920297089	1.64793	DNA damage regulated autophagy modulator 1
eif2ak2	100196303	2.67820526686966	3.25607901780125	3.58765438177788	0.00186585617006946	0.0156407093185188	-1.69385	eukaryotic translation initiation factor 2 alpha kinase 2
eif4e1a	100194533	3.53248830928347	4.38603305074711	6.44801677058366	2.89398265999199e-06	0.00041715580093773	4.73245	eukaryotic translation initiation factor 4e 1a
eva1a	106571159	2.75693917158138	0.805377028702182	4.05650607802213	0.00062821604030702	0.00799319244078721	-0.390764	eva-1 homolog A, regulator of programmed cell death
fbli1	100194887	2.10160048728105	3.14529261023513	4.40128332940696	0.00028184356167587	0.00499788693898932	0.154779	Filamin-binding LIM protein 1
gpr156	106582119	2.36726940379479	2.55119155373263	4.42231560525887	0.000268419831022336	0.00486253961419426	0.304675	G protein-coupled receptor 156
grp78	100196613	2.48176353837655	9.455232693708	3.71022377978183	0.00140483461616136	0.013143027247745	-1.4876	78 kDa glucose-regulated protein
hpse	106563622	5.41365064303058	0.798151777561373	8.29222378721859	7.24583846244477e-08	6.08078977505968e-05	8.2521	heparanase
hs90a	100380418	5.04105246331081	5.10125918747648	4.80712059754108	0.00011033182377452	0.00294563166398334	1.04617	Heat shock protein HSP 90-alpha
ifih1	106581804	2.58797499630231	5.70724044677358	3.55624760391868	0.00200629969459869	0.0162880303463359	-1.80827	interferon induced with helicase C domain 1
ifng	100136413	5.84908917877117	-3.47539474570559	4.38197975977985	0.00029475809040516	0.00511086485510981	0.383027	interferon gamma
irf-3	100337625	2.34545999343786	5.20534398912364	2.97014853336928	0.00762944330609794	0.0380732322851258	-3.09071	interferon regulatory factor 3
irf7	100192336	3.58480621310009	4.47799587778385	3.6431772579947	0.00164093553051669	0.0144424687442174	-1.60436	interferon regulatory factor 7
irf7b	100329194	5.52383559099705	2.15187290271604	4.69377563118761	0.000143236337298044	0.00339262032756848	0.953924	interferon regulatory factor 7B
lgals8	100195277	2.07665578967455	6.3434315710426	4.8550849342968	9.88205110510802e-05	0.00276790534416288	1.14727	galectin 8
lich	100194830	2.98837987774407	5.53217558640571	5.68287088901237	1.52328839467418e-05	0.0010273326109142	3.00855	Lysosomal acid lipase/cholesteryl ester hydrolase
LOC100136365	100136365	2.17961660296042	8.29090364175165	4.81485345976895	0.000108387949690634	0.00292394994241738	1.01544	lysozyme C II
LOC100136421	100136421	2.78128632458631	5.15588437502528	3.36888245155923	0.00308827281045881	0.0213486271911513	-2.21983	opioid growth factor receptor-like protein 1
LOC100136430	100136430	2.26618070073155	6.15137196366959	3.74142902776453	0.00130674818139557	0.0126067525090657	-1.39094	60 kDa heat shock protein, mitochondrial
LOC100136439	100136439	4.40668880027271	3.33822812517621	3.19827362617266	0.00455970530089771	0.0274913703175075	-2.54184	cathelicidin antimicrobial peptide
LOC100136446	100136446	3.61200813923079	9.45181434908403	4.82988295276564	0.000104708540416655	0.0028591390556372	1.07481	C type lectin receptor A
LOC100136449	100136449	3.85271765808351	1.02983415500536	6.43496421801283	2.97531134787597e-06	0.000423427148007467	4.69925	interleukin-1 beta
LOC100136456	100136456	5.09126697619748	-0.838145158795079	3.07269539717038	0.00605950924547858	0.0330918174827063	-2.38818	prostaglandin G/H synthase 2
LOC100136511	100136511	2.04049658770887	0.744811158035004	3.95747549446478	0.000790989676836816	0.00923486098037383	-0.885578	CCL4-like chemokine
LOC100136512	100136512	6.50699986491229	-3.32938120332813	5.03216756685829	6.58909940612973e-05	0.00224216304614258	1.67757	interleukin-10
LOC100136540	100136540	4.68737900086046	-0.788143240733428	5.17648945342775	4.74468114667757e-05	0.00189240582984515	2.06047	solute carrier family 2, facilitated glucose transporter member 4
LOC100136541	100136541	7.9452404659256	3.17922983453551	3.92355215811292	0.000855927360453594	0.00967371293478237	-0.791048	ISG15-like protein
LOC100136587	100136587	3.54487601084329	3.90027289585472	2.79041899726846	0.0113716705138029	0.0497044411604093	-3.46364	Mx3 protein
LOC100194505	100194505	2.13724005664088	-1.94686544592872	3.55766083208908	0.00199976160881484	0.0162742896519639	-1.27043	Y+L amino acid transporter 1 (Y+LAT1)-like
LOC100194673	100194673	3.20725344572599	-2.907111689485	4.0057629954119	0.00070694295268114	0.00863709931202211	-0.324229	alpha-actinin-3
LOC100194683	100194683	3.67386526199632	6.89193657323601	5.0594331368341	6.191869029367e-05	0.00215502708000332	1.6306	uncharacterized LOC100194683
LOC100194697	100194697	6.26206150255835	-2.91412181381156	5.07109976958061	6.02941710295564e-05	0.00213800920297089	1.81081	HERV-H LTR-associating protein 2
LOC100194720	100194720	8.42260930558274	3.50386954084762	3.46672275273694	0.00246639519720227	0.0185440674039032	-1.73073	uncharacterized LOC100194720
LOC100194722	100194722	3.73972905013661	2.23785608790699	3.63072095431105	0.00168893944973288	0.014699958608611	-1.51144	uncharacterized LOC100194722
LOC100286538	100286538	2.4114199981031	-2.20248254404685	3.43473664430651	0.00265478899397972	0.0194595685621569	-1.55384	chromosome unknown open reading frame, human C11orf88
LOC100380646	100380646	2.66295109680711	4.57057244558861	4.07547762217366	0.000601087593265321	0.00779765465716843	-0.625757	cat eye syndrome critical region protein 5 homolog
LOC100380659	100380659	2.46915373909321	5.26960784131058	3.28871621967392	0.00371034677713039	0.024056709289784	-2.41131	E3 ubiquitin-protein ligase RNF213
LOC100380717	100380717	2.39030290308261	4.67655470782814	5.47060937297755	2.44455324924856e-05	0.00132095575875031	2.53599	heat shock 70 kDa protein 4
LOC100380740	100380740	3.9302590174892	5.89208437761331	6.69070903460724	1.73564407466993e-06	0.000311729101026012	5.17555	perilipin-2
LOC100380749	100380749	2.01214779202276	6.58002810513187	3.05715687241454	0.00627548302134639	0.0338583731333237	-2.90295	hypoxia up-regulated protein 1
LOC100380795	100380795	2.04035149780487	5.67400709232145	4.90082230050966	8.89780285908922e-05	0.00261524773360217	1.25329	26S proteasome non-ATPase regulatory subunit 11B
LOC100380855	100380855	3.04334656499429	4.61153678427746	4.19152267895121	0.000458867676285065	0.00670649685627075	-0.363831	nicotinamide phosphoribosyltransferase
LOC100500786	100500786	3.02668775984258	3.51742896193844	4.54508190728183	0.000201959259215497	0.0041511650428468	0.465372	arginase-1
LOC106560302	106560302	2.46317293519082	1.26006027729884	6.8459250607224	1.25669615562107e-06	0.000267135424573982	5.55009	regulator of G-protein signaling 21-like
LOC106560422	106560422	3.31849398185256	1.34808132110354	4.29470303778697	0.000360996461945817	0.00576256044244877	0.0165495	uncharacterized LOC106560422
LOC106560497	106560497	3.16713028408334	-0.885725015892404	3.5273287214899	0.00214481564444438	0.0170223498508223	-1.33527	low-density lipoprotein receptor-related protein 8-like
LOC106560655	106560655	2.42103016670968	-2.13707427827321	3.17972586390156	0.00475597098751886	0.0282915411949714	-2.04489	uncharacterized LOC106560655
LOC106560797	106560797	3.93175821701101	2.81048526996716	3.85416677330447	0.00100575744338546	0.0106610477802626	-1.00495	cathepsin L1-like
LOC106560842	106560842	3.63772846760847	-2.24246723401718	6.43656213732809	2.96522989998911e-06	0.000423427148007467	4.70464	transcription cofactor vestigial-like protein 2
LOC106561070	106561070	2.01293489588343	4.96507381217399	5.10193035194738	5.62065609717899e-05	0.00208335703426117	1.71588	proteasome subunit alpha type-1
LOC106561094	106561094	3.85871984578645	-0.692167519468064	4.06424805463198	0.000617000544834517	0.00791542410191447	-0.310508	creatine kinase U-type, mitochondrial-like
LOC106561098	106561098	2.59772632127124	3.64368145095826	2.88165281298853	0.00929362495388422	0.04333098995752	-3.23089	lactadherin-like
LOC106561133	106561133	2.83658676527541	-3.25129554518568	3.85161585944244	0.00101173757754522	0.0106992419900828	-0.645436	L-amino-acid oxidase-like
LOC106561186	106561186	2.87000129303955	2.60238125938455	4.09296652475472	0.00057711836420008	0.00761475342381406	-0.530351	E3 ubiquitin/ISG15 ligase TRIM25-like
LOC106561193	106561193	5.0348657147751	-2.37442242399774	4.80279521321522	0.000111434497429429	0.00296449989284896	1.17684	peroxisomal membrane protein 11A-like
LOC106561209	106561209	3.05623368600368	0.731557669078949	3.09840065050267	0.00571794477577942	0.0319813272738638	-2.28131	hepatocyte growth factor-like
LOC106561394	106561394	4.75142248524887	0.273204690683004	3.61296261714958	0.00175978635189569	0.015081445372485	-1.3388	poly [ADP-ribose] polymerase 12-like
LOC106561639	106561639	2.40710293226824	-3.30481181236057	3.72090935490789	0.00137045155769976	0.0129825258400398	-0.908564	uncharacterized LOC106561639
LOC106562141	106562141	2.98750278607665	3.86466657833648	6.73211070007974	1.5919155372056e-06	0.000297699158606268	5.30257	CD276 antigen-like
LOC106562243	106562243	2.57269175174838	6.32362614503794	7.47145823731042	3.5344829679802e-07	0.000131899049958426	6.75874	aspartate aminotransferase, mitochondrial-like
LOC106562258	106562258	4.2708081628219	-3.48947554820433	4.42189280428107	0.000268683236360945	0.00486468742664081	0.444951	putative stereocilin-like protein
LOC106562259	106562259	3.03801001018171	-2.55977582869945	3.04746959555651	0.00641388122304296	0.0343676794443397	-2.33165	stereocilin-like
LOC106562284	106562284	2.04777661857181	3.13639830304397	3.78169617955355	0.0011901564061105	0.0118472415695398	-1.28706	interferon regulatory factor 8-like
LOC106562421	106562421	2.54752770849465	-1.86180231031167	4.28904507513692	0.000365774481144809	0.00581258730224494	0.165586	sodium-dependent noradrenaline transporter-like
LOC106562496	106562496	2.58654430873778	4.05874471397492	5.16625491419713	4.85617398503838e-05	0.001923342682329	1.88598	cathepsin D-like
LOC106562698	106562698	3.07856883546672	5.40473450402579	4.78640074764431	0.000115716281809763	0.00303099361537646	0.993004	cysteine--tRNA ligase, cytoplasmic-like
LOC106563034	106563034	2.45013505108959	3.34018806502035	3.07068671121691	0.00608701778383189	0.0331773755602351	-2.60246	proteinase-activated receptor 1-like
LOC106563153	106563153	2.27616508257348	6.38190096994692	4.52191648110942	0.000213086006377667	0.00427776844602531	0.388192	sarcoplasmic/endoplasmic reticulum calcium ATPase 2
LOC106563231	106563231	2.02142789559918	3.71535403655439	3.93590553436337	0.000831686456786476	0.00948489688883891	-0.920632	gelsolin-like
LOC106563297	106563297	2.90133531145394	-3.01198755088044	3.64489995657337	0.00163440374916111	0.0144093857252819	-1.06261	myosin light chain 5-like
LOC106563396	106563396	3.30330976493902	-1.37517068917058	3.9845790035434	0.000742657428671085	0.00889546804541621	-0.424436	probable G-protein coupled receptor 34
LOC106563558	106563558	6.41759622631856	5.87851225781483	5.8879111544887	9.69291860987926e-06	0.000797907755959326	3.58327	uncharacterized LOC106563558
LOC106563568	106563568	2.56878599211107	-1.59418030781415	4.86674737105463	9.6210484925087e-05	0.00273464837139538	1.44731	fibroblast growth factor 10-like
LOC106563569	106563569	5.47258989422417	-0.931229009833471	5.1329301860022	5.23802930446123e-05	0.00199069999111152	2.05383	CD276 antigen homolog
LOC106563597	106563597	4.2722934865203	1.87910763610829	2.96955896498771	0.00763951565342454	0.0380917290736627	-2.82314	uncharacterized LOC106563597
LOC106563598	106563598	11.2701780158183	2.187624297068	3.58890740007821	0.0018604590775427	0.0156252509573266	-1.18258	uncharacterized LOC106563598
LOC106563632	106563632	2.26247633722633	0.122914287467938	3.35401829888	0.00319533127922338	0.0218171165570231	-1.7365	carbonyl reductase [NADPH] 1-like
LOC106563652	106563652	2.2037281935124	0.85338005231079	2.9524522146026	0.00793741819845155	0.0390946073637181	-2.99705	NEDD4-binding protein 2-like 1
LOC106563789	106563789	3.13396638006614	4.52114034152452	4.57943851333971	0.000186527024554089	0.0039549852567384	0.515963	uncharacterized LOC106563789
LOC106563802	106563802	2.83425115331102	3.18566815142878	7.60683553450567	2.70467097964518e-07	0.000112959026444433	7.05656	leukemia inhibitory factor receptor-like
LOC106564213	106564213	3.20091446883628	-1.31573024067018	3.60953501859063	0.00177379518822524	0.015152257825581	-1.18722	uncharacterized LOC106564213
LOC106564240	106564240	3.49764527296477	2.50961903894415	3.20092905441583	0.00453226011758802	0.0273876373352485	-2.361	uncharacterized LOC106564240
LOC106564242	106564242	3.26126570810392	5.28879902389343	2.92502624820804	0.00843850909091401	0.0406252288452053	-3.18067	GTPase IMAP family member 7-like
LOC106564243	106564243	3.72830779092252	5.25591726877488	4.09320143981819	0.000576802999372407	0.00761475342381406	-0.579756	GTPase IMAP family member 4-like
LOC106564266	106564266	2.83705990548579	0.571456156404779	5.39928083007019	2.86879587151965e-05	0.00143166980892807	2.5086	scavenger receptor class F member 2-like
LOC106564362	106564362	2.10248595260003	2.71242723115584	3.0665238045236	0.00614441365736064	0.0333602129156344	-2.7657	stress-induced-phosphoprotein 1-like
LOC106564519	106564519	4.65926996119032	-3.95367387925439	6.99097833291428	9.32063351321371e-07	0.000221764933595568	4.95829	glutamate receptor ionotropic, NMDA 2B pseudogene
LOC106564520	106564520	4.63254758528836	-3.91589473291137	5.8257118561515	1.11118254327776e-05	0.000858714098522367	3.03258	glutamate receptor ionotropic, NMDA 2B-like
LOC106564545	106564545	4.95261018155201	-3.67159374086954	7.11939145293614	7.17089789711479e-07	0.000197304139633431	5.26593	glutamate receptor ionotropic, NMDA 2B-like
LOC106564586	106564586	3.75441965684594	-2.43794373623656	4.48228729435535	0.000233573856062946	0.00450075245538159	0.634588	nucleoporin NUP159-like
LOC106564720	106564720	4.70805715418648	2.91007070843067	4.18855538633403	0.000462045622249339	0.00672359296975039	-0.134058	C-X-C motif chemokine 11-like
LOC106564862	106564862	3.04619754673487	-0.395332351782112	4.15635496521488	0.000497983665871525	0.00701373506277319	-0.0590798	uncharacterized LOC106564862
LOC106564892	106564892	6.87397371802941	3.96338297999127	3.31696791482398	0.00347826435291523	0.0230552568693528	-2.17617	uncharacterized LOC106564892
LOC106564981	106564981	2.84129086996306	-1.82339130480052	4.12423769183821	0.000536618930207807	0.00732935477428199	-0.150372	cathepsin L1-like
LOC106564993	106564993	2.23551657298216	5.33588741577727	3.39373695160261	0.00291706588224455	0.0205824736808961	-1.89894	N-acetylmuramoyl-L-alanine amidase-like
LOC106565228	106565228	2.71973777815856	-0.819796740869475	3.40417128897881	0.00284799826314704	0.0202826271556523	-1.78584	intermediate filament protein ON3-like
LOC106565229	106565229	2.05820856246569	5.39870699312369	7.42146268501226	3.90404227587328e-07	0.000133378047773817	6.6506	keratin, type I cytoskeletal 18-like
LOC106565415	106565415	2.18771430099857	4.2441070258228	4.86466294645714	9.6671791082695e-05	0.00273762122706863	1.21529	protein canopy homolog 2-like
LOC106565426	106565426	2.11546497203634	7.72699741178964	6.1034795036553	6.05892899634478e-06	0.000622517838298289	3.90184	cathepsin Z-like
LOC106565475	106565475	5.8886585893676	3.09517151859732	3.40088356348145	0.00286958553539588	0.0203500633006347	-1.9898	uncharacterized LOC106565475
LOC106565551	106565551	3.29316470684733	-2.07054267623489	4.62993041594056	0.000165979825937839	0.00369668331163677	0.98461	fibroleukin-like
LOC106565719	106565719	2.87976469360071	-0.666065899937985	5.78580029559402	1.21327894379609e-05	0.000901705352335312	3.42699	nucleoside diphosphate kinase B-like
LOC106565741	106565741	2.0686465201744	3.87400319611991	3.56241392813719	0.00197792602118466	0.0161513793696835	-1.72558	uncharacterized LOC106565741
LOC106565776	106565776	3.03774023958237	4.08417790492496	6.45343095345126	2.86092204861194e-06	0.000415960726946669	4.67288	transcription factor MafB-like
LOC106565851	106565851	3.62027442065631	3.20003360438943	4.14729299388471	0.000508593493595731	0.0070995931321306	-0.350285	nicotinamide phosphoribosyltransferase-like
LOC106565937	106565937	4.84353528796698	0.941923337859095	2.82439090202473	0.0105506423703441	0.0472913218537806	-2.7525	tumor necrosis factor receptor superfamily member 21-like
LOC106566065	106566065	2.13215128407924	3.74210361813939	3.40887593312163	0.00281738454103876	0.0201586444813225	-2.12821	ubiquitin-like modifier-activating enzyme 1
LOC106566081	106566081	2.01625845725791	5.66380997549442	5.65511457711709	1.6200206736854e-05	0.00105659779244894	2.94394	uncharacterized LOC106566081
LOC106566099	106566099	5.43250699142161	2.87353705558947	3.54118281154507	0.00207731871568536	0.0166961363582993	-1.68075	radical S-adenosyl methionine domain-containing protein 2-like
LOC106566237	106566237	2.32713893926795	7.00569405429979	4.74090604300735	0.000128491878657231	0.00320380715410673	0.882638	5-aminolevulinate synthase, nonspecific, mitochondrial-like
LOC106566382	106566382	2.44326867093636	-1.75426990192181	5.08835218668496	5.79708955563871e-05	0.00212196364682466	1.95831	carbonic anhydrase 6-like
LOC106566989	106566989	5.65530641047411	-1.99440198256678	4.57027100323975	0.000190524519576418	0.00400326343018489	0.812908	uncharacterized protein C1orf106 homolog
LOC106567045	106567045	2.21611094347594	3.48836731195793	2.84383274757989	0.0101066178837637	0.0459014020614048	-3.27624	activin receptor type-1B-like
LOC106567107	106567107	2.01746471998292	6.10321957534396	6.30594801732152	3.91760318737297e-06	0.000487320817226328	4.35671	V-type proton ATPase subunit S1-like
LOC106567257	106567257	3.22166586399883	3.3174328977138	3.41382743903238	0.00278551347045211	0.0200373217859509	-2.00786	tumor necrosis factor receptor superfamily member 9-like
LOC106567351	106567351	2.16808655090118	2.22641704390831	5.09178101859967	5.75201090465125e-05	0.00210902880178621	1.86843	O-acetyl-ADP-ribose deacetylase 1-like
LOC106567478	106567478	2.84569926494717	-0.533706844847814	4.63151179089779	0.000165374601979448	0.00369054576882508	0.905399	T-cell immunoglobulin and mucin domain-containing protein 4-like
LOC106567480	106567480	6.21619099737636	-1.86127465442223	5.98591202645473	7.82314023967413e-06	0.000709838173864319	3.68171	T-cell immunoglobulin and mucin domain-containing protein 4-like
LOC106567494	106567494	3.45572392299767	1.15528054055407	4.92890388483355	8.34336699103216e-05	0.0025366126545263	1.59615	protein sprouty homolog 4-like
LOC106567757	106567757	2.44989211893888	5.09118861633555	2.82449562078617	0.0105482014676585	0.04728669173689	-3.39241	galectin-9-like
LOC106567761	106567761	2.31820209905403	3.82367937594325	5.68093847713541	1.52982747019575e-05	0.00102761068992789	2.99938	uncharacterized LOC106567761
LOC106567782	106567782	2.19188748122328	1.98830475362273	5.55247519175275	2.03572915998523e-05	0.00118701388137611	2.82093	stAR-related lipid transfer protein 13-like
LOC106567786	106567786	5.28329825765795	-1.6495064206384	3.79945740416758	0.00114207029179432	0.0115639351281894	-0.757431	uncharacterized LOC106567786
LOC106567924	106567924	4.32228524439181	2.51844738846108	6.24888977121053	4.42752301545769e-06	0.000520855513460666	4.32327	collagenase 3-like
LOC106567959	106567959	4.00849789683444	-0.539200007998442	6.05227592232436	6.77082862038542e-06	0.000662988484094066	3.94817	fibroblast growth factor receptor 1-A-like
LOC106568231	106568231	3.071245943473	2.50003624953839	5.5943865053238	1.85418162821997e-05	0.0011325447751937	2.86754	gamma-glutamyltransferase 5-like
LOC106568262	106568262	2.16208169641916	-0.853547379856335	3.52762722265652	0.0021433388092966	0.0170223498508223	-1.65206	uncharacterized LOC106568262
LOC106568355	106568355	3.89058505607782	1.18331315767723	7.58709553356394	2.8118559198289e-07	0.000113288964652521	7.01893	claudin-5-like
LOC106568372	106568372	2.1696466619626	1.19269640150353	3.6192131858117	0.00173452081894312	0.0149590169180741	-1.546	C3a anaphylatoxin chemotactic receptor
LOC106568398	106568398	3.11922991029967	-2.84377665981857	3.44733286219491	0.00257896749725523	0.0191154254358027	-1.49918	follistatin-A-like
LOC106568560	106568560	3.13675253612882	-0.407063707482618	5.08382596602502	5.85714612952941e-05	0.00212750116499342	1.88411	transcription factor AP-1-like
LOC106568669	106568669	2.39710686352176	6.0571607255219	5.12524333626289	5.33036442558392e-05	0.00201605427474844	1.75788	ATP-binding cassette sub-family F member 2-like
LOC106568720	106568720	2.85569612630781	4.89604343994503	5.58800836505916	1.88070442342878e-05	0.00113606724397984	2.80707	tyrosine-protein kinase JAK1-like
LOC106568982	106568982	2.46630220608306	1.28138854717079	2.86259396070851	0.00969514858020541	0.0445812240162622	-3.18993	E3 ubiquitin/ISG15 ligase TRIM25-like
LOC106569017	106569017	3.41208720901489	0.701596964091757	5.04078068073918	6.46089270172335e-05	0.00220973057311691	1.72711	uncharacterized LOC106569017
LOC106569214	106569214	3.48286097265593	-2.21738430260035	5.52014961266392	2.18809416344257e-05	0.00123097706153069	2.86637	collagen alpha-1(XXI) chain-like
LOC106569443	106569443	5.62635914444141	2.87703774653098	8.74627256276265	3.13243929453908e-08	3.62779676366861e-05	9.1625	matrix metalloproteinase-14-like
LOC106569488	106569488	10.7580423834133	-0.0965313210673776	6.57767133135857	2.20018210031013e-06	0.000350378261554239	4.70078	uncharacterized LOC106569488
LOC106569548	106569548	2.00071666527043	-0.86059498567981	4.26379134147795	0.000387887250282181	0.00604808783100155	0.131853	midnolin-like
LOC106569608	106569608	2.27651597681697	9.18306884500228	5.85833165526175	1.03429662854195e-05	0.000821226632770916	3.37249	calreticulin-like
LOC106569613	106569613	2.4308049579767	1.83233929702424	5.54734639473704	2.05916001392929e-05	0.00119135791537224	2.81509	uncharacterized LOC106569613
LOC106569684	106569684	2.47433272906921	-0.462631442466854	5.06977774337453	6.04760585560828e-05	0.00213800920297089	1.91464	netrin-G2-like
LOC106569798	106569798	2.96450798411104	0.060146329872522	5.62783140171803	1.72123369661697e-05	0.00110113057018243	3.09719	netrin-G2-like
LOC106569853	106569853	2.39549299167558	-0.211505089577048	4.49214980240509	0.00022829642629011	0.00445264450667504	0.666823	uncharacterized LOC106569853
LOC106569895	106569895	2.36880963391169	4.28708379267437	4.11950520657405	0.000542560193562615	0.00736781815319279	-0.513331	T-complex protein 1 subunit gamma-like
LOC106569899	106569899	2.80413485985567	0.517831958230124	2.96021952521932	0.00780079363618246	0.0386256015133163	-2.81082	uncharacterized LOC106569899
LOC106570029	106570029	7.11387081436365	-1.06733525355439	3.47552490582898	0.00241690126452069	0.0183259359786709	-1.40329	cyclic GMP-AMP synthase-like
LOC106570099	106570099	4.16602562082793	0.166704003384635	6.94184162822635	1.03103338678936e-06	0.000229324097208949	5.77519	ictacalcin-like
LOC106570297	106570297	2.58430147088343	5.63348505611096	4.0379908957772	0.000655871762677485	0.00818888811200223	-0.711933	asparagine synthetase [glutamine-hydrolyzing]-like
LOC106570498	106570498	5.36575378529547	3.72731809112905	6.57619418029149	2.20703604817302e-06	0.000350378261554239	5.04395	tubulointerstitial nephritis antigen-like
LOC106570571	106570571	2.44290091813159	4.69635643412722	4.9852486545541	7.33429712848111e-05	0.00237863904793737	1.44421	myelin P2 protein-like
LOC106570609	106570609	2.40267331126829	1.57333154854101	5.92614213828601	8.91427470578413e-06	0.000764784580882102	3.63818	protein FAM83H-like
LOC106570620	106570620	5.5062060955651	3.16892267992547	4.77405016354195	0.000119051668237838	0.00305588202902557	1.16484	receptor-transporting protein 3-like
LOC106570866	106570866	2.01181952345696	6.32589767188111	4.41921119018053	0.000270359955706738	0.00488714180428767	0.149403	ubiquitin-conjugating enzyme E2 L3-like
LOC106570887	106570887	2.66798785280904	-1.47544073213259	2.85384527690557	0.00988498509430792	0.0451947769799215	-2.77598	uncharacterized LOC106570887
LOC106570889	106570889	5.49087357517123	-2.48640703956471	3.27726849675791	0.00380863947526654	0.0244230182979674	-1.81869	C-X-C motif chemokine 11-like
LOC106570903	106570903	5.3259620078009	-1.85710570273969	3.46909778890007	0.00245294312427235	0.0184861522551167	-1.4404	granzyme A-like
LOC106570918	106570918	2.32083233174865	0.101862979225795	5.51115797523203	2.23251233298604e-05	0.00124346864370927	2.77931	sorting nexin-18-like
LOC106570922	106570922	4.97297870105035	-3.67166765708155	3.4450603133877	0.00259248764299511	0.0191829235465155	-1.4617	follistatin-A-like
LOC106571033	106571033	2.65863544998754	-1.89342799439795	3.79759926606232	0.00114700917111854	0.0115999548392614	-0.806223	basic leucine zipper transcriptional factor ATF-like
LOC106571047	106571047	2.83976627254055	-2.14438362572539	3.18149207533125	0.0047369327714752	0.0282232790602743	-1.99046	zinc finger protein 395-like
LOC106571118	106571118	2.02399316487715	0.865060801229615	3.03699606006964	0.00656683521962931	0.034804123037158	-2.58181	protein LBH-like
LOC106571157	106571157	2.58676905624179	-0.673398262393282	3.30013735497367	0.00361475525297447	0.0236013160821152	-2.04968	XK-related protein 5-like
LOC106571164	106571164	3.47599720301402	-3.12418580290484	3.52127658426267	0.00217497588158316	0.0171679200217066	-1.31343	E3 ubiquitin-protein ligase TRIM39-like
LOC106571435	106571435	2.6858055251036	3.22603365525999	3.79171885969616	0.00116277939144692	0.0117100775535641	-1.2298	uncharacterized LOC106571435
LOC106571437	106571437	2.59439366587368	2.05361438389572	3.12036432020316	0.00544095753658844	0.0309361773868054	-2.71662	uncharacterized LOC106571437
LOC106571520	106571520	4.62915073279833	-3.41427343438902	3.38169553501795	0.00299881578602997	0.0209873363179001	-1.58626	gap junction Cx32.2 protein-like
LOC106571915	106571915	2.49274137784573	-0.872606817719751	4.85844384032257	9.80615194642791e-05	0.00275718496152899	1.427	uncharacterized LOC106571915
LOC106572043	106572043	2.46918148343191	4.16232891609648	3.11624438430608	0.00549190247624837	0.0311001649248682	-2.75249	E3 ubiquitin-protein ligase RNF213-like
LOC106572073	106572073	2.32662924722975	5.23963499598509	7.26663273330088	5.32344868597948e-07	0.000164030594098447	6.34478	serine/threonine-protein kinase pim-1-like
LOC106572094	106572094	2.67064311418856	-0.788742170265717	4.92032187559036	8.50898455434544e-05	0.00255848482759396	1.53098	tyrosine-protein phosphatase non-receptor type 7-like
LOC106572142	106572142	2.71530155214587	-1.20330806243994	2.79472263742539	0.0112643801425744	0.0493797247567208	-2.99302	cytochrome c1-like
LOC106572158	106572158	2.25378375227643	-2.37240138762216	3.84983181177657	0.00101594094942468	0.0107343501443581	-0.655195	beta-citrylglutamate synthase B-like
LOC106572174	106572174	4.49401832936559	0.383561148435644	4.32388801796495	0.000337328420347251	0.00550778431005482	0.297735	BTB/POZ domain-containing protein KCTD20-like
LOC106572181	106572181	5.7706319825045	1.16494295470761	4.20387601621395	0.000445871192472807	0.00658532536077032	-0.0619245	tumor necrosis factor receptor superfamily member 6B-like
LOC106572184	106572184	2.93060522333342	-0.800565637975171	2.92313233331345	0.00847421377143554	0.0407465918006348	-2.74218	zinc finger protein RFP-like
LOC106572249	106572249	2.36680185521227	3.15617579326342	3.85471652908633	0.00100447325888599	0.0106559468635655	-1.03202	sorting nexin-19-like
LOC106572250	106572250	2.01010951330994	-0.820933652512699	3.50923840744239	0.00223621487691886	0.0174542209751793	-1.41133	intermediate filament family orphan 2-like
LOC106572315	106572315	2.87770274030332	-2.78032069377422	3.62636674845373	0.0017060451165007	0.0147868983955594	-1.10232	uncharacterized LOC106572315
LOC106572477	106572477	2.30817165182389	5.19179895066375	3.58771275393608	0.00186560440215707	0.0156407093185188	-1.70992	tubulin alpha-8 chain-like
LOC106572749	106572749	2.19151520443443	2.97899444755488	4.81487787454219	0.000108381867616799	0.00292394994241738	1.11716	tensin-2-like
LOC106572754	106572754	2.36376633075929	5.14709707360146	4.66436078886278	0.000153294814420335	0.00352882771564178	0.716257	serine--tRNA ligase, cytoplasmic-like
LOC106572850	106572850	5.81612442594222	-3.327507500741	6.22858325387736	4.6250501546662e-06	0.000530160185988461	3.80649	monocarboxylate transporter 5-like
LOC106572876	106572876	2.42936733830445	-2.02924538440444	2.8253237743647	0.0105289169597897	0.0472128444608141	-2.6783	dnaJ homolog subfamily C member 5-like
LOC106572895	106572895	4.36925782326365	1.61098175622319	6.98453483322253	9.44462380963972e-07	0.000221764933595568	5.85726	carbonic anhydrase 6-like
LOC106573163	106573163	3.01939330943735	-1.16704319028644	4.5088128739407	0.00021965167423591	0.00432935512376014	0.731129	AMP deaminase 3-like
LOC106573224	106573224	2.4580102847991	2.10470050825524	5.72999292958953	1.37238238516349e-05	0.000973119187193961	3.19241	liprin-beta-2-like
LOC106573447	106573447	3.27694476739781	1.43714324476604	4.81250542430758	0.000108974498207989	0.00293086597552342	1.36555	hepatocyte growth factor-like
LOC106573459	106573459	2.52531612963629	2.26391344792417	3.589425123568	0.00185823360519198	0.0156183956933083	-1.63157	FERM domain-containing protein 4A-like
LOC106573483	106573483	4.57485735809725	4.23890941361394	2.80408444250318	0.0110343195167327	0.0486989034545313	-3.45235	uncharacterized LOC106573483
LOC106573550	106573550	2.15023165682244	3.67105249024286	4.35169131372475	0.000316232740598582	0.00531470436173936	0.0462833	tax1-binding protein 3
LOC106573647	106573647	2.20376112558199	0.749366735046551	5.9981065828062	7.61789587218369e-06	0.000709211052042336	3.80302	E3 ubiquitin-protein ligase znrf1-like
LOC106573769	106573769	2.1068738807027	3.3979185916675	4.53658211733166	0.000205972100087217	0.00418938427280257	0.551146	COUP transcription factor 2-like
LOC106573779	106573779	2.6959839835792	-3.57583408060077	3.61886609896897	0.00173591433336193	0.0149590169180741	-1.11837	alpha-2,8-sialyltransferase 8B-like
LOC106573818	106573818	2.01459376722929	8.92197157973385	4.70858839873237	0.000138426466586191	0.0033351444094432	0.803346	calreticulin-like
LOC106573828	106573828	2.01157984780783	0.299211237172274	2.78937939349502	0.0113977339842567	0.0497665488293352	-2.98753	tumor necrosis factor alpha-induced protein 8-like protein 1
LOC106573835	106573835	2.25621478010257	3.28076480527945	3.76656804146729	0.0012326958627214	0.0121127335416504	-1.28465	cytoplasmic FMR1-interacting protein 1 homolog
LOC106573842	106573842	2.48184146318367	-0.403922237674075	3.18451320738042	0.00470453946372202	0.0280651265414863	-2.28057	OX-2 membrane glycoprotein-like
LOC106573899	106573899	3.38431592846481	6.02136312523984	5.07117749149182	6.02834951875243e-05	0.00213800920297089	1.64188	syndecan-2-like
LOC106573916	106573916	3.3978139702311	3.75532526555994	2.89979765721417	0.00892622394263142	0.0422025735397848	-3.24402	interferon-induced protein 44-like
LOC106573920	106573920	2.76232076762816	-0.32309438857445	3.40624044461222	0.00283449397612564	0.0202207550301945	-1.93874	interferon-induced protein 44-like
LOC106573921	106573921	3.42032546393187	2.09848747781678	4.61706947862943	0.000170985824306841	0.00375672639047213	0.655616	uncharacterized LOC106573921
LOC106574080	106574080	7.21787831149255	1.39306760710152	6.10394421591613	6.05283228317038e-06	0.000622517838298289	4.03583	claudin-1-like
LOC106574123	106574123	3.86287379961499	-2.61885755125505	3.53379756247321	0.00211303461034885	0.0168754481204068	-1.31057	solute carrier organic anion transporter family member 2A1-like
LOC106574173	106574173	4.42717273925078	3.06687801392718	3.46357993153137	0.00248430758526973	0.0186378350964131	-2.01451	receptor-transporting protein 2-like
LOC106574481	106574481	2.1246576179781	1.54691316772574	4.46818831781404	0.000241332535158235	0.00458924437217645	0.586428	guanine nucleotide-binding protein G(I)/G(S)/G(O) subunit gamma-7
LOC106574554	106574554	2.47264399811483	3.06223346209242	7.96474216195518	1.34903129198746e-07	7.75945918091138e-05	7.7206	retinol dehydrogenase 7-like
LOC106574596	106574596	2.41018538277823	-3.57293041026795	2.7940677574407	0.0112806437831055	0.0494158995825461	-2.73234	traf2 and NCK-interacting protein kinase-like
LOC106574728	106574728	2.36654528533642	-0.493553447328035	3.87377876191219	0.000960940492285568	0.0103818627257141	-0.811269	uncharacterized LOC106574728
LOC106574762	106574762	5.14336257865049	2.414142953988	3.35894405748668	0.00315945676665164	0.0216544455613578	-2.10448	protein asteroid homolog 1-like
LOC106574776	106574776	5.95442023417556	-1.06212584719397	3.71907319010477	0.00137629985982448	0.0129953351397428	-0.919647	protein asteroid homolog 1-like
LOC106574784	106574784	5.01825143422176	3.53565459228523	3.15478655359202	0.00503287641267755	0.0293106545255554	-2.66966	protein asteroid homolog 1-like
LOC106575194	106575194	5.05066916378134	7.62668052702152	3.91622322044914	0.000870640379435979	0.00978953056034041	-0.849959	phospholipase A2 inhibitor 31 kDa subunit-like
LOC106575471	106575471	3.21641156166745	-2.30852281251121	3.58204025667192	0.00189022820702336	0.0157453384328092	-1.21075	mucin-5B-like
LOC106575700	106575700	2.55795172577444	4.63529110830233	3.48744313788627	0.00235144057182233	0.0180344202060558	-1.94235	uncharacterized LOC106575700
LOC106575701	106575701	3.56041985365136	1.68481154543237	3.24067328512686	0.00414022473462753	0.025793653855908	-2.41924	uncharacterized LOC106575701
LOC106575703	106575703	3.26290568933252	4.90780196871696	5.28289226396623	3.72896443428279e-05	0.00166322708485819	2.13702	uncharacterized LOC106575703
LOC106576186	106576186	3.88434907428793	1.92153387904431	2.94643041530794	0.00804492335455828	0.0394275201789281	-2.54024	hemagglutinin/amebocyte aggregation factor-like
LOC106576210	106576210	2.58055157964607	1.54963515448614	3.25097158934494	0.00404416462407921	0.0254263034564441	-2.41933	poly [ADP-ribose] polymerase 12-like
LOC106576235	106576235	2.31844160732516	4.74687142794982	3.88387855306136	0.000938641896211942	0.0102288211311403	-0.942374	ADM2-like
LOC106576442	106576442	6.55741236477289	-0.0204655245306031	3.11991051191962	0.00544654652255379	0.0309446525695779	-2.13681	zinc-binding protein A33-like
LOC106576452	106576452	3.88300791206714	3.15840374464514	4.6221497046253	0.000168990417393143	0.00373409391583155	0.680149	poly [ADP-ribose] polymerase 12-like
LOC106576573	106576573	3.89245858135375	0.825137955093275	3.62894440203275	0.00169589812439979	0.0147373207518986	-1.26469	zinc finger protein RFP-like
LOC106576820	106576820	2.50215176659693	4.06285799247665	7.27941680701502	5.18823533107357e-07	0.000162852403578913	6.3857	sphingosine-1-phosphate lyase 1-like
LOC106577091	106577091	3.44973816553369	-4.13882445424359	3.3573495436561	0.0031710262517966	0.0217041140600857	-1.63402	interferon-induced protein with tetratricopeptide repeats 1-like
LOC106577146	106577146	2.48532691961658	1.90108270517855	4.18269066246935	0.000468391745563345	0.00678307901834106	-0.239991	uncharacterized LOC106577146
LOC106577235	106577235	2.56362361756843	-0.290149169687588	3.17128045711105	0.00484803942380029	0.0286428150698384	-2.22374	secreted frizzled-related protein 5-like
LOC106577766	106577766	4.93443300492935	3.50217427559905	3.41896205566742	0.00275283777507953	0.0198631069990652	-2.00448	interferon-induced very large GTPase 1-like
LOC106577767	106577767	9.09802599659064	-1.65081873755188	3.4828408916362	0.00237650884877695	0.0181485734868173	-1.38639	interferon-induced very large GTPase 1-like
LOC106577782	106577782	2.34788158089453	-0.10971928618133	3.8366551421671	0.00104752905010984	0.0109538222728711	-0.882579	uncharacterized LOC106577782
LOC106577783	106577783	2.3773026101265	0.123429308903151	3.25689689610333	0.0039898844699159	0.0252241177651511	-2.19222	putative E3 ubiquitin-protein ligase ARI6
LOC106577847	106577847	3.44498390287821	-0.761145454123333	4.2660126014345	0.000385889554687427	0.00602813329475903	0.0402378	cytosolic phospholipase A2 gamma-like
LOC106577849	106577849	8.635399275951	-1.68746516697411	4.66608567760469	0.000152685738724937	0.00352446956757095	0.98975	uncharacterized LOC106577849
LOC106577897	106577897	3.34896122259232	3.97579569268635	3.32072684989794	0.00344847657200839	0.0229256797599908	-2.22465	plasminogen activator inhibitor 1-like
LOC106577966	106577966	3.80062410450207	0.729408433753802	2.88173047961211	0.00929202183139797	0.04333098995752	-2.90145	nuclear factor 7, brain-like
LOC106577990	106577990	7.37216452812257	0.222237134759518	3.16912988777845	0.00487175975073823	0.0287309785756443	-2.01326	E3 ubiquitin-protein ligase TRIM39-like
LOC106578007	106578007	3.95178102709593	1.02125660570693	4.05195584934786	0.000634902643488913	0.00804369678770978	-0.28196	uncharacterized LOC106578007
LOC106578008	106578008	2.07134523100987	2.99032240784191	3.26784581832993	0.00389145001710141	0.0247769175875579	-2.39006	uncharacterized LOC106578008
LOC106578011	106578011	2.33514534162613	2.30180736316142	3.84249799627626	0.00103340333512995	0.0108682144663609	-1.02807	uncharacterized LOC106578011
LOC106578147	106578147	3.4104426511831	1.98776247188594	5.96725405461993	8.14820837231092e-06	0.000727616368971904	3.77759	dysferlin-like
LOC106578149	106578149	3.10767238460646	0.711424869144487	5.93487438283126	8.74560495321685e-06	0.000758866545617697	3.73749	dysferlin-like
LOC106578256	106578256	2.44216339883226	1.14099012642197	3.8577864759247	0.00099733205085267	0.0106199864451542	-1.03713	B-cell receptor CD22-like
LOC106578269	106578269	2.53430855850581	1.69360553163883	3.40551858914294	0.00283919798999602	0.0202371187801371	-1.89592	uncharacterized LOC106578269
LOC106578340	106578340	4.23510809548681	0.883428359607281	4.43497863003521	0.000260650142176038	0.00479156851402541	0.379265	B-cell receptor CD22-like
LOC106578430	106578430	2.8096598742849	1.28438404728701	3.87257572971209	0.000963631486660237	0.0103932328551608	-0.836933	zinc finger protein RFP-like
LOC106578486	106578486	3.42132892944737	4.90041196999085	4.64486138202547	0.000160353504051576	0.0036212396270604	0.783992	ATP-binding cassette sub-family D member 3-like
LOC106578696	106578696	2.65615250767138	5.29294791850234	3.1999228169624	0.0045426410958351	0.0274355590441859	-2.60519	carcinoembryonic antigen-related cell adhesion molecule 20-like
LOC106578729	106578729	3.08231697864461	4.42881755376643	2.96011001560954	0.00780270402964124	0.0386291461479426	-3.10947	uncharacterized LOC106578729
LOC106578962	106578962	3.81138998234027	-0.00641574734998796	3.49550492176965	0.00230815427800116	0.0178292708327845	-1.7065	interferon-induced protein with tetratricopeptide repeats 5-like
LOC106578963	106578963	4.06418821068726	-2.57778986336248	3.67423854970713	0.0015270331251066	0.0137712970519274	-1.00847	interferon-induced protein with tetratricopeptide repeats 5-like
LOC106578964	106578964	5.46415157585874	1.27492248870885	3.4142538654508	0.00278278533413471	0.0200348626190581	-1.77928	interferon-induced protein with tetratricopeptide repeats 5-like
LOC106579050	106579050	6.3028813726995	-3.79084961883217	2.8975218918781	0.00897152712190337	0.0423317940315042	-2.51694	bone morphogenetic protein 2-like
LOC106579194	106579194	4.31800127891476	-3.22473315061255	4.04992672527309	0.000637907353679047	0.00804836828725187	-0.245365	noggin-2-like
LOC106579212	106579212	2.23733892350841	3.28359173771367	4.15567681557435	0.000498769914820868	0.00702010255458483	-0.271126	uncharacterized LOC106579212
LOC106579241	106579241	2.94589153861196	4.87056990398204	4.82681147526193	0.000105450044669054	0.00286540873807025	1.08073	uncharacterized LOC106579241
LOC106579269	106579269	4.1935290791573	1.15349538235175	4.65628854598999	0.000156178015944987	0.00356102840701177	0.804959	nuclear receptor coactivator 7-like
LOC106579328	106579328	4.06357081268253	1.8763991129294	6.97005170810829	9.72956986955339e-07	0.000222297505876748	5.83288	ETS translocation variant 4-like
LOC106579446	106579446	2.20594817243678	2.68545247406516	5.26734472624835	3.86229874952657e-05	0.00169567536995555	2.09242	V-type proton ATPase catalytic subunit A-like
LOC106579454	106579454	2.64865269958289	5.23898734460479	5.54374609566231	2.0757724018712e-05	0.00119788474036505	2.69457	transferrin receptor protein 1-like
LOC106579498	106579498	2.92435147654252	-0.19473381010923	2.95306203058656	0.00792660885657375	0.0390642824734976	-2.7717	eotaxin-like
LOC106579606	106579606	3.08672666580599	-2.52777819057292	4.26263046513581	0.000388935415485336	0.00605634661755676	0.211941	polymeric immunoglobulin receptor-like
LOC106579663	106579663	2.61723274332438	-3.56827726417771	4.32899730115908	0.000333348337046072	0.00546671740626434	0.303316	sialic acid-binding Ig-like lectin 13
LOC106579686	106579686	2.86599760025473	1.25441258238141	3.58359058644153	0.00188346666820297	0.0157163009983267	-1.56102	uncharacterized LOC106579686
LOC106579692	106579692	4.12185923781376	-0.318766288828503	3.15967392672865	0.00497740360297073	0.0291060244510131	-2.38805	probable polyketide synthase 1
LOC106579698	106579698	5.84535302625203	-1.43774415427067	3.53195972724521	0.00212201626674028	0.0169202944241568	-1.36791	probable polyketide synthase 1
LOC106579703	106579703	3.24226472170195	1.73356731151095	3.57051975977029	0.00194122960504301	0.0159760199742648	-1.6211	patched domain-containing protein 3-like
LOC106579816	106579816	2.54644993657478	-3.61019509952823	3.2157763510331	0.00438174674837024	0.026742748735374	-1.90957	kelch-like protein diablo
LOC106580183	106580183	3.88358703764395	4.4018026314416	3.68565364293967	0.00148717104078147	0.013595026286251	-1.22961	cysteine dioxygenase type 1-like
LOC106580211	106580211	2.00992487974477	0.230389732707808	3.15814416530455	0.00499470250170274	0.0291641304280577	-2.1157	E3 ubiquitin-protein ligase ZNRF3-like
LOC106580299	106580299	6.15606990286885	3.13130134342502	3.69690514793322	0.00144888924277999	0.013416706398679	-1.37348	polyubiquitin-like
LOC106580333	106580333	2.98852042424936	1.20635961892581	4.40360514240706	0.000280329085923091	0.00498737263099033	0.331307	oxysterol-binding protein 2-like
LOC106580335	106580335	2.25998561586592	5.71924365718499	6.0046518984538	7.51001887981667e-06	0.000708515432858209	3.70827	MARCKS-related protein-like
LOC106580394	106580394	7.83873397948725	2.05472126979655	5.92436657804681	8.94897696321879e-06	0.000764784580882102	3.70979	L-serine dehydratase/L-threonine deaminase-like
LOC106580425	106580425	2.33396474450752	4.17168581986	3.46694376340342	0.00246514034831892	0.0185387827448812	-2.00341	tissue-type plasminogen activator-like
LOC106580502	106580502	2.00616394336233	-2.64497794908314	2.91990882189857	0.00853531886089478	0.0409349163589907	-2.53788	cholesterol 25-hydroxylase-like protein
LOC106580518	106580518	2.36721768165353	3.59880761170814	5.1901570540075	4.59983988433166e-05	0.00187279196001699	1.9132	zinc metalloproteinase-disintegrin-like brevilysin H2a
LOC106580570	106580570	2.50933682119089	1.09814698017499	3.70288829139784	0.00142893168000639	0.0132864212439564	-1.18783	lipid phosphate phosphohydrolase 1-like
LOC106580604	106580604	3.65331299760354	-1.88215727001243	4.0405649947043	0.000651955247115659	0.0081551467149447	-0.306819	natural killer cells antigen CD94-like
LOC106580622	106580622	3.79757443354595	3.90648983286809	6.19545355337641	4.96696254135727e-06	0.00055792777228771	4.14892	uncharacterized LOC106580622
LOC106580714	106580714	2.11623301249692	-2.16423313325909	3.22723364931818	0.00426894094568619	0.0263245344917835	-2.02327	P2Y purinoceptor 14-like
LOC106580755	106580755	4.23696139125237	-3.51464369035905	3.65376047068812	0.00160121250050347	0.0141895311456225	-1.04968	cytochrome P450 2M1-like
LOC106581298	106581298	2.69526175888248	-0.019555792971921	4.36804617108016	0.000304448573195588	0.00519046181692742	0.379852	long-chain-fatty-acid--CoA ligase 3-like
LOC106581311	106581311	2.17160606846136	-1.11203871013032	3.80337957464284	0.00113171453955566	0.0114931032831023	-0.799178	long-chain-fatty-acid--CoA ligase 3-like
LOC106581397	106581397	3.36310682267251	-0.934694808571656	4.31259570796347	0.000346295312330505	0.00560514426984692	0.257283	tumor necrosis factor receptor superfamily member 19L-like
LOC106581689	106581689	2.88038121528789	-2.228700073438	3.37638341535836	0.00303559066421735	0.0211691043976818	-1.71139	sialoadhesin-like
LOC106581930	106581930	2.51493142643761	1.47748589118872	5.18988410607538	4.60268792472816e-05	0.00187279196001699	2.03319	PTB domain-containing engulfment adapter protein 1
LOC106581934	106581934	4.3153139472243	4.38385471286551	3.5714455837153	0.00193708125230131	0.01596287166161	-1.75921	protein FAM171B-like
LOC106582045	106582045	2.3427636288925	-3.65056492935913	4.00170927363207	0.000713641913439832	0.00869364428900623	-0.353583	complement C1q-like protein 2
LOC106582157	106582157	3.55778016103799	1.57189828243668	3.48215745355346	0.00238025387875881	0.0181689106299985	-1.70909	E3 SUMO-protein ligase RanBP2-like
LOC106582339	106582339	5.12586288037608	-2.1099897805934	3.42043764612457	0.00274351725500823	0.0198419089373024	-1.50951	tumor necrosis factor-inducible gene 6 protein-like
LOC106582386	106582386	2.19875497285544	5.2203779233495	4.17622025312277	0.000475494701745176	0.00683865803453598	-0.399105	N-myc-interactor-like
LOC106582487	106582487	2.22604061317208	-0.646484672098908	3.96785406186381	0.000772122030705931	0.0090873742838986	-0.437739	ankyrin repeat domain-containing protein 50-like
LOC106582526	106582526	2.95982845757454	5.15035453844502	3.59790858938156	0.00182213915540467	0.0153996893994517	-1.71215	fibronectin-like
LOC106582617	106582617	3.59129428236763	0.297631973209516	5.53862326699243	2.09964636550675e-05	0.00120063729393688	2.87499	adenosine receptor A1-like
LOC106582741	106582741	2.61706509003858	-0.701515417674886	4.69043150063853	0.000144345402206027	0.00340927192580282	1.09796	CTTNBP2 N-terminal-like protein
LOC106583052	106583052	2.42555085909072	-1.42270405126607	3.4284069782511	0.0026937125499543	0.0196249522131812	-1.65304	myoD family inhibitor-like
LOC106583080	106583080	3.48582224808403	3.91027275093195	2.82192792853106	0.0106082082304252	0.0474606742543039	-3.30948	tripartite motif-containing protein 16-like protein
LOC106583132	106583132	2.33004801802637	0.00598907479778305	4.72344381839347	0.000133766784094617	0.00328413100190189	1.1691	dnaJ homolog subfamily C member 11-like
LOC106583163	106583163	5.72967435647768	3.19149492097665	3.63136811953307	0.00168641155589461	0.0146849412798228	-1.49165	uncharacterized LOC106583163
LOC106583167	106583167	2.59036881746243	2.66649278735171	3.35999721290998	0.00315183797326791	0.0216168327894989	-2.05205	class E basic helix-loop-helix protein 40-like
LOC106583199	106583199	2.09675014802391	6.09945740298297	4.1993152191619	0.000450625889299461	0.00663512543534051	-0.350001	protein transport protein Sec61 subunit alpha isoform B-like
LOC106583304	106583304	2.93652520165118	1.69964364559615	3.91210286424534	0.000879022494053929	0.00985408861324941	-0.820915	RNA-binding motif, single-stranded-interacting protein 2-like
LOC106583349	106583349	2.06921282989093	5.48200531184371	4.80405212279606	0.000111112926614455	0.00295942803590253	1.06787	protein canopy homolog 2-like
LOC106583430	106583430	7.0381478045707	-2.006941075725	5.18086567114987	4.69780611265686e-05	0.0018906396192916	2.01224	interferon-induced protein 44-like
LOC106583431	106583431	6.24218239865605	1.95164826082663	3.6404782914792	0.00165122088772527	0.0145028239814629	-1.28532	interferon-induced protein 44-like
LOC106583432	106583432	4.4529528801843	-0.495103206639837	3.54374379641065	0.00206507306127639	0.0166245311208123	-1.4173	interferon-induced protein 44-like
LOC106583598	106583598	2.74292903589677	3.46304510529279	4.80010887213999	0.000112124941953794	0.00296989613600957	1.10995	E3 ubiquitin/ISG15 ligase TRIM25-like
LOC106583653	106583653	4.31447954271159	4.50661010131075	2.95810341138082	0.0078377891403153	0.0387516540654541	-3.11234	E3 ubiquitin-protein ligase RNF213-like
LOC106583671	106583671	2.98670583593228	-0.586990240730706	3.37000635199363	0.00308032250095365	0.0213134963982343	-1.80866	uncharacterized LOC106583671
LOC106583673	106583673	2.64408842549076	4.63926272453188	3.02642882478296	0.00672473103686485	0.035334295463727	-2.97163	NFX1-type zinc finger-containing protein 1-like
LOC106583734	106583734	2.36568128174306	0.723799164714336	4.89530989525022	9.01095326178437e-05	0.0026293820699417	1.30109	nuclear factor 7, brain-like
LOC106583745	106583745	2.3165045359877	1.55068029209512	4.66471599166465	0.000153169188192058	0.00352835415268756	0.955	semaphorin-3D-like
LOC106584150	106584150	2.13186908405283	1.86104845717438	6.47833845681635	2.71376199544967e-06	0.000401988897457776	4.74104	regulator of G-protein signaling 1-like
LOC106584244	106584244	2.31426377871065	1.82096265444299	3.56318902556563	0.00197438762874514	0.016141063833235	-1.42999	discoidin, CUB and LCCL domain-containing protein 1-like
LOC106584632	106584632	2.51793772648911	3.99725947226954	2.82095833351111	0.010630952437408	0.0475181219806742	-3.24655	nucleobindin-2-like
LOC106584639	106584639	3.30391392450398	-3.17669075091722	3.63470150639533	0.00167345015940038	0.0146251618666721	-1.08306	tripartite motif-containing protein 47-like
LOC106584647	106584647	3.64014957198671	-1.34423382293957	3.32361067967924	0.00342579299396338	0.0228288022845331	-1.76871	hyaluronan and proteoglycan link protein 3-like
LOC106584677	106584677	3.41495864345085	1.58199321305502	4.60081954236753	0.000177529728517139	0.00383385901101979	0.700381	E3 ubiquitin/ISG15 ligase TRIM25-like
LOC106584691	106584691	2.52392970733675	-0.976079451764284	3.441942054038	0.0026111526704895	0.0192743238661671	-1.52561	GRAM domain-containing protein 2-like
LOC106584797	106584797	2.3781764426909	-1.63506576798619	3.42989971697006	0.00268448289657523	0.0195959666516791	-1.50178	fatty acid desaturase 2-like
LOC106584873	106584873	3.8210802447371	-0.957021987751792	4.30093111108665	0.000355809462530393	0.00570441431512983	0.292417	C-myc promoter-binding protein-like
LOC106584987	106584987	2.22211830988918	0.841593735726117	4.08072383936934	0.000593794723603049	0.00774422003533634	-0.447985	chemokine-like receptor 1
LOC106585210	106585210	2.02735712761279	3.00374257175476	3.92088667090301	0.000861249494729007	0.00970994479018746	-0.937299	ATP-binding cassette sub-family A member 2-like
LOC106585268	106585268	2.58625740358709	3.3781802680509	3.32408919401302	0.00342204325988964	0.0228131689016779	-2.27211	TRAF-type zinc finger domain-containing protein 1-like
LOC106585270	106585270	2.56872116922698	1.69370106068852	2.86476710004346	0.00964853877502164	0.044440898204875	-3.0815	bifunctional methylenetetrahydrofolate dehydrogenase/cyclohydrolase, mitochondrial-like
LOC106585394	106585394	2.39323960892653	5.54300663827008	5.08141814593577	5.88935190247961e-05	0.00212750116499342	1.6676	glycine dehydrogenase (decarboxylating), mitochondrial-like
LOC106585437	106585437	2.87322806702576	1.16943634161661	5.17813665394871	4.72698184681539e-05	0.00189240582984515	2.07718	protein CYR61-like
LOC106585517	106585517	2.3572324149499	-1.42655240245495	3.24875210558156	0.00406468176405875	0.0255027838086451	-2.27049	macrophage mannose receptor 1-like
LOC106585755	106585755	2.17860687020004	1.16135109820597	3.36461255839299	0.00311866125696924	0.0214462237871762	-2.05032	uncharacterized LOC106585755
LOC106585813	106585813	2.85898952778958	-1.87893012288403	4.39889606663777	0.000283409317659939	0.00502069056592627	0.476888	protocadherin Fat 4-like
LOC106585875	106585875	2.14428053940635	-2.61180398299794	3.61266637576961	0.00176099278160443	0.0150879345823894	-1.16696	uncharacterized LOC106585875
LOC106585878	106585878	4.6704356111314	5.4209705784502	6.22336595473508	4.67724728235306e-06	0.000534319820493572	4.17691	C-C motif chemokine 19-like
LOC106585995	106585995	2.12979503192297	3.98680816696669	4.70402548481905	0.00013989042356861	0.00334164990467662	0.840859	threonine--tRNA ligase, cytoplasmic pseudogene
LOC106585996	106585996	2.21296485442486	5.28392173299416	5.44431784502732	2.59292699093449e-05	0.00135648046600508	2.48183	threonine--tRNA ligase, cytoplasmic-like
LOC106586086	106586086	2.8611750456573	-1.56833969324435	3.22781282067032	0.00426331440115802	0.0263245344917835	-2.03438	uncharacterized LOC106586086
LOC106586109	106586109	4.36128195933581	3.09162643384983	3.12314942116732	0.00540677871823889	0.0308221912278806	-2.17246	G-protein coupled receptor 39-like
LOC106586121	106586121	2.23724563522947	-1.29624050203642	4.49826030153326	0.000225087178201173	0.00441318036606222	0.610272	twist-related protein 2-like
LOC106586181	106586181	2.41609784436081	3.78129712879822	4.24047184821942	0.000409496827778152	0.00625437037642429	-0.222407	dispanin subfamily A member 2b-like
LOC106586223	106586223	2.32261181662048	1.58993419935986	4.57270107170245	0.00018945653784157	0.00399635523147041	0.624491	calcium-binding mitochondrial carrier protein Aralar1-like
LOC106586235	106586235	2.34701942693502	1.80907494399485	3.62920535765363	0.0016948741994011	0.0147357092573351	-1.49282	mitogen-activated protein kinase kinase kinase MLT-like
LOC106586346	106586346	2.03754206014665	6.45789836786806	3.83934174270616	0.00104101021665871	0.0109264371664298	-1.1626	dnaJ homolog subfamily B member 11-like
LOC106586369	106586369	2.15471313627548	7.18176922888577	5.24712620742844	4.04298859585115e-05	0.001745344665556	2.02954	60 kDa heat shock protein, mitochondrial
LOC106586427	106586427	3.6106725673221	0.01734348223038	4.10909171092114	0.000555866427965494	0.00747667033850354	-0.148109	sterile alpha motif domain-containing protein 9-like
LOC106586429	106586429	3.65454647072221	2.37691225678173	3.20628992611991	0.00447734240753146	0.027143686299522	-2.50677	sterile alpha motif domain-containing protein 9-like
LOC106586691	106586691	3.01347106609178	4.66161460258677	5.06503827245197	6.11327231100083e-05	0.00214098398161912	1.64744	cystathionine beta-synthase-like
LOC106586715	106586715	2.34277641899722	4.17241666757282	2.79964181237241	0.0111429289035781	0.0490236324542276	-3.44646	uncharacterized LOC106586715
LOC106586723	106586723	2.33364378775142	3.10441838307792	4.71531784264265	0.000136295638159982	0.00332434662544745	0.95985	ras and Rab interactor 2-like
LOC106586801	106586801	3.02668010586377	1.80008670155969	4.38810372973995	0.000290597775329044	0.00508069593034945	0.337901	butyrophilin subfamily 1 member A1-like
LOC106586816	106586816	2.03463612688539	0.695032819805554	3.36780478697258	0.00309591494880888	0.0213773436411791	-1.80791	neuronal membrane glycoprotein M6-b-like
LOC106586857	106586857	3.21507856844553	4.62504371355419	5.42356875825255	2.71649254031118e-05	0.00139291783906704	2.47819	interleukin-10 receptor subunit beta-like
LOC106586860	106586860	3.96913267057228	0.13106985311686	3.07717353605532	0.00599861499920958	0.0329002103907153	-2.42459	uncharacterized protein C21orf62-like
LOC106586889	106586889	3.41701925452812	-3.71350588410111	2.78745862608183	0.0114460388949298	0.0498931424172763	-2.70555	interferon-induced GTP-binding protein Mx-like
LOC106586891	106586891	6.65148182368908	-0.511077037876155	3.4259952894924	0.00270869002450697	0.0197084192294391	-1.54198	interferon-induced GTP-binding protein Mx2-like
LOC106586893	106586893	5.53219120992252	1.30270430846613	3.72565648044327	0.00135544561334704	0.012914608899255	-1.03531	C-X-C motif chemokine 11-like
LOC106586897	106586897	6.08284106297219	-2.66414871499881	5.72838542957307	1.37726941043031e-05	0.000973119187193961	2.97442	mast cell protease 1A-like
LOC106586995	106586995	6.11980875265093	-3.66463250916994	3.53473604712756	0.00210846262459267	0.0168574452078287	-1.28517	apelin receptor B-like
LOC106587062	106587062	2.20186735113924	3.50832467512722	4.4876611728918	0.000230683221891483	0.00447346510554293	0.340783	malignant fibrous histiocytoma-amplified sequence 1-like
LOC106587124	106587124	3.02078900766235	4.57012484690183	6.12143172158403	5.82792660895684e-06	0.000609771785322194	4.00875	CD59 glycoprotein-like
LOC106587146	106587146	2.33121223175652	-0.957673312615441	3.1162346966919	0.00549202281216558	0.0311001649248682	-2.42035	adhesion G-protein coupled receptor G5-like
LOC106587345	106587345	2.33294927667922	2.88441966823009	2.93023188445366	0.00834111490257635	0.0403620468946884	-3.14104	retinal dehydrogenase 2-like
LOC106587655	106587655	3.82710790468151	3.55339591883656	3.92730305483707	0.000848493482919271	0.0096340439882781	-0.87556	thrombospondin-1-like
LOC106587745	106587745	2.80965650894375	-0.307965918012372	3.63696771140528	0.00166469465804894	0.0145735640512773	-1.36675	Ig kappa chain V-II region 7S34.1-like
LOC106587969	106587969	2.36276406756141	6.63189460278265	4.51485038921117	0.000216601553133589	0.00430292996062558	0.36438	cathepsin D-like
LOC106588009	106588009	2.39804539712776	0.351800658847264	4.14734071712441	0.000508537029883782	0.0070995931321306	-0.235209	calcium and integrin-binding family member 2-like
LOC106588075	106588075	4.3699008000347	2.42026930937396	8.26652342369093	7.60415561699834e-08	6.08078977505968e-05	8.29575	aminopeptidase N-like
LOC106588175	106588175	2.36630935993203	1.63145305260063	4.44740368448694	0.000253246643576814	0.00472162274222928	0.268906	protein S100-A1-like
LOC106588296	106588296	2.07606706264231	5.75912659000876	7.95059205789524	1.3861952922488e-07	7.75945918091138e-05	7.68008	cytosolic non-specific dipeptidase-like
LOC106588330	106588330	2.22470927149306	0.969455327286774	3.89129572078104	0.000922594900916848	0.0101196186617222	-0.768615	glycosylated lysosomal membrane protein-like
LOC106588391	106588391	3.52238082924444	-3.76353249109853	2.86508543409598	0.00964172917251906	0.0444268234309542	-2.55932	uncharacterized LOC106588391
LOC106588401	106588401	2.39653880082647	9.67883906896931	2.899718008101	0.00892780578217623	0.0422025735397848	-3.29308	class I histocompatibility antigen, F10 alpha chain-like
LOC106588419	106588419	4.00950637265027	2.73955738124732	3.51299592834172	0.0022169199375985	0.017372391952495	-1.55489	carcinoembryonic antigen-related cell adhesion molecule 2-like
LOC106588455	106588455	3.04683184083509	0.613491109897587	5.4195766822954	2.74094729207715e-05	0.00139692649092114	2.57921	C3a anaphylatoxin chemotactic receptor-like
LOC106588492	106588492	2.10848360428205	3.21481548326645	4.2053648022236	0.000444330029588342	0.00657091699073551	-0.161303	PR domain zinc finger protein 1-like
LOC106588641	106588641	4.50655630886029	-2.35725485982497	4.43040638260941	0.000263429073310472	0.00482154161101118	0.565872	transcription factor HIVEP3-like
LOC106588722	106588722	8.16249107331063	0.748452854850531	4.65959575109589	0.000154990194423049	0.00354598138276056	1.04963	receptor-transporting protein 3-like
LOC106588930	106588930	5.31605512213236	-3.19011866188154	6.58042104631736	2.18748179532315e-06	0.000350378261554239	4.50615	glutamate receptor ionotropic, NMDA 2B-like
LOC106589024	106589024	2.68748083315148	3.85561238310595	3.18427977297018	0.00470703469625448	0.0280718430332234	-2.6017	RNA-binding protein 43-like
LOC106589227	106589227	4.75289052933947	-1.35842113748023	4.09198932506723	0.000578432071378031	0.0076244974683291	-0.166683	cholesterol 25-hydroxylase-like protein
LOC106589231	106589231	4.44596024881418	-1.80597426450953	3.25476172505853	0.00400936171859152	0.0252689853031741	-1.89376	E3 ubiquitin-protein ligase TRIM39-like
LOC106589303	106589303	2.87316547540215	1.41469191035364	3.92835080423079	0.000846428478791791	0.00961432690786607	-0.7702	ETS translocation variant 4-like
LOC106589359	106589359	3.56608554604608	-0.495628081164166	5.98263065414994	7.87933086371049e-06	0.000711384963410163	3.83651	prostaglandin E2 receptor EP1 subtype-like
LOC106589386	106589386	4.28288129570615	6.53530726504253	3.21564399295116	0.00438306674625925	0.0267459447201786	-2.57074	interferon-induced protein with tetratricopeptide repeats 5-like
LOC106589505	106589505	3.81564893618221	5.49651158758471	3.30246593728288	0.00359556342000506	0.0235118525739949	-2.37789	uncharacterized LOC106589505
LOC106589799	106589799	2.24303883914981	-2.05609302296977	4.26058120278613	0.000390792658019219	0.00607084283637071	0.196307	ras-related protein Rab-23-like
LOC106589827	106589827	2.22739460740361	-0.268907475817928	4.13651319149352	0.000521509870474534	0.0071960448997352	-0.256879	neuromedin-K receptor-like
LOC106589833	106589833	2.12532366618563	3.00029501321359	3.28695623344973	0.0037252954592132	0.0241028266794711	-2.27289	suppressor of cytokine signaling 3-like
LOC106589862	106589862	4.04630606726207	-0.213733245016733	7.26167012399003	5.37691314754198e-07	0.000164171822703041	6.38794	transmembrane protein 100-like
LOC106590085	106590085	2.17775932893163	-2.44129745459179	2.92437937511508	0.00845068784093402	0.0406623203889835	-2.5569	tubulin beta-5 chain
LOC106590119	106590119	5.62109817219213	-2.48682563796426	3.87668408167345	0.000954472556440628	0.010334273140108	-0.590774	atypical chemokine receptor 4-like
LOC106590148	106590148	2.96434728998812	3.15841367906342	3.19820143997918	0.00456045363740588	0.0274913703175075	-2.56709	tripartite motif-containing protein 16-like
LOC106590150	106590150	3.95775870468434	2.16543014510319	3.7932540111198	0.00115864172652282	0.0116955416090777	-1.12605	tripartite motif-containing protein 16-like
LOC106590246	106590246	2.90796859335837	-0.747732655975662	3.22639616546216	0.00427708975915158	0.0263530245185956	-2.108	patched domain-containing protein 3-like
LOC106590474	106590474	2.49392321115868	3.8042366307622	7.62750421106546	2.59696528032508e-07	0.000110407184689871	7.06033	V-type proton ATPase catalytic subunit A
LOC106590516	106590516	3.71838204306138	-1.24752250914864	4.67000638469139	0.000151310382618123	0.00349993836819026	1.06147	eotaxin-like
LOC106590517	106590517	4.68731233343779	0.527593458288823	6.98825971555105	9.3727409072512e-07	0.000221764933595568	5.84283	uncharacterized serine-rich protein C215.13-like
LOC106590528	106590528	3.33608206614444	-2.87416409918117	2.79720229679106	0.0112030017224535	0.0492231040102861	-2.74056	uncharacterized LOC106590528
LOC106590575	106590575	5.44737005446985	-1.46786794748022	3.86075251947349	0.000990480529526366	0.0105775132161121	-0.640483	ankyrin repeat domain-containing protein 33B-like
LOC106590674	106590674	2.0150658744111	0.715034880300914	3.04346951815771	0.00647188645225698	0.0345397350745889	-2.75574	peptidase inhibitor 15-A-like
LOC106590681	106590681	2.0070902273634	1.35720070820019	4.13428988594813	0.000524214436043509	0.00721864126648515	-0.341429	procollagen-lysine,2-oxoglutarate 5-dioxygenase 2-like
LOC106590822	106590822	2.82366603565784	-2.46768083762149	3.02468137552919	0.00675119274013325	0.0354098196078229	-2.28051	fatty acid desaturase 2-like
LOC106591171	106591171	4.79663235482603	-3.17820777893199	3.69528200538149	0.00145435091284889	0.0134554058926657	-0.963799	apoptosis regulator BAX-like
LOC106591241	106591241	2.3578540036758	-0.453884413289094	5.09730451522722	5.68014208252897e-05	0.00209769257203334	1.89383	RAS guanyl-releasing protein 4-like
LOC106591242	106591242	2.21850864979933	-2.11728744500373	4.03768824208849	0.000656333795202713	0.00819161161117738	-0.311831	uncharacterized LOC106591242
LOC106591310	106591310	5.37276725223985	0.999533703990808	3.90360709205444	0.000896560269498811	0.009964055049375	-0.773219	uncharacterized LOC106591310
LOC106591409	106591409	2.73711855915475	-2.69092207874235	4.40287394551774	0.000280805146346773	0.00498737263099033	0.505983	B-cell receptor CD22-like
LOC106591534	106591534	2.24400670895714	0.316622421037094	4.22425583978417	0.00042523220482822	0.00641016554369864	-0.0487906	growth arrest-specific protein 6-like
LOC106591807	106591807	5.88235004230326	-2.8747667942826	2.90464316898264	0.00883049651447208	0.0418781496660632	-2.50683	uncharacterized LOC106591807
LOC106591819	106591819	2.03123521949796	0.982230344922806	5.52430914029091	2.16785275240278e-05	0.0012236891183563	2.72253	RAS guanyl-releasing protein 1-like
LOC106591927	106591927	3.33172775203167	1.02144968735101	4.22104921745136	0.000428414910575017	0.00643065022799407	0.0105018	suppressor of cytokine signaling 1-like
LOC106592161	106592161	2.39404506550869	-2.66283838663045	3.13906097632391	0.00521547448520463	0.0300839283940763	-2.10117	uncharacterized LOC106592161
LOC106592392	106592392	2.79483246384326	0.108036242069573	3.32241900092756	0.00343514871712558	0.0228596997846997	-2.0404	uncharacterized LOC106592392
LOC106592431	106592431	2.02864545721607	-1.58006018517204	3.57156417134632	0.00193655052763988	0.01596287166161	-1.38921	uncharacterized LOC106592431
LOC106592457	106592457	3.66354566347423	4.22052404602831	5.19841773153498	4.51448841543083e-05	0.00185132610403736	1.98197	trichohyalin-like
LOC106592474	106592474	3.16557791217715	-0.965038822955174	3.44101016338807	0.0026167563018779	0.0192872138707865	-1.5924	uncharacterized LOC106592474
LOC106592547	106592547	2.22061230903653	7.31633275950647	5.17297454403837	4.78267501692958e-05	0.00190320998955684	1.85554	cathepsin D-like
LOC106592646	106592646	2.1092873285644	3.57743917279299	4.30799119730726	0.000350020024734047	0.00565181372630658	-0.0925072	GTPase IMAP family member 4-like
LOC106592730	106592730	5.2716575337659	-0.197054270081668	2.97851690678175	0.00748784941614675	0.0376702981561871	-2.55563	GTPase IMAP family member 4-like
LOC106592802	106592802	2.77105204422478	-1.10524380036882	4.61574429509325	0.000171510232170416	0.00375756207284774	0.93275	uncharacterized protein C17orf98-like
LOC106592946	106592946	3.18811303369222	3.42946774124002	2.95276548150299	0.0079318635883518	0.0390812629666212	-2.9863	beta-2-microglobulin-like
LOC106592982	106592982	2.09321980886524	3.25500023344193	2.89321606512504	0.0090578473686492	0.042619341793703	-3.19925	poly(ADP-ribose) glycohydrolase-like
LOC106593068	106593068	4.51115276829567	-3.54299803574313	3.46036444829718	0.00250276655024332	0.0187253101707445	-1.43303	protein asteroid homolog 1-like
LOC106593218	106593218	3.36209587469482	0.491039166451333	4.01716582324323	0.000688434146337323	0.00845402165955588	-0.543332	suppressor of cytokine signaling 1-like
LOC106593391	106593391	2.58887986799424	1.30022007610924	5.86041578537575	1.02957351944241e-05	0.000821226632770916	3.56307	dysferlin-like
LOC106593515	106593515	2.97814267004644	-1.51747802448192	3.26817238756898	0.00388855078213577	0.0247678487708727	-1.99557	placenta growth factor-like
LOC106593516	106593516	3.47371232810684	0.774629939929619	7.34482333799623	4.54991788669401e-07	0.000148362662274277	6.49307	dysferlin-like
LOC106593586	106593586	4.60643407934066	-3.30792046437304	4.39606359486188	0.000285278438743562	0.00504282191770593	0.416477	uncharacterized LOC106593586
LOC106593611	106593611	3.19172763968731	-0.862293476904395	5.25795674231232	3.94515165471484e-05	0.00171412501261646	2.29444	dysferlin-like
LOC106593746	106593746	2.45371232736132	-1.59169692684759	4.51324322482203	0.000217409287494961	0.00430394174764991	0.705504	fibrinogen alpha-1 chain-like
LOC106593784	106593784	6.64847127703541	-2.96593756685256	4.32756217236183	0.000334461496897646	0.00547718473569297	0.288226	protein asteroid homolog 1-like
LOC106594100	106594100	3.46734771648093	-1.60376403167766	2.7888938471617	0.0114099264499642	0.0497902504408344	-2.84665	E3 ubiquitin/ISG15 ligase TRIM25-like
LOC106594224	106594224	2.83217438374426	-0.432798713315866	5.31865230095302	3.43980573262283e-05	0.00159570877535732	2.42569	interleukin-18 receptor 1-like
LOC106594284	106594284	4.45758668885628	2.06629519326861	3.60831043233037	0.00177882683472137	0.015155278024943	-1.56188	probable E3 ubiquitin-protein ligase RNF144A-A
LOC106594285	106594285	4.34182228949679	1.71274058843265	3.57850077490064	0.00190575510523872	0.0158263516316284	-1.58912	uncharacterized LOC106594285
LOC106594538	106594538	2.51038592473624	1.22458497988237	4.35064242510456	0.000317003967369985	0.00532078723042894	0.243109	collagen alpha-2(VI) chain-like
LOC106594551	106594551	2.23116191623412	-1.67636515047187	2.8079584870658	0.0109404369889261	0.0484891762096447	-2.77969	MAGUK p55 subfamily member 6-like
LOC106594559	106594559	5.56046044261406	4.57301366606165	2.82316404666529	0.0105792795869115	0.0473611727687899	-3.4159	barrier-to-autointegration factor-like
LOC106594610	106594610	5.93292752356874	2.19572836054668	4.2269381801597	0.000422588099165139	0.00638095593833171	0.00796749	uncharacterized LOC106594610
LOC106594752	106594752	2.67206560597524	-0.0431823117447514	4.43949334911304	0.000257935147211295	0.0047674563513989	0.485726	growth arrest-specific protein 6-like
LOC106594794	106594794	6.42351722172791	-3.27359077624243	4.48310902605766	0.000233129489138925	0.00449476866947184	0.604696	interleukin-10-like
LOC106594952	106594952	2.11320094476441	-2.83149035724025	3.42126757910775	0.00273828863797749	0.0198292717108909	-1.51951	uncharacterized LOC106594952
LOC106595009	106595009	2.04674551529002	-0.721307075673668	3.62546585528279	0.00170960564176997	0.0148090348810209	-1.36577	uncharacterized LOC106595009
LOC106595073	106595073	2.17778088750753	4.09734461573602	5.89993851256642	9.44071583504453e-06	0.000787371588614322	3.50823	threonine--tRNA ligase, cytoplasmic-like
LOC106595143	106595143	2.91516234684052	0.811917598882594	5.60280747762887	1.8197485069351e-05	0.00112471680235167	3.0381	UTP--glucose-1-phosphate uridylyltransferase-like
LOC106595579	106595579	4.74731629954233	-3.09785833707795	4.70822090524985	0.000138543796503759	0.00333527778032473	1.06842	radical S-adenosyl methionine domain-containing protein 2
LOC106595594	106595594	2.50530023519351	0.258891393485677	4.82223865829777	0.000106563867735856	0.00289099681888244	1.37159	uncharacterized LOC106595594
LOC106595678	106595678	3.19417703997347	-1.47308606677957	4.14637464198439	0.0005096812649134	0.00710419098704959	-0.031331	uncharacterized LOC106595678
LOC106595751	106595751	4.92228114434658	0.173195754219225	3.99609659673182	0.000723021882182209	0.00875709085285671	-0.50619	zinc-binding protein A33-like
LOC106595897	106595897	2.87606823281519	-2.89800053675327	3.36883507218204	0.00308860840695603	0.0213486271911513	-1.62533	scavenger receptor cysteine-rich type 1 protein M160-like
LOC106595965	106595965	2.16445313602881	0.194424638796753	3.71468563178578	0.00139037490620017	0.0130731051510747	-1.0864	cytoplasmic FMR1-interacting protein 1 homolog
LOC106596062	106596062	2.32124663271452	-0.501179889261995	4.15218726709596	0.000502835417695313	0.00706324982798611	-0.15695	chemokine XC receptor 1-like
LOC106596079	106596079	2.35114808078989	1.34560905791762	3.10614181835421	0.0056187931183549	0.0316260743544608	-2.68831	uncharacterized LOC106596079
LOC106596088	106596088	3.53878470216055	1.3730469554954	4.36469902664403	0.000306823793341661	0.00521507283561388	0.33569	suppressor of cytokine signaling 1-like
LOC106596129	106596129	2.24719915488725	4.16452184744223	5.33009993846429	3.35215247720856e-05	0.00157022863458196	2.24656	collagen alpha-2(VI) chain-like
LOC106596196	106596196	2.46168783529312	1.09619863877324	3.28526530794979	0.00373971301423266	0.0241691608005491	-2.36802	macrophage mannose receptor 1-like
LOC106596213	106596213	2.55538873079729	1.06541220540926	3.50985574321571	0.00223303352570728	0.0174504639950642	-1.86976	macrophage mannose receptor 1-like
LOC106596223	106596223	2.76186307470273	-2.13279350935235	3.47805592979975	0.00240285131466601	0.0182749466155735	-1.54215	macrophage mannose receptor 1-like
LOC106596432	106596432	2.75491287539741	1.55779813021976	5.47592462662673	2.4156263305902e-05	0.00130856816030972	2.72193	spore wall protein 2-like
LOC106596903	106596903	2.85574279658548	-1.65345009146487	3.3117096468318	0.00352035654072793	0.0232014707175997	-1.83749	E3 ubiquitin/ISG15 ligase TRIM25-like
LOC106596922	106596922	5.80557579188143	2.82338040570709	4.04596096194129	0.000643820923593	0.00810471122181202	-0.629226	protein PML-like
LOC106597047	106597047	2.22013079331017	1.61686609709841	3.39806605986543	0.00288821306969947	0.0204347006865234	-1.96142	uncharacterized LOC106597047
LOC106597052	106597052	2.4472289465016	-0.848984011717818	2.83693806917101	0.0102619947945198	0.0464125177981067	-2.94881	E3 ubiquitin/ISG15 ligase TRIM25-like
LOC106597258	106597258	2.96661412115581	-0.572343202049964	4.34466063570441	0.000321438552199383	0.00536766621373831	0.301111	E3 ubiquitin-protein ligase RNF213-like
LOC106597452	106597452	4.36472341849429	-3.96351927719611	4.61775750670506	0.00017071419374767	0.00375672639047213	0.801941	E3 ubiquitin/ISG15 ligase TRIM25-like
LOC106597453	106597453	5.4606167221815	-1.43444777616098	3.77060891957817	0.00122118756725745	0.0120454642096648	-0.811461	uncharacterized LOC106597453
LOC106597471	106597471	2.23211527312252	0.625794718160932	3.00898931861396	0.00699337202063534	0.0361075161698783	-2.81853	tripartite motif-containing protein 47-like
LOC106597928	106597928	5.0229565917466	-2.64036807370815	4.57623134174129	0.00018791579045584	0.00397632103895607	0.77925	tripartite motif-containing protein 16-like
LOC106598617	106598617	4.04661751397754	0.623353895634498	8.35983446518985	6.38442060375315e-08	5.95630973326815e-05	8.39414	regulator of G-protein signaling 5-like
LOC106598632	106598632	2.77199669641736	-0.466359446232204	2.8306988273656	0.0104045704793402	0.0468115075846111	-3.04697	E3 ubiquitin/ISG15 ligase TRIM25-like
LOC106599036	106599036	2.68870788696547	0.950378946451778	4.67997220723518	0.000147870558665306	0.00346572266806208	1.04528	mitochondrial import inner membrane translocase subunit TIM44-like
LOC106599182	106599182	3.84263971254925	-3.71875439790098	3.5440857737423	0.00206344325375931	0.016619377726801	-1.27345	uncharacterized LOC106599182
LOC106599203	106599203	2.56036697133546	1.11208890737155	7.7310159053769	2.12058567599686e-07	0.000100312662695818	7.2817	tissue factor-like
LOC106599358	106599358	3.11794330826526	-3.25299578145165	3.98398832315187	0.000743678666762515	0.00890135128363715	-0.38487	E3 ubiquitin-protein ligase RNF213-like
LOC106599427	106599427	3.26345650430145	1.00413093320544	4.55452801356466	0.00019759212410397	0.00408892734451999	0.749789	suppressor of cytokine signaling 1-like
LOC106599644	106599644	4.13448117739884	-3.19392811739952	4.44675792589815	0.000253626149155014	0.00472188904962323	0.559471	uncharacterized LOC106599644
LOC106599775	106599775	3.86015678523697	-3.26907244223113	3.8625113164105	0.000986439876159031	0.0105495406802775	-0.636909	tripartite motif-containing protein 29-like
LOC106600108	106600108	2.3869588010496	-0.86211765163151	3.35556859566507	0.00318399756171149	0.0217618548198993	-1.89091	E3 ubiquitin/ISG15 ligase TRIM25-like
LOC106600445	106600445	2.5033913821982	2.60427360366634	4.54564242415125	0.000201697422737351	0.00415003354638892	0.461513	C-C motif chemokine 2-like
LOC106600447	106600447	7.17806895928327	0.900522106735277	6.38738925256396	3.29219263876415e-06	0.000434461104544328	4.66295	C-C motif chemokine 4-like
LOC106600688	106600688	2.27943640450006	5.47180029611586	3.77091307013916	0.00122032568499338	0.012040498958927	-1.3265	poly [ADP-ribose] polymerase 14-like
LOC106600701	106600701	4.02525352577754	2.20516287866053	3.21161083359405	0.00442347555227251	0.0269045363814966	-2.47903	nuclear pore complex protein Nup214-like
LOC106600865	106600865	2.54607620399537	-3.38286658530536	3.2821575651161	0.00376635333820251	0.0242422025078241	-1.79596	interferon a3
LOC106600897	106600897	2.46493250291217	2.85665958279081	5.05727568771649	6.22239444058951e-05	0.00216340931347453	1.61699	cytokine receptor common subunit beta-like
LOC106600963	106600963	2.55109748728578	-2.39076632075897	3.86757751456194	0.000974892268921657	0.0104743223749209	-0.633284	interferon a3-like
LOC106601034	106601034	2.05854175232243	3.2595415277323	5.07023585256761	6.04129677277591e-05	0.00213800920297089	1.66782	complement C1q-like protein 2
LOC106601053	106601053	2.51968773742834	0.849039513991315	3.85996757934098	0.000992289159863101	0.010593459543281	-0.727069	probable G-protein coupled receptor 146
LOC106601185	106601185	3.4557634236473	2.20151996066319	4.80103556312555	0.000111886275161819	0.00296930307786272	1.17478	hemicentin-1-like
LOC106601456	106601456	4.04141723951469	-0.694159635367105	3.37995518620072	0.0030108155227879	0.0210450052337886	-1.71921	tumor necrosis factor ligand superfamily member 14-like
LOC106601915	106601915	3.3368823174003	1.89088108847015	4.48463743208803	0.000232305240145338	0.00449435702506989	0.497328	suppressor of cytokine signaling 3-like
LOC106601933	106601933	2.02384856616782	2.65911989553954	3.2644051473156	0.0039221244079212	0.0249139824940348	-2.39356	E3 ubiquitin-protein ligase RNF213-like
LOC106602018	106602018	4.84252391097555	3.25032234031889	3.90347192675961	0.00089684208939024	0.009964055049375	-0.930165	uncharacterized LOC106602018
LOC106602070	106602070	3.27651503214759	-0.635344845170791	3.40349480897079	0.00285242697748523	0.0203012529065096	-1.71014	uncharacterized LOC106602070
LOC106602246	106602246	2.26172798285144	-0.42538166714888	4.75661246108031	0.00012392736452137	0.00312479314175281	1.16402	C-type lectin domain family 4 member E-like
LOC106602323	106602323	3.10192428513933	3.0033621904159	3.00940270837652	0.00698688574936693	0.0360851214482912	-2.96515	probable E3 ubiquitin-protein ligase HERC3
LOC106602576	106602576	2.22387371119719	3.42475898906516	4.12131687103679	0.000540278050588882	0.00735119262957384	-0.522423	GTPase IMAP family member 7-like
LOC106602585	106602585	2.20887974222997	2.55834434148862	4.71024162436104	0.000137899882064837	0.00332872051385537	0.889797	pre-mRNA-processing factor 19-like
LOC106602661	106602661	3.0982804551937	0.757669148158576	3.49238926438584	0.00232478941371718	0.0179042369293981	-1.71462	E3 ISG15--protein ligase HERC5-like
LOC106602921	106602921	2.82053945618846	-2.1895097294185	3.19803909273774	0.00456213708846781	0.0274913703175075	-1.98871	A disintegrin and metalloproteinase with thrombospondin motifs 2-like
LOC106602937	106602937	2.75441083736584	-1.69229999063109	3.26078274977134	0.00395467412829229	0.0250606953344952	-1.89208	arylsulfatase I-like
LOC106602976	106602976	2.81779233272701	2.46083107621198	7.35402486771266	4.46686189246659e-07	0.000147082376000375	6.57503	ras and Rab interactor 2-like
LOC106603098	106603098	2.14928885315272	3.24753916336291	4.52552158222087	0.000211314614170643	0.0042472846388601	0.46458	proteasome subunit beta type-6-like
LOC106603311	106603311	3.43898348288647	1.90997875763275	3.21396401125202	0.0043998548094212	0.0268239049207992	-2.08015	tumor necrosis factor receptor superfamily member 19-like
LOC106603562	106603562	3.14784709694377	-2.54946984944763	4.55396892603273	0.000197847928338805	0.00408918185919207	0.72916	uncharacterized LOC106603562
LOC106603618	106603618	2.21091909618165	-0.442039122506031	3.40301339568536	0.00285558276483989	0.0203108010885033	-1.91976	uncharacterized LOC106603618
LOC106603763	106603763	2.58105405423073	-1.87325583538598	3.08670106214422	0.00587102551688112	0.0325440275639494	-2.21333	CXADR-like membrane protein
LOC106603879	106603879	2.25862388222285	-2.32765150466479	3.67019925204875	0.00154139051583839	0.0138309222187946	-1.08601	serine/threonine-protein phosphatase 2A 55 kDa regulatory subunit B beta isoform
LOC106603916	106603916	2.43505442549524	0.411943980556095	4.04024145367696	0.000652446230641113	0.00815824985194059	-0.391367	proheparin-binding EGF-like growth factor
LOC106604146	106604146	2.37005668138833	7.11251788328848	3.51916473753067	0.00218559813897559	0.0172076729052126	-1.8833	transforming growth factor-beta-induced protein ig-h3-like
LOC106604228	106604228	2.20104299947806	4.02243796922243	4.468197252535	0.000241327537009335	0.00458924437217645	0.272723	heat shock 70 kDa protein 4-like
LOC106604324	106604324	4.10929452202587	1.07284548087137	3.63042145058463	0.00169011061013429	0.014703991202336	-1.33752	solute carrier family 25 member 53-like
LOC106604578	106604578	3.15940356520004	1.55102533126858	4.3380859762961	0.000326384663205436	0.00540263937822462	0.238833	sphingosine-1-phosphate lyase 1-like
LOC106604607	106604607	8.69823095521464	-0.840623900263233	5.60205385064422	1.82280325516391e-05	0.00112471680235167	2.93046	endonuclease domain-containing 1 protein-like
LOC106604645	106604645	2.63346334255222	3.49475971258487	5.89162084132121	9.6144018073432e-06	0.000793388941281152	3.46539	CD97 antigen-like
LOC106604648	106604648	2.04595169378976	1.8668803597556	8.1555952868515	9.37477174005084e-08	6.49325065653868e-05	8.08314	zinc-binding protein A33-like
LOC106604658	106604658	3.73546057044092	-0.0118486767981192	4.42745050731576	0.000265241464257475	0.00484415433308947	0.3312	solute carrier family 43 member 3-like
LOC106604752	106604752	3.81102514342798	0.517885549593135	6.50118473909833	2.58562962335297e-06	0.000389421329730641	4.8977	DNA ligase 1-like
LOC106604753	106604753	2.6055483140834	0.606871864788653	5.46849484905883	2.45615912898309e-05	0.00132095575875031	2.74598	dystrophin-related protein 2-like
LOC106604848	106604848	3.39394881586265	2.7445172776297	5.33284036861003	3.3315092640399e-05	0.00156273840980508	2.40096	platelet-derived growth factor receptor beta-like
LOC106604871	106604871	3.03100536716204	-1.73462667421622	6.34643442555759	3.59272303889774e-06	0.000458803026556728	4.57279	histamine H2 receptor-like
LOC106605039	106605039	2.13360033677013	1.66157024531382	4.62326100664406	0.000168557066683498	0.00373409391583155	0.665918	protein FAM26F-like
LOC106605040	106605040	2.48036754882333	-0.224262473641251	4.6859433073666	0.00014584755406596	0.00343749891288374	0.979228	protein FAM26E-like
LOC106605064	106605064	2.58803495576401	2.94412931687588	3.50237656718114	0.00227187843568037	0.0176464637235802	-1.87409	nuclear factor 7, brain-like
LOC106605186	106605186	8.24456820425712	-1.43688412395479	4.19654940593683	0.000453534022329779	0.00664596419525147	0.0494882	free fatty acid receptor 2-like
LOC106605607	106605607	7.97247021275168	1.15545639746526	5.05957581854017	6.18985562233755e-05	0.00215502708000332	1.87304	urokinase plasminogen activator surface receptor-like
LOC106605608	106605608	2.10501334552373	2.27891250583255	4.47960096642613	0.000235032505434047	0.00451848982685054	0.310181	sialoadhesin-like
LOC106605836	106605836	5.19191206242124	2.25464555179688	4.10686037155815	0.000558759831476185	0.00749776697988265	-0.371102	CD209 antigen-like protein E
LOC106605908	106605908	3.29942824874611	-1.35292180500899	4.45534349561241	0.000248626994861978	0.00466517114724016	0.5794	B-cell receptor CD22-like
LOC106605929	106605929	2.43848673390737	-0.984709371648101	3.05432360925317	0.00631565873856411	0.0340041222176041	-2.34999	uncharacterized LOC106605929
LOC106606033	106606033	3.45591665729545	4.50911040082469	5.54282984760525	2.08002194285038e-05	0.00119827816419508	2.70473	syndecan-2-like
LOC106606114	106606114	2.06355357133598	4.80330589205015	3.83397556960709	0.0010540712690686	0.0109914293924564	-1.18595	uncharacterized LOC106606114
LOC106606429	106606429	2.48492581718021	4.34515675407886	3.31922813685425	0.00346032311299965	0.0229726056677617	-2.31844	suppressor of cytokine signaling 3-like
LOC106606431	106606431	3.07111722304383	6.41418253595242	4.63417636633275	0.00016435985545113	0.00367797224075184	0.642133	metalloproteinase inhibitor 2-like
LOC106606564	106606564	3.22678792863665	0.0896789792470205	2.88193908911085	0.00928771722136014	0.04333098995752	-2.97355	sterile alpha motif domain-containing protein 9-like
LOC106606746	106606746	2.80578593624029	3.64731799505365	3.18469142176162	0.00470263535737379	0.0280641331223235	-2.5935	interferon-induced protein 44-like
LOC106606827	106606827	3.08861312552136	-2.62863830237096	3.5554689665264	0.00200991094950407	0.0163015863680376	-1.24469	uncharacterized LOC106606827
LOC106606998	106606998	3.33777032534925	0.941768555955254	3.7940009953474	0.00115663368742221	0.0116797050588582	-1.14394	cyclic GMP-AMP synthase-like
LOC106607099	106607099	2.90512836999593	-3.4475276767998	2.98933544992632	0.00730855159704404	0.037068108417143	-2.34283	G-protein coupled receptor family C group 5 member D-like
LOC106607151	106607151	3.78957673037628	5.14132927934337	2.82111093404194	0.0106273697300271	0.0475084306871675	-3.40595	interferon-induced very large GTPase 1-like
LOC106607153	106607153	3.64232619548731	1.27299889319899	3.27752774438675	0.00380638560880608	0.0244158264051491	-2.18948	interferon-induced very large GTPase 1-like
LOC106607155	106607155	2.73826645843887	-1.7241060884851	3.47488890933443	0.0024204444322274	0.0183422939306835	-1.4483	galectin-2-like
LOC106607215	106607215	2.14627215195326	5.18740950785636	4.73304869426177	0.000130838830267441	0.00323590055475867	0.896702	intercellular adhesion molecule 2-like
LOC106607291	106607291	3.64495085100102	2.39460741554901	3.97558996048988	0.000758351303844199	0.00899338296409424	-0.758586	probable ATP-dependent RNA helicase DHX58
LOC106607322	106607322	3.58451623155007	-1.208954314108	3.3693002151807	0.00308531526410421	0.0213392500947701	-1.95016	uncharacterized LOC106607322
LOC106607417	106607417	2.42348716037474	-2.34947108117385	2.81921030810185	0.0106720745502255	0.04764486186945	-2.85048	E3 ubiquitin/ISG15 ligase TRIM25-like
LOC106607419	106607419	2.10617256813922	1.70826981389033	7.49880095776918	3.34786393123938e-07	0.000129242940223685	6.86461	V-type proton ATPase subunit C 1-A pseudogene
LOC106607574	106607574	2.35719781867116	1.04330918302504	3.44726309530441	0.00257938153025243	0.0191154254358027	-1.61852	zinc transporter 1-like
LOC106607589	106607589	2.69571849405665	3.10978217144287	5.67896683821118	1.53652888737197e-05	0.00102800516357121	3.01877	H2.0-like homeobox protein
LOC106607658	106607658	2.40247511730281	2.91133832011324	6.55931712865236	2.28692385836484e-06	0.000355526801673268	4.91779	membrane-bound O-acyltransferase domain-containing protein 2-like
LOC106607986	106607986	2.78074946564008	1.14545763276833	9.05201333681714	1.80747299320452e-08	2.61484537530679e-05	9.64932	uronyl 2-sulfotransferase-like
LOC106608168	106608168	2.19018232829651	4.75053124852894	4.97775939455071	7.46093603475823e-05	0.00239537942684466	1.43905	26S protease regulatory subunit 10B-like
LOC106608234	106608234	2.15857154141787	5.00850558694109	6.77433501713526	1.45792560879965e-06	0.000280994435356947	5.35083	serine palmitoyltransferase 2-like
LOC106608578	106608578	8.68452934088971	0.941998287562103	3.56792658576781	0.00195289561575874	0.016040585021001	-1.28838	interferon-induced protein with tetratricopeptide repeats 5-like
LOC106608776	106608776	3.09220898456104	3.10110983690593	4.33312025968822	0.000330171034701363	0.00543584528013724	0.158587	E3 ubiquitin-protein ligase KEG-like
LOC106608810	106608810	2.73936554733164	4.17394096895226	3.97902057260416	0.000752323154067212	0.00895693918911782	-0.833274	interferon-induced very large GTPase 1-like
LOC106608838	106608838	4.13790551762755	0.192967983968131	4.09050700119586	0.000580430560780179	0.0076418427339722	-0.259182	ubiquitin carboxyl-terminal hydrolase 7-like
LOC106608841	106608841	4.58661166370628	-2.09277801493499	3.84218531531595	0.0010341544529709	0.0108710833982725	-0.664845	probable E3 ubiquitin-protein ligase RNF144A-A
LOC106608842	106608842	2.93782996244728	-1.59760353958979	3.59065731155507	0.00185294752551555	0.0155933589556415	-1.2065	uncharacterized LOC106608842
LOC106608844	106608844	3.68347938646897	-0.534226120203471	3.16646464690485	0.00490131352933442	0.0288293373373425	-2.22071	uncharacterized LOC106608844
LOC106608947	106608947	4.6129339055125	3.7266352812931	7.14105805577786	6.86207559022391e-07	0.000193671992246437	6.11079	plasminogen activator inhibitor 1-like
LOC106608959	106608959	2.48261148037262	2.47045932652014	3.0240631511496	0.00676057862621065	0.035411904811032	-2.90066	tudor domain-containing protein 7B-like
LOC106608979	106608979	6.68935095562327	2.71688528427238	4.6763783596918	0.000149101807401452	0.00347581305503253	0.95108	E3 ubiquitin-protein ligase TRIM39-like
LOC106609031	106609031	2.41709420215843	3.90986492903587	3.99196877936823	0.00072999879943527	0.0088098238152472	-0.806902	poly [ADP-ribose] polymerase 12-like
LOC106609042	106609042	2.60448264493373	4.62596143615136	3.36252809438182	0.00313360250145888	0.0215269326271217	-2.23188	uncharacterized LOC106609042
LOC106609043	106609043	2.009216541499	0.911936533330776	3.83861573740195	0.00104276782474292	0.0109308365049363	-1.01915	DEP domain-containing protein 7-like
LOC106609141	106609141	2.21399166648044	3.15860544478375	7.77208100250546	1.95755206850994e-07	9.81288713029476e-05	7.35439	V-type proton ATPase subunit F
LOC106609207	106609207	2.78702246890122	4.76825191058506	4.02806286572568	0.000671198830118493	0.00832147800234762	-0.735422	nicotinamide phosphoribosyltransferase-like
LOC106609239	106609239	4.12230841510148	4.01334249424577	6.47365373892104	2.7408335256868e-06	0.000403744012253144	4.72285	aldose reductase-like
LOC106609458	106609458	2.2511958633376	2.89970736194277	2.80077197291799	0.0111152032706323	0.0489465342923111	-3.37096	ubl carboxyl-terminal hydrolase 18-like
LOC106609496	106609496	2.11846808435793	-1.08010989466087	2.90188766380758	0.00888481231630377	0.0420585350888483	-2.61793	protein FAM180A-like
LOC106609500	106609500	4.00630444491058	1.6526977933005	4.01913688955032	0.000685284180674687	0.00843075256122345	-0.561895	nuclear factor 7, brain-like
LOC106609527	106609527	2.01920565870026	3.58540058809246	3.94830954491258	0.000808034918072705	0.00931770632314842	-0.871554	mitochondrial import receptor subunit TOM22 homolog
LOC106609575	106609575	5.11860298518704	-0.789679980114529	3.39218407335974	0.00292748434955763	0.0206416200500674	-1.57863	uncharacterized LOC106609575
LOC106609581	106609581	2.65876275783061	0.7908141953512	2.95002267365756	0.00798062438430023	0.0392383619632715	-2.88632	uncharacterized LOC106609581
LOC106609623	106609623	3.94280219211023	-1.38831155482817	3.35542423919737	0.00318505123937367	0.0217646248068371	-1.6902	zinc finger protein RFP-like
LOC106609628	106609628	2.9292197575487	-2.99302422787955	3.60545937696424	0.00179059612027269	0.015228908912504	-1.14446	protein piccolo-like
LOC106609653	106609653	5.65135972718504	0.39560085964787	2.98721037484794	0.00734344068647823	0.0371713489952979	-2.57246	poly [ADP-ribose] polymerase 11-like
LOC106609698	106609698	2.07423438031985	-1.21501006385423	4.35633393108796	0.000312841715111091	0.00528260525073962	0.303804	calcium and integrin-binding family member 2-like
LOC106609709	106609709	6.90074158862024	-1.72962042738451	6.69822073396818	1.70860689937019e-06	0.000308522964098104	4.6515	complement C1q-like protein 2
LOC106609899	106609899	2.93367465989241	-2.89953672349758	3.75576512579177	0.00126399356641028	0.012340839512051	-0.839313	syntaxin-3-like
LOC106609921	106609921	2.69987603129004	-1.15805999671078	2.8281462815534	0.0104634447889875	0.0469757060129572	-2.8992	E3 ubiquitin-protein ligase TRIM39-like
LOC106609935	106609935	2.18664381673981	1.69201259778936	5.38800785176871	2.9424193956367e-05	0.00145973556605398	2.46846	annexin A2-A-like
LOC106610264	106610264	4.36953257359729	0.435871258139102	3.48148078480577	0.00238396753807491	0.0181766024367273	-1.68073	probable E3 ubiquitin-protein ligase HERC4
LOC106610285	106610285	4.11071463333359	1.65703567221002	3.59977087710831	0.00181430890705157	0.0153566983246558	-1.54872	probable E3 ubiquitin-protein ligase HERC3
LOC106610286	106610286	4.03458312362361	3.54671443588987	3.15308721659676	0.00505230477812953	0.0293663023315892	-2.66873	probable E3 ubiquitin-protein ligase HERC3
LOC106610287	106610287	6.08002853354992	1.00617470355827	3.61481673448064	0.00175225407839564	0.0150540236914017	-1.30988	E3 ISG15--protein ligase HERC5-like
LOC106610288	106610288	6.25770154885719	0.100286951126755	3.58486626370074	0.00187792090403435	0.0156955241722378	-1.28489	probable E3 ubiquitin-protein ligase HERC3
LOC106610310	106610310	7.64928376034072	0.649224142508688	3.56415021686266	0.00197000837646829	0.0161259325693551	-1.30887	uncharacterized LOC106610310
LOC106610325	106610325	4.41491149585176	-1.03784394565367	3.0803824979693	0.00595534435611391	0.0328056559707527	-2.24316	PERQ amino acid-rich with GYF domain-containing protein 2-like
LOC106610327	106610327	2.91235479147248	1.76014429728753	4.43381902461654	0.000261352122878139	0.0048018448572129	0.270589	uncharacterized LOC106610327
LOC106610369	106610369	2.56105366687261	-0.260448395839437	3.85179644608148	0.00101131306525004	0.0106992419900828	-0.834028	uncharacterized LOC106610369
LOC106610408	106610408	2.09244517060085	-3.04330915291075	4.25838672450528	0.000392791383888154	0.0060962529663898	0.202998	E3 ubiquitin-protein ligase DTX4-like
LOC106610451	106610451	3.57625092091416	-2.36304541084545	3.76394498906501	0.00124022379642997	0.0121667600574236	-0.821184	NAD(P)(+)--arginine ADP-ribosyltransferase 1-like
LOC106610526	106610526	2.02380640688278	1.98246845404533	3.09231479017473	0.00579708434636407	0.0322512630208686	-2.69882	von Willebrand factor A domain-containing protein 7-like
LOC106610870	106610870	3.15760123986224	5.2878069574821	4.88571048407245	9.21149128946547e-05	0.00267627289314868	1.2314	uncharacterized transmembrane protein DDB_G0289901-like
LOC106610968	106610968	2.87399209169432	-0.401666954715525	3.69123310178924	0.00146806402782975	0.0134929841251922	-1.12866	zinc finger protein 239-like
LOC106611061	106611061	3.70765401710947	-0.675655336782623	3.42863418541644	0.00269230571130154	0.019620838565514	-1.59283	latent-transforming growth factor beta-binding protein 2-like
LOC106611360	106611360	2.03155388190081	7.81273120357215	3.92991773853819	0.000843349560474441	0.00958827804278824	-0.991243	cathepsin B-like
LOC106611398	106611398	2.08749688404967	-0.0151977849786962	4.31432689531225	0.000344905234737005	0.00558533616869674	0.192231	prostaglandin E2 receptor EP1 subtype-like
LOC106611470	106611470	2.96822379580409	2.01202359408811	4.3714569071342	0.000302047253861881	0.0051773642606178	0.212435	mitochondrial antiviral-signaling protein-like
LOC106611485	106611485	3.2156459564508	2.92943219980449	4.96220280790942	7.73113180607255e-05	0.00243353132932289	1.50635	arginase-2, mitochondrial-like
LOC106611902	106611902	3.15827027332823	4.21392857965344	4.43873030202665	0.000258392008643197	0.00477094777476108	0.405356	serine/threonine-protein phosphatase 2A 55 kDa regulatory subunit B gamma isoform-like
LOC106612193	106612193	2.34243505789892	2.90567896816127	4.6253482196207	0.000167746193142402	0.00372272897677836	0.650308	regulator of cell cycle RGCC-like
LOC106612204	106612204	2.05782716996053	2.79217676336532	4.3153496013834	0.000344086677149412	0.00558313804375587	0.080173	tryptophan--tRNA ligase, cytoplasmic-like
LOC106612300	106612300	3.42652761381587	4.84121786832349	3.27583943774624	0.00382108696379472	0.024472735844014	-2.42512	ES1 protein homolog, mitochondrial-like
LOC106612527	106612527	3.06770836755026	-3.28604332098332	3.73331104638143	0.00133159154401533	0.0127633657526538	-0.884298	F-box only protein 39-like
LOC106612531	106612531	2.10649985711652	2.07279823956112	4.02588592000181	0.000674607190672665	0.00835140328268784	-0.651923	pleckstrin homology-like domain family B member 1
LOC106612545	106612545	2.66042082744687	0.771792536002955	3.9964615928515	0.000722408171617155	0.00875403082527052	-0.488347	angiopoietin-2-like
LOC106612549	106612549	6.48710105150726	3.58044427358185	4.6343349499285	0.000164299661042004	0.00367797224075184	0.827877	L-amino-acid oxidase-like
LOC106612597	106612597	3.61245923519231	1.48033351122132	5.0710316850754	6.03035246617177e-05	0.00213800920297089	1.76783	sushi domain-containing protein 6-like
LOC106612666	106612666	2.09707024990637	3.22543341117465	3.56457020124998	0.0019680979101273	0.0161245950719656	-1.73399	tapasin-related protein-like
LOC106612667	106612667	2.06114120744892	-0.144053211219585	3.85017231771669	0.00101513734834491	0.0107316345550872	-0.743481	uncharacterized LOC106612667
LOC106612744	106612744	2.04532560486881	2.10591742511688	3.98004460671859	0.000750533043020636	0.00894513938356674	-0.831749	uncharacterized LOC106612744
LOC106612874	106612874	2.02213395996603	-1.24532354546625	3.48882862885894	0.00234394496362751	0.0180063439040241	-1.45369	lysyl oxidase homolog 3-like
LOC106613126	106613126	3.43730138388359	0.203713934371731	3.69343556225307	0.00146058876540196	0.0134620620366382	-1.11021	potassium voltage-gated channel subfamily E member 4-like
LOC106613249	106613249	2.82287896498735	-0.109887401190538	4.37032090996829	0.000302844925696129	0.0051773642606178	0.277702	pentraxin-related protein PTX3-like
LOC106613310	106613310	3.59163109202468	-0.456849127883824	5.87878080583848	9.88897681159429e-06	0.000808105049134321	3.618	P2Y purinoceptor 12-like
LOC106613461	106613461	4.57362127870525	0.188873725048875	3.21353369264826	0.00440416505891695	0.0268281442995056	-1.97967	DNA methyltransferase 1-associated protein 1-like
LOC106613533	106613533	5.32167601204456	4.59897143037455	3.20397047702999	0.00450102320537577	0.0272528151028936	-2.39669	galectin-3-binding protein A-like
LOC106613620	106613620	2.31617354491119	4.27726074309146	3.62889574612849	0.00169608910572489	0.0147373207518986	-1.61948	uncharacterized LOC106613620
LOC106613685	106613685	2.11182199726583	8.39939146606454	4.10242464514337	0.000564556533209868	0.00752869223411056	-0.579572	calreticulin-like
LOC106613695	106613695	3.26528669099065	5.53187197515134	6.74766727084356	1.5411318005071e-06	0.00029222611245114	5.32291	lipoprotein lipase-like
LOC106613850	106613850	2.59846649151797	0.565303607471086	4.3824223425756	0.000294455422875456	0.00510825404581356	0.234683	major facilitator superfamily domain-containing protein 12-like
LOC106613921	106613921	3.3314758267105	-3.0438970660877	3.77432364268419	0.0012107022843694	0.0119714463069861	-0.818516	lactosylceramide 1,3-N-acetyl-beta-D-glucosaminyltransferase A-like
lpgat1	106571200	2.03454861021323	2.14918490216237	5.43113781670853	2.67073536271279e-05	0.00137385391380874	2.56958	lysophosphatidylglycerol acyltransferase 1
lpp60	100194861	7.74435544422335	4.99305846255619	10.4766632045396	1.61726120081027e-09	1.57298492979871e-05	12.0356	60 kDa lysophospholipase
mapk3	100194763	2.19660305111847	1.80591359502698	5.92163232210892	9.00268740958483e-06	0.000767421978016031	3.56076	mitogen-activated protein kinase 3
mmp9	100195428	2.21885327470145	7.43368878430459	3.31248513670533	0.00351411759072039	0.0231807798731367	-2.39875	matrix metalloproteinase 9
mspd2	100195145	2.10862789616822	4.42826227534558	5.39245467929526	2.91314975039552e-05	0.00144949700024865	2.36537	Motile sperm domain-containing protein 2
mul1b	101448039	2.04339044621298	2.95980051399081	4.43928306948353	0.000258060967273364	0.0047674563513989	0.280828	Mul1b protein
mx	100194889	5.85262766705146	3.66753509816737	3.61463255961146	0.00175300085324457	0.0150540236914017	-1.65146	Interferon-induced GTP-binding protein Mx
mx2	100136920	6.50768962547259	3.39311080791935	3.65328970650137	0.00160295907144849	0.0142012617709494	-1.51418	myxovirus resistance 2
nampt	106561705	3.26626823365383	5.36844247620922	4.16009770744886	0.000493666604644678	0.00699000277554645	-0.433902	nicotinamide phosphoribosyltransferase
ocstamp	106567340	5.513413956424	-3.67099325375997	4.5413484015686	0.000203712079710127	0.00417696819850082	0.748456	osteoclast stimulatory transmembrane protein
olfml3	106565417	2.72541052107319	3.49430612297425	5.23950964100326	4.1132695664145e-05	0.00176565856230088	2.05121	olfactomedin like 3
pdl1	100196322	3.16767903825376	3.60381908038619	3.81397754980187	0.0011041969699729	0.0113169238429997	-1.16404	Programmed cell death 1 ligand 1
pgm3	100194862	2.22617365719306	4.63408547587658	7.4861584642372	3.43285097932963e-07	0.000129545767406478	6.79154	phosphoglucomutase 3
pkz	100136465	2.39908201467576	2.86040072203486	4.77422520723381	0.000119003722410404	0.00305588202902557	1.05671	protein kinase containing Z-DNA binding domains
plin2	106608647	2.4985891441811	5.73750073225189	5.55783172322334	2.0115486347727e-05	0.00117700126215115	2.7315	perilipin 2
ppcs	100195917	2.54626320104432	3.80128390390054	5.33724086453564	3.29863184251887e-05	0.00155165054709858	2.28108	phosphopantothenoylcysteine synthetase
ppt2a	100196302	2.29867326900258	1.4032610591761	3.66322368466623	0.00156650002401169	0.0140001250150231	-1.52203	Lysosomal thioesterase PPT2-A
psd3	100195015	2.13576675422844	5.85847996098846	5.56975860828404	1.95875687505618e-05	0.00115775154361995	2.75695	26S proteasome non-ATPase regulatory subunit 3
psmd1	106574131	2.06715710920184	7.01375519705604	4.93446937518684	8.23771507491257e-05	0.00251978049641178	1.32451	proteasome 26S subunit, non-ATPase 1
r1441	100196325	4.46283275151076	0.163402642277604	3.47994958041858	0.00239239208455161	0.0182242868114653	-1.62026	Probable E3 ubiquitin-protein ligase RNF144A-A
rbm47	106593950	2.27320385666735	1.11978279932317	3.92978685352487	0.000843606312643341	0.00958827804278824	-0.724628	RNA binding motif protein 47
ret1	100196451	2.72896487923535	6.12330010468195	5.22980685162481	4.20460683826289e-05	0.00178435662922881	2.02439	receptor tyrosine kinase
rin1	106563703	2.476787881326	-1.72990312026725	2.82942695991495	0.0104338662736541	0.0468829829124754	-2.7268	Ras and Rab interactor 1
rrm2	106607664	2.2473354674614	5.08123953402438	4.98014012888772	7.42044030567931e-05	0.00239316903736215	1.42402	ribonucleotide reductase regulatory subunit M2
rtp3	100196087	4.24980793736668	3.48892542328445	3.84858053418661	0.00101889943037993	0.0107443504768415	-1.12974	Receptor-transporting protein 3
sat1	106603062	2.10285252484124	5.77951084022621	2.83343998397818	0.010341699052757	0.0466348421570753	-3.38175	spermidine/spermine N1-acetyltransferase 1
scrn3	106581754	2.03869561750308	5.82015176103219	4.26242962568561	0.000389117043500897	0.00605634661755676	-0.190437	secernin 3
scyb7	100196194	4.31351222360776	0.354004988129127	4.55298732047979	0.000198297859791794	0.00409596058977072	0.634291	Platelet basic protein
sema4g	106579272	2.08898745858132	2.50137680156525	4.36310694148797	0.000307960111744353	0.00522909419264198	0.0985135	semaphorin 4G
sfrp1	100195490	2.39490398219963	4.34603112900814	6.09850898327834	6.12453454061825e-06	0.00062612179814696	3.92539	Secreted frizzled-related protein 1
slc2a6	106585781	2.128302967131	1.66895222235939	4.7731413323734	0.000119300918778069	0.00305588202902557	1.00557	solute carrier family 2 member 6
slc37a2	106603738	2.43126777723148	2.48404967151627	2.86696247702844	0.00960167027302695	0.044315198267127	-2.93169	solute carrier family 37 member 2
soat1	106613907	3.01665189020211	0.971956381110661	4.14664648390424	0.000509359030445097	0.00710419098704959	-0.334592	sterol O-acyltransferase 1
spx2	100195222	2.03810849639519	4.18441679612302	5.65686211710535	1.61374901713736e-05	0.00105651802123928	2.97128	Sugar phosphate exchanger 2
sr-bi	100136503	2.81733344230749	4.62506903346068	5.66838558169388	1.57301013462274e-05	0.00103793945739566	2.97431	scavenger receptor class B type I
srk2	100195582	4.66722665638726	4.01434059445708	3.89700892629304	0.000910420950709561	0.0100649763168306	-1.00251	Tyrosine-protein kinase SRK2
st3gal4	106603768	2.64831221886431	-0.417611853031693	3.82143868697089	0.00108522410064968	0.0111808558256604	-0.880401	ST3 beta-galactoside alpha-2,3-sialyltransferase 4
stat1	100196256	4.68242605960646	2.51817222341448	3.78966023977649	0.00116835099968009	0.011727882654123	-1.1346	Signal transducer and activator of transcription 1
sycc	100194891	2.88328853439306	4.57235663082091	4.3266679264354	0.000335157009063299	0.00548566437933721	-0.0456716	Cysteinyl-tRNA synthetase, cytoplasmic
syrc	100195436	2.31530539235498	5.21857546496826	3.80478420495337	0.00112802861433322	0.0114805966790895	-1.24489	Arginyl-tRNA synthetase, cytoplasmic
tap2a1	100136919	2.36564409820553	0.981442788489278	3.79151016922385	0.00116334300316099	0.0117122416379392	-1.18696	transport-associated protein 2A
tap2b	100136924	2.29782324623626	3.50041212648232	2.9387167499621	0.00818468291712351	0.0398897393167572	-3.14569	transport-associated protein 2b
tdx	100196357	2.42688170821778	8.50157110653116	6.09784665201791	6.13333149497856e-06	0.00062612179814696	3.89493	Peroxiredoxin
tf2b	100196268	2.67892792532336	4.65989997409207	4.20917682567168	0.000440408204973771	0.00652760369472598	-0.319916	Transcription initiation factor IIB
tgm1	100195068	3.93341801514304	3.75443637030219	9.3775814468496	1.01933527895695e-08	2.19779062972005e-05	10.2636	transglutaminase 1 (K polypeptide epidermal type I, protein-glutamine-gamma-glutamyltransferase)
tgm1	106584295	3.93341801514304	3.75443637030219	9.3775814468496	1.01933527895695e-08	2.19779062972005e-05	10.2636	transglutaminase 1
tgm2	100196701	2.32132911209179	4.39359001599796	5.98557760219591	7.82884810527982e-06	0.000709838173864319	3.67048	transglutaminase 2, C polypeptide
timp2	100196250	2.90722926129627	4.36414055443061	5.00531875403589	7.00557958829306e-05	0.00232729372949961	1.52298	Metalloproteinase inhibitor 2
tmm49	100196415	2.17244469672044	5.26979741821654	4.77450207961385	0.000118927924834898	0.00305588202902557	0.971086	Transmembrane protein 49
tnfl6	100196289	2.35729020178848	-2.16188173166969	3.04600007938777	0.00643513201036783	0.0344485724737351	-2.31741	Tumor necrosis factor ligand superfamily member 6
trad1	100380557	2.94826209204781	3.28303300867361	3.36657197344394	0.00310468004904095	0.0213946564625112	-2.22337	TRAF-type zinc finger domain-containing protein 1
tri39	100196737	3.47384664122969	3.07218179549754	3.44117604797029	0.00261575794296434	0.0192871232211636	-2.03882	Tripartite motif-containing protein 39
tsep	100196351	2.99820857961182	-1.36382063235003	4.46902735455824	0.000240863626611959	0.00458924437217645	0.64378	TsetseEP
ubil	100196293	4.26097391030927	2.12372248673267	3.79003447980826	0.00116733615888655	0.011727882654123	-1.17093	Ubiquitin-like protein
ubl1	100196201	4.60305548498793	4.30645534542512	3.83372486522739	0.00105468544261587	0.0109914293924564	-1.15693	Ubiquitin-like protein 1
vcan	106563073	4.47197568548528	-0.69090757726464	5.01492552854862	6.85357063118535e-05	0.00228811156281303	1.73733	versican
xaf1	100196425	3.3912703485928	1.28796203083168	4.33887296545217	0.000325788602760599	0.00539883151606537	0.0949586	XIAP-associated factor 1

## Sheet: DE_POMV_positive_kidney_DOWN
SYMBOL	ENTREZID	logFC	AveExpr	t	P.Value	adj.P.Val	B	GENENAME
143g2	100194987	-2.7625122684696	-3.49482502171557	-5.35734428869871	3.15258964409765e-05	0.0015090796399991	2.37796	14-3-3 protein gamma-2
abca12	106586441	-5.28360013205723	-3.45377775764664	-3.32288755441034	0.00343146718145256	0.0228487820690456	-1.73725	ATP binding cassette subfamily A member 12
abi3bp	106586705	-3.3132655828201	-1.24429192955546	-3.16169160464057	0.00495467632597432	0.0290212345804279	-2.07132	ABI family member 3 binding protein
acbd7	100196088	-2.65361388503632	-1.27242647122852	-3.0053354514464	0.0070509563379994	0.0363155067578665	-2.49899	acyl-CoA binding domain containing 7
adamts19	106571837	-3.21577003864298	-2.19601451711091	-2.99291001020732	0.00725022572678715	0.0368780980251209	-2.3505	ADAM metallopeptidase with thrombospondin type 1 motif 19
adarb2	106578533	-7.45902187349056	-3.47324126831387	-9.84684682996548	4.56593964796227e-09	2.1907378430923e-05	9.27502	adenosine deaminase RNA specific B2 (inactive)
add2	106580496	-3.24062850456127	-2.1166312702111	-2.80469699162796	0.0110194240838257	0.0486749148833159	-2.79949	adducin 2
adprhl1	106574464	-2.57677427194079	-1.62007130858756	-3.24606483279977	0.00408965920921046	0.0256117877664477	-1.89073	ADP-ribosylhydrolase like 1
agtpbp1	106585686	-2.67778091202283	-1.53813448656819	-2.86475707305568	0.00964875334097388	0.044440898204875	-2.6977	ATP/GTP binding protein 1
ak3	106561494	-2.26399456434972	-0.578380243968387	-2.94015134697715	0.00815851451583942	0.0398041645161219	-2.76082	adenylate kinase 3
ak4	106560465	-3.35482551224409	-2.0840278931828	-4.04764156146763	0.000641308227068134	0.00807610727945645	-0.243305	adenylate kinase 4
ak8	106587015	-2.32037350856324	-2.4066620851343	-3.23927997982894	0.00415339097274801	0.0258564947563883	-1.88865	adenylate kinase 8
ang1	100196060	-3.34112516797486	-3.75069322248291	-2.90138880110606	0.00889468003166888	0.0420933808008498	-2.52153	Angiogenin-1
ankar	106581846	-3.86223232515575	-3.04017629005978	-3.40973600593095	0.00281182297730797	0.0201347473352865	-1.54132	ankyrin and armadillo repeat containing
ankrd27	106561525	-2.28605233785807	0.118302080287717	-4.63072420545978	0.000165675747490012	0.00369235942614435	0.930748	ankyrin repeat domain 27
anxa13	106598117	-2.54811317130051	0.159959925619528	-4.07434093273178	0.000602679498491987	0.00780022876159996	-0.459457	annexin A13
apja	100195339	-2.91277642185698	1.12729010684858	-4.33731535684033	0.000326969387900748	0.00540432768800911	0.135277	Apelin receptor A
arhgap32	106567731	-2.42485196144334	1.61591596400757	-3.51531052535781	0.00220511618516462	0.0173188980060507	-1.47282	Rho GTPase activating protein 32
arhgef16	106572207	-3.27249011932702	0.218867676830837	-2.80841528781713	0.0109294174708964	0.0484779998913796	-2.94198	Rho guanine nucleotide exchange factor 16
armc2	106571801	-2.93820272192511	-0.361543227438495	-5.60738890049729	1.8012904667869e-05	0.00112471680235167	3.01081	armadillo repeat containing 2
arrd3	100196107	-3.46566211262285	-1.20513056625193	-3.8489951813645	0.00101791810345887	0.010741638882034	-0.647796	Arrestin domain-containing protein 3
asap1	106568620	-3.00075455564451	-0.980662264999749	-5.15275957630529	5.00727743946486e-05	0.00195036896699239	2.07239	ArfGAP with SH3 domain, ankyrin repeat and PH domain 1
asb17	106596298	-3.1419182294637	-3.55590819757005	-4.59547416833878	0.000179737167185115	0.00385944179837232	0.867873	ankyrin repeat and SOCS box containing 17
asb4	106588933	-3.56755283146384	0.862769811707081	-3.3702840578226	0.00307836114423167	0.0213087051504874	-1.6733	ankyrin repeat and SOCS box containing 4
atp2b2	106583788	-3.06382640230844	-3.33156709461423	-2.97460205800829	0.00755377072975631	0.0378319331538317	-2.3609	ATPase plasma membrane Ca2+ transporting 2
b3glt	100380515	-2.2645155291495	1.88397712728486	-3.23538245298415	0.00419043857321168	0.0260390107417	-2.17258	Beta-1,3-glucosyltransferase
b4galnt3	106561254	-5.25627472217019	-2.39814688099826	-8.76118093682205	3.04873108239272e-08	3.62779676366861e-05	8.2936	beta-1,4-N-acetyl-galactosaminyltransferase 3
b4gn1	100306792	-4.35127554170569	-2.06089273366196	-5.57599202304966	1.93173157062791e-05	0.00115033930019697	2.96701	Beta-1,4 N-acetylgalactosaminyltransferase 1
bfsp1	106576999	-2.8922248267784	-3.56510386968154	-4.61422321913406	0.000172114162731229	0.00376342856086657	0.885741	beaded filament structural protein 1
bgn	100294505	-3.38307789847483	-1.17560659514344	-3.98184198019697	0.000747401332686754	0.00891730769435784	-0.390437	biglycan
bhmt	100194600	-2.69428580753395	-1.23071694531361	-4.10636726539239	0.000559401278907785	0.00750022010115643	-0.119903	betaine-homocysteine methyltransferase
bmp1	100380312	-2.58218770281289	0.109189711118225	-3.16486800680724	0.00491910149321945	0.0288989943584354	-2.27513	Bone morphogenetic protein 1
brsk1	106579169	-2.03739803925391	-2.77648776373264	-3.38631981282879	0.00296715880082954	0.0208265403311726	-1.58945	BR serine/threonine kinase 1
btla	106586576	-2.36990274970616	-1.3739363779375	-4.11457041920605	0.000548825580883809	0.00742517006265192	-0.225311	B and T lymphocyte associated
c1qtnf6	106600882	-4.85798723287797	-2.85323161114378	-5.31181798488746	3.49324574325692e-05	0.00160938479469173	2.31657	C1q and TNF related 6
cacna1g	106589457	-3.36171371143399	-1.60506009958254	-4.45786601770533	0.000247177152696135	0.00465602459363566	0.614605	calcium voltage-gated channel subunit alpha1 G
cadps2	106561024	-4.34739948970987	-3.13184633865772	-2.96245039390087	0.00776197416026034	0.0384936352633267	-2.39502	calcium dependent secretion activator 2
camk4	106562078	-3.84006839839535	-3.38232103607369	-7.7437657534377	2.06851419941419e-07	9.92473112878927e-05	6.73917	calcium/calmodulin dependent protein kinase IV
cbpa1	100195857	-3.15145333627861	-3.10957971078286	-3.33757711688074	0.00331798666834665	0.0223232973243371	-1.71605	Carboxypeptidase A1
ccdc18	106560319	-2.74946668213754	-3.24836458242801	-4.13113268678833	0.000528079200574167	0.00725207242269905	-0.0627114	coiled-coil domain containing 18
ccdc80	106581937	-4.1548035924691	-0.341533427689442	-3.36875938863085	0.00308914456110244	0.0213486271911513	-1.6716	coiled-coil domain containing 80
cd37	100195746	-2.56773797831705	2.53199781019214	-5.37444863612126	3.033533807698e-05	0.00148087596606606	2.3251	Leukocyte antigen CD37
cd3e	100136516	-2.22520851168579	1.50431835363014	-5.23268388721243	4.17731042161133e-05	0.00178224898036679	2.04647	CD3e molecule
cd40l	100286596	-2.72884036188165	-2.00612315498722	-5.4462928508134	2.58146849021879e-05	0.00135470626113263	2.71432	CD40 ligand
cdh23	106576894	-2.23489465578442	0.833067436843093	-3.42698890594226	0.00270250941542096	0.0196719725241284	-1.76356	cadherin related 23
cdhr2	106604110	-5.37599956964468	-1.11559792585471	-4.19654499531104	0.000453538674909675	0.00664596419525147	0.0236135	cadherin related family member 2
cercam	106561586	-2.76018866328582	0.134207227147627	-4.95008245004767	7.94851527927977e-05	0.00246045008451512	1.66088	cerebral endothelial cell adhesion molecule
cfap54	106602829	-3.46184972868931	-0.114566224658542	-4.93351096828258	8.25581164486586e-05	0.00252072445367695	1.54117	cilia and flagella associated protein 54
cfap69	106570378	-3.43686310745184	-0.962218003077043	-3.21323504445473	0.00440715886225742	0.0268295881000141	-2.04711	cilia and flagella associated protein 69
cj011	100196271	-2.51554288862597	3.47513308730305	-3.94523828233075	0.000813827868818163	0.00935428569545751	-0.640305	CJ011 protein
cldy	100196248	-2.35835375319038	-2.89623447485043	-3.86823378988291	0.000973406269095077	0.0104650521619165	-0.649985	Claudin-like protein ZF-A89
clm7	100286623	-2.13666885374075	-1.54069573450266	-4.97617216561232	7.48805903619117e-05	0.00239697286931244	1.67937	CMRF35-like molecule 7
cnrg	100196812	-2.09453808016881	-3.10419411765159	-2.87198683773181	0.00949522699283481	0.0439931982040764	-2.61388	Retinal rod rhodopsin-sensitive cGMP 3,5-cyclic phosphodiesterase subunit gamma
cpne2	106573718	-3.04111858995289	-1.33928425485964	-6.56490795631976	2.26013494950622e-06	0.000353619732478949	5.02228	copine 2
crip1	100195556	-2.21204470080429	3.49186599755432	-4.1755301147101	0.000476258651698311	0.00684451137181835	-0.384857	cysteine-rich protein 1
crip2	100286606	-2.74986273513732	-1.57366511406105	-3.90714450156947	0.000889216050724831	0.00991870152097116	-0.539372	cysteine-rich protein 2
cssa01h8orf74	106606619	-3.60758342118178	-3.21698667529663	-5.56442930879377	1.98216862491306e-05	0.00116590394809685	2.75129	chromosome ssa01 open reading frame, human C8orf74
cssa05hxorf65	106604702	-2.50476646677352	-2.60271879165568	-4.5776076881523	0.000187318532219899	0.00396675928318886	0.876974	chromosome ssa05 open reading frame, human CXorf65
cssa06h1orf115	106608021	-2.11800000248528	0.312607904312582	-3.36823418505819	0.00309286770043964	0.0213606939311055	-1.74448	chromosome ssa06 open reading frame, human C1orf115
cssa07h12orf40	106609117	-2.49141141785437	-3.02333502710943	-4.19229311829727	0.000458046131944807	0.0067003211618024	0.0635692	chromosome ssa07 open reading frame, human C12orf40
cssa07h4orf48	100195845	-2.55367500348544	-0.493744323085118	-5.76961557944344	1.25737346590584e-05	0.000918910366239564	3.39226	chromosome ssa07 C4orf48 homolog
cssa17h12orf56	100194690	-3.59697564630079	-1.32755939950359	-5.73303542695885	1.36318129420901e-05	0.000973119187193961	3.31605	chromosome ssa17 open reading frame, human C12orf56
cssa22h20orf96	100196326	-3.22909940576895	-0.443183418650147	-5.36958391641461	3.06692065423407e-05	0.00149283474047979	2.52222	chromosome ssa22 open reading frame, human C20orf96
cssa27h1orf43	106588165	-3.72307223837309	-2.03634555966503	-3.58761519759163	0.00186602519619201	0.0156407093185188	-1.20679	chromosome ssa27 open reading frame, human C1orf43
cysltr1	106604070	-2.40550796681558	-0.128169793224316	-3.48332145267933	0.00237387899622629	0.0181367379361366	-1.48667	cysteinyl leukotriene receptor 1
dal1b	100196305	-2.68453404698656	3.61804422309319	-8.2746621194919	7.48873829070246e-08	6.08078977505968e-05	8.29537	Death-associated protein-like 1-B
dapp1	100196542	-2.06477311050281	1.42860518722667	-7.19275996327018	6.17939747926758e-07	0.000183664817467859	6.21097	dual adaptor of phosphotyrosine and 3-phosphoinositides 1
dbnd1	100286689	-2.82902233761495	-2.12033425815255	-3.70462669431545	0.00142318425329004	0.0132664630394114	-0.990297	Dysbindin domain-containing protein 1
dbp	106605774	-2.18876855981608	0.321918436153372	-3.99655879198233	0.000722244827089645	0.00875403082527052	-0.437829	D-box binding PAR bZIP transcription factor
dcaf6	106581957	-2.45747088080447	2.28648397083633	-4.45943455482944	0.000246279920572264	0.00464694236648317	0.329048	DDB1 and CUL4 associated factor 6
dcdc5	106573235	-4.34920509842333	-4.24389316050744	-6.26874884028712	4.24272523262419e-06	0.000508914891653272	3.84625	doublecortin domain containing 5
ddah2	100194775	-2.28249737440475	0.395259451712596	-2.91915824134979	0.00854960762583744	0.0409462076297276	-2.94276	dimethylarginine dimethylaminohydrolase 2
ddb2	106584815	-2.65219436779941	-0.88749604562188	-5.00959729133735	6.93746131820831e-05	0.00231381902515734	1.79293	damage specific DNA binding protein 2
dema	100195135	-2.23432900108092	1.70400282135246	-2.80100913853854	0.0111093933868102	0.0489273651048267	-3.40174	Dematin
derl2	100195686	-2.66939918337914	0.242032733490962	-5.8014620862704	1.1721159259828e-05	0.000879744199214439	3.43941	Der1-like domain family, member 2
dio1	106613537	-2.55129075985444	0.998629057064179	-3.27884703430145	0.00379493604634322	0.0243563390125136	-2.05693	iodothyronine deiodinase 1
dmgdh	106568126	-2.66427068338534	1.58075654699096	-3.5073953660004	0.00224573931613895	0.0174919760370693	-1.43906	dimethylglycine dehydrogenase
dnajc22	106567049	-4.26251097001638	2.61583759824138	-3.58604328761966	0.00187281832204213	0.0156730786896926	-1.20759	DnaJ heat shock protein family (Hsp40) member C22
dpyl3	100195364	-2.0597008350888	-0.0252604605528024	-2.80769184293277	0.0109468742207941	0.0484891762096447	-2.93539	Dihydropyrimidinase-related protein 3
dpyl5	100196759	-2.4991619832247	-2.15772258801417	-3.8546251732888	0.00100468654546156	0.0106559468635655	-0.72202	Dihydropyrimidinase-related protein 5
dyl2	100196576	-3.02494057284114	-0.961868063995965	-3.37270509190623	0.00306131387106836	0.0212469791573923	-1.85047	Dynein light chain 2, cytoplasmic
ecop	100286470	-2.67935697906723	-0.20172287082487	-4.66169985148573	0.00015423923972615	0.00353844201191426	0.9959	EGFR-coamplified and overexpressed protein
eif4e2	106600575	-2.29623950853789	0.683228681465617	-5.14041897051241	5.14963800414477e-05	0.00197212932733416	2.0474	eukaryotic translation initiation factor 4E family member 2
emp2	100196029	-2.05529258206131	0.781261541452006	-5.11462882135618	5.46059579493457e-05	0.00204619258768943	1.8383	epithelial membrane protein 2
epb41l4a	106561913	-2.61736380815956	0.75155816383034	-2.98991504653936	0.00729906368918878	0.0370535600158849	-2.4891	erythrocyte membrane protein band 4.1 like 4A
ephx4	106560314	-2.24345394936587	-3.14521830267995	-2.82848758353419	0.0104555542517704	0.046959112744044	-2.76625	epoxide hydrolase 4
ermp1	106561439	-2.22511060268039	-1.35978400184658	-3.49657316160215	0.00230247775530804	0.0177977026213524	-1.42665	endoplasmic reticulum metallopeptidase 1
esd	106586496	-2.79306276727484	-0.678808784836597	-3.60877717541788	0.00177690739394033	0.015155278024943	-1.19888	esterase D
esr1	100136461	-4.974769368465	1.69863588839819	-3.11574141699489	0.00549815353261866	0.0311243864059549	-2.15545	estrogen receptor 1
esyt2	106590095	-3.64835228633604	-1.2263741301363	-5.30062890117353	3.58257109270609e-05	0.00162712123166415	2.34797	extended synaptotagmin 2
fa2h	106560925	-3.54283319520466	-1.80614884841495	-2.89408435592326	0.00904037650312553	0.0425609875573274	-2.59715	fatty acid 2-hydroxylase
fabp7	100196877	-4.04639582043444	-0.364089258687315	-3.74398916786671	0.0012990091989737	0.0125694390540855	-1.06489	fatty acid-binding protein, brain
fabp7	100862707	-4.04639582043444	-0.364089258687315	-3.74398916786671	0.0012990091989737	0.0125694390540855	-1.06489	fatty acid binding protein 7
fam110b	100195243	-4.52727850900787	-2.92388967572283	-4.97101479215409	7.5768828047065e-05	0.00240299514522071	1.64944	family with sequence similarity 110 member B
faxdc2	106560734	-5.53924922786134	-0.135459020925909	-2.84607808213552	0.010056505821493	0.0457356539635294	-2.61653	fatty acid hydroxylase domain containing 2
fbxl13	106561327	-5.19844908370555	-3.68781622393516	-4.73383215697297	0.00013060287924447	0.00323410643208958	1.08258	F-box and leucine rich repeat protein 13
fbxo21	106579805	-2.10535371979926	1.02734858320196	-5.84877233624068	1.05624629968866e-05	0.000836190315230561	3.52476	F-box protein 21
fbxo32	100462679	-2.05725393791166	0.838623262042792	-3.04036836280029	0.00651720539074159	0.0346394778055779	-2.58133	F-box protein 32
fbxw5	106566753	-2.5775360960327	-0.723219010666967	-3.05864659949138	0.00625445804230885	0.0337992321494747	-2.26749	F-box and WD repeat domain containing 5
fgf13	100194849	-6.1486513606654	-1.41434073605779	-7.95683922563474	1.36965857960676e-07	7.75945918091138e-05	6.62861	fibroblast growth factor 13
fgf13	106602967	-6.1486513606654	-1.41434073605779	-7.95683922563474	1.36965857960676e-07	7.75945918091138e-05	6.62861	fibroblast growth factor 13
fhl2	106586772	-2.17640423199867	-2.7517063446065	-3.64017320559828	0.00165238752878543	0.0145041578225633	-1.10115	four and a half LIM domains 2
fkbp15	106570262	-2.85448553578242	-0.386066852227439	-4.87887265170042	9.35709343460272e-05	0.00269539179476774	1.44443	FKBP prolyl isomerase 15
fndc1	106607958	-4.12369275558189	-2.45292545017311	-6.89679620889365	1.13129125973816e-06	0.000243561206727987	5.55663	fibronectin type III domain containing 1
foxp3	100526661	-3.25826862324507	-1.1495532037981	-6.09113281781847	6.22323880325892e-06	0.000627864452712495	4.05615	forkhead box P3
fyn	100306819	-2.00002832670528	1.5675021108451	-7.30005454648346	4.97739709237617e-07	0.000159210341661473	6.44017	Proto-oncogene tyrosine-protein kinase FYN
gas2	106584757	-4.24061047938008	-3.99275095461423	-6.12674501750747	5.76130594326493e-06	0.000608488117643069	3.59762	growth arrest specific 2
gata3	100329176	-2.55758556629368	-1.42307302219629	-3.66021964103921	0.00157743783078237	0.0140567330816282	-1.23537	GATA-binding protein 3
gata4	100500789	-3.70916965158268	0.22769683956662	-3.30879080693051	0.00354393642825495	0.023306569195099	-1.72981	GATA binding protein 4
gats	100380530	-3.34853236251094	-0.855863354936819	-5.67374903601193	1.5544089915797e-05	0.00103520696146373	3.18968	opposite strand transcription unit to Stag3
gbp	101448021	-2.92646637181833	2.64027785183819	-4.61079632743663	0.000173482665825815	0.00378362183714112	0.733538	GSK-3-binding protein
gper1	106579224	-2.35061231973833	-2.19089358898013	-4.46906182794087	0.000240844380284092	0.00458924437217645	0.646638	G protein-coupled estrogen receptor 1
gpnmb	100380457	-2.66417492683725	-0.478539307903962	-3.33739642017254	0.003319360011379	0.0223256836402717	-2.14342	glycoprotein (transmembrane) nmb
gpr82	106581946	-3.16254815912962	-2.83074910988425	-4.17608190753062	0.000475647745152029	0.00683865803453598	0.0277696	G protein-coupled receptor 82
hbb1	100136584	-3.72258643372427	7.49284155433135	-3.12413240994605	0.00539476531150933	0.0307777454989557	-2.79852	beta-globin
hbb1	101448011	-3.72258643372427	7.49284155433135	-3.12413240994605	0.00539476531150933	0.0307777454989557	-2.79852	Hemoglobin subunit beta-1
hce2	100286614	-2.57133251489059	-3.86640698662887	-2.87948389913316	0.00933850104698338	0.0434649246346984	-2.60666	High choriolytic enzyme 2
heca	106607817	-3.45388737943525	-0.744587811644892	-5.14221886914059	5.12862066237612e-05	0.00196632252929868	2.07287	hdc homolog, cell cycle regulator
hip1r	106580359	-4.4864993627121	0.534125038639565	-3.26174116800427	0.00394603650740277	0.0250295716973805	-1.95638	huntingtin interacting protein 1 related
hmgb3	100195470	-4.10191220330822	0.959518297994529	-5.22542950403667	4.24648666057658e-05	0.0017939937230456	2.21974	High mobility group protein B3
hpca	106589084	-3.85076005082654	-3.07528959885395	-5.31531373310728	3.46580629390425e-05	0.0016033411871497	2.37529	hippocalcin
hsd17b12	106561091	-5.81706814526335	-0.164450333950753	-4.39384506196646	0.000286751088826558	0.00505109190786147	0.474048	hydroxysteroid 17-beta dehydrogenase 12
hspb6l	100194524	-2.35911475243268	-1.07480768000994	-3.43675438404009	0.00264249771869411	0.0194118391032503	-1.68913	small heat shock protein-like
ids	106611990	-2.34880107866056	0.719731793803362	-3.12746406753737	0.00535424062437354	0.0306559027634179	-2.53139	iduronate 2-sulfatase
ift80	106612779	-2.86095811511713	-1.3596409067491	-4.76493998950698	0.000121574207230082	0.00309493737512491	1.26939	intraflagellar transport 80
il17d	100195864	-4.44445211885579	-3.64710654202228	-5.07666976467346	5.95339248186235e-05	0.00213622478521185	1.76739	interleukin 17D
il4/13a	100534607	-2.2559887465201	-2.61054443776217	-4.08186964981733	0.000592213723696023	0.00773936534297977	-0.169198	interleukin 4/13A
impg2	106586708	-2.83538513866817	-1.8087583026538	-4.78912300306891	0.0001149939326532	0.00301969212047722	1.32186	interphotoreceptor matrix proteoglycan 2
irs1	106612416	-2.73611256184324	-1.73330330704676	-4.29476381731682	0.00036094547690798	0.00576256044244877	0.244483	insulin receptor substrate 1
itgbl1	106581641	-2.86030822499341	-3.00271528546729	-2.99057015730423	0.0072883539390373	0.0370103803139562	-2.47793	integrin subunit beta like 1
kcnk1	106589752	-2.49073080323054	-0.301323565805041	-3.08727296604281	0.00586345105233672	0.0325181418500299	-2.39193	potassium two pore domain channel subfamily K member 1
kcp	106561243	-3.02423282652728	0.921466628354948	-9.35428412223688	1.06152645038976e-08	2.19779062972005e-05	10.1538	kielin cysteine rich BMP regulator
kctd12	106581615	-4.30016640580641	-3.74353293315067	-5.44211800862345	2.60575104017413e-05	0.00136106927582097	2.50799	potassium channel tetramerization domain containing 12
kif1a	106560662	-4.13325845772902	-1.68557537711807	-6.01175583568874	7.39470683872282e-06	0.000702811053128531	3.33493	kinesin family member 1A
kifap3	106560539	-2.7416462383979	-2.41072047058647	-4.30399682467122	0.000353283777454321	0.0056915903848932	0.297877	kinesin associated protein 3
lama2	106607758	-2.05176865777334	2.39940578811779	-3.1297009166181	0.00532719872322614	0.0305479420041443	-2.49041	laminin subunit alpha 2
leca	100196471	-4.32413699515541	-1.18520712779501	-6.07099642265515	6.50109191983671e-06	0.00064219315652834	4.0122	Lectin
lima1	100196244	-2.06089211221751	-1.72570913625849	-3.71758390778211	0.00138106148728101	0.0130167087652296	-1.04793	LIM domain and actin binding 1
LOC100136369	100136369	-2.18630093044455	-1.26664322270654	-4.26204707816147	0.000389463233804419	0.00605776877146602	0.185148	rod-like opsin
LOC100136426	100136426	-4.6831871659371	-2.91030538075388	-4.85308347712841	9.92755970904999e-05	0.00277368679717362	1.34512	vitellogenin
LOC100136438	100136438	-2.42305118052384	1.38904256905102	-3.08156360715608	0.00593949420561713	0.0327559691937368	-2.78191	RhAG-like protein
LOC100136450	100136450	-3.07551538939856	-0.0772230299222126	-7.62764944175441	2.59622438081118e-07	0.000110407184689871	7.10898	CD8 alpha
LOC100136451	100136451	-2.48721734699339	-0.11261550344613	-5.83269467799417	1.09424535548827e-05	0.000854681965335561	3.44779	CD8 beta
LOC100136470	100136470	-2.91165414959953	-2.95932105579414	-3.22976272966064	0.00424442450780379	0.0262435079976682	-1.922	Sox8
LOC100136501	100136501	-2.57947733409034	-0.96768509954282	-4.56062630333894	0.000194823503900403	0.00405312196952828	0.774982	hemicentin-1
LOC100136517	100136517	-6.44112413108124	1.5758912239121	-3.65879515132013	0.00158265082582529	0.014084502023362	-1.03472	insulin-like growth factor I
LOC100136579	100136579	-6.27158364920027	7.42942747696227	-3.39723094375086	0.00289375709215664	0.0204696136683178	-1.73707	apolipoprotein B-100
LOC100169854	100169854	-2.45552625349928	-0.147279538266756	-6.30871576183699	3.89446081761516e-06	0.000486242977771089	4.48354	uncharacterized LOC100169854
LOC100192340	100192340	-4.97349197567355	0.240055200795417	-3.29973886773873	0.00361804955121948	0.0236175467912252	-1.74478	polyunsaturated fatty acid elongase elovl5b
LOC100194498	100194498	-2.2230554233511	-0.581155859442495	-3.82293767498992	0.0010814516134425	0.0111724496736634	-0.909482	insulin-like growth factor binding protein 4
LOC100194666	100194666	-2.34783918034225	4.22197214429946	-6.98126606792674	9.50817317863448e-07	0.000221764933595568	5.78572	BCL2/adenovirus E1B 19 kDa protein-interacting protein 3-like
LOC100196115	100196115	-3.45944582146132	-1.74565022372118	-4.5142524809331	0.000216901697830617	0.00430292996062558	0.741361	F-BAR and double SH3 domains protein 2
LOC100196534	100196534	-2.89077796778043	-0.592191994483542	-5.77146149055266	1.25226254755204e-05	0.000918307640220149	3.39613	N-chimaerin
LOC100196543	100196543	-2.55186599476928	1.8741316000589	-2.95541478031042	0.00788503776865537	0.0389451291908911	-3.02374	equilibrative nucleoside transporter 1
LOC100380637	100380637	-4.13050305923854	-3.645194753344	-6.18449958727684	5.0856384488235e-06	0.000563717006409855	3.83908	delta and Notch-like epidermal growth factor-related receptor
LOC100380667	100380667	-2.50363688602234	-1.88717108598724	-4.60673352920704	0.000175119362173872	0.0038092998043858	0.934296	cytoplasmic dynein 1 intermediate chain 1
LOC100380675	100380675	-2.82345107205774	0.0857539558919535	-6.49133718003932	2.64007810982217e-06	0.000395846711591461	4.80649	neural cell adhesion molecule L1-like protein
LOC100380676	100380676	-2.19127908543261	1.61648010826524	-6.13183523001128	5.69821562704682e-06	0.00060624242881481	4.01031	protein kinase C eta type
LOC100380725	100380725	-3.34532351614976	2.74921208851439	-4.8710273890215	9.52702540597355e-05	0.00272550830736821	1.46302	probable carboxypeptidase X1
LOC100380741	100380741	-4.52931222340219	-4.24151933671995	-3.49836721404029	0.00229297525435968	0.0177405820992684	-1.35805	protein kinase C-binding protein NELL2
LOC100380781	100380781	-5.99974375713762	3.22925252722532	-2.89169632304076	0.00908850415848035	0.0427157151786623	-2.54599	zona pellucida sperm-binding protein 3
LOC106560258	106560258	-2.76321131615893	-0.60440896600501	-3.05050720530346	0.00637016920452552	0.0341825376103522	-2.46878	zygote arrest protein 1-like
LOC106560317	106560317	-2.1314459889831	0.199549113927341	-5.63127031874698	1.70812805656184e-05	0.00109692521812019	2.96334	zinc finger protein Gfi-1-like
LOC106560546	106560546	-3.55183272278489	-1.815678171252	-3.37444723707899	0.00304910418495981	0.0212143283413402	-1.60625	LIM/homeobox protein Lhx9-like
LOC106560566	106560566	-2.22938644081387	-1.67714215708176	-4.16694978669633	0.000485860018880322	0.00692618616049002	0.0121116	anosmin-1-like
LOC106560577	106560577	-2.98318795496507	1.57601226794384	-3.05708478257976	0.00627650218154407	0.0338584327448345	-2.39761	occludin-like
LOC106560587	106560587	-5.38513404656992	2.82764750963467	-3.19575774998832	0.00458585746984737	0.0276022596742462	-1.95656	fetuin-B-like
LOC106560605	106560605	-3.51956232724434	-1.39491627697788	-3.96864248992531	0.00077070720077127	0.0090824463316154	-0.410332	uncharacterized LOC106560605
LOC106560621	106560621	-2.54792944309642	-1.51858334010075	-5.13581491607783	5.2037990339596e-05	0.00198382286441052	2.05837	uncharacterized LOC106560621
LOC106560672	106560672	-2.23697637923564	-1.82453393433257	-2.98223176784795	0.00742580904900381	0.0374648073786754	-2.46141	uncharacterized LOC106560672
LOC106560769	106560769	-2.08613148906605	-2.54963190587389	-3.87124850348481	0.000966608987545271	0.0104186551526622	-0.617923	Bardet-Biedl syndrome 4 protein-like
LOC106560819	106560819	-3.23206461202269	-3.34482749335661	-5.58611982981766	1.88863186861731e-05	0.00113880771883987	2.92881	N-terminal EF-hand calcium-binding protein 2-like
LOC106560870	106560870	-2.02356558519249	-1.80730292539005	-2.83852024516186	0.0102261382520685	0.0462939856225868	-2.73766	cadherin-13-like
LOC106560872	106560872	-2.11173976489966	0.280918112718548	-3.04442141436604	0.00645803712440176	0.0345111789366966	-2.48818	DNA topoisomerase 1-like
LOC106560901	106560901	-2.74736106492732	0.670777706121137	-5.15396639128639	4.99357241142639e-05	0.00194817272769618	2.04133	vacuolar protein sorting-associated protein 4A
LOC106560919	106560919	-3.83561340453892	-0.183840639552154	-3.94690454599492	0.000810679876580314	0.00932298879639953	-0.477998	protein NDRG4-like
LOC106560972	106560972	-3.78062650063064	-3.26851542191128	-5.20396439547304	4.45808525421369e-05	0.00183906045215519	2.08162	protein kinase C-binding protein NELL2-like
LOC106560985	106560985	-2.67079616468114	-0.173925951794414	-4.91601801754721	8.59329345459014e-05	0.00257002986612524	1.56008	DENN domain-containing protein 2A-like
LOC106561044	106561044	-2.0962940734707	-2.34598093200201	-3.06103283632328	0.00622092240447864	0.0336667579563035	-2.23961	receptor-type tyrosine-protein phosphatase eta-like
LOC106561057	106561057	-2.50912431421325	1.37264169790562	-2.96810813454051	0.00766435666644461	0.0381498793046961	-2.51389	pleckstrin homology domain-containing family A member 7-like
LOC106561079	106561079	-2.31275096057449	4.92390382361784	-7.77497463499081	1.94656498930437e-07	9.81288713029476e-05	7.34967	40S ribosomal protein S13
LOC106561096	106561096	-2.01488184694027	-0.0134198920893937	-3.36609624781802	0.00310806888166603	0.0214040601721623	-1.9877	abhydrolase domain-containing protein 2-B-like
LOC106561131	106561131	-3.16095777189536	-2.4192030643444	-3.88478025611255	0.000936676322469866	0.0102206663308879	-0.57403	heterogeneous nuclear ribonucleoprotein D0-like
LOC106561150	106561150	-4.72945149360121	-0.0303133726187973	-4.83974271112051	0.000102363751230522	0.00282913634775399	1.41507	nuclear receptor ROR-alpha
LOC106561180	106561180	-3.63521003922624	-3.56545938945634	-5.77895041055665	1.23174462043405e-05	0.000910711831930933	3.12237	uncharacterized LOC106561180
LOC106561202	106561202	-3.56432023979904	-2.4008167888665	-3.67156046656625	0.00153653730831644	0.0138095108475023	-1.01114	semaphorin-3D-like
LOC106561222	106561222	-6.08163776794723	-2.71116007252743	-6.12957897700481	5.7260926250179e-06	0.000606676804113095	3.86524	UPF0577 protein KIAA1324-like
LOC106561263	106561263	-2.20591333500575	-3.07275912531238	-4.18984297707766	0.000460663921928351	0.00672359296975039	0.050505	proline-rich protein 36-like
LOC106561266	106561266	-3.92278848062433	-3.36970028619699	-4.75755682619698	0.000123658208038874	0.00312203678897876	1.19522	transcription factor Maf-like
LOC106561292	106561292	-2.7518142109667	-2.67514399104025	-3.17793068771623	0.00477539773799738	0.0283869926421911	-2.10329	protein FAM3C-like
LOC106561328	106561328	-3.17762918650589	2.91861251565326	-5.4674178051506	2.46209225563536e-05	0.00132095575875031	2.65987	ubiquitin-conjugating enzyme E2 H-like
LOC106561329	106561329	-2.93275344294113	-2.50734228491826	-3.16703306308568	0.00489499599465674	0.0288167013022105	-2.00333	uncharacterized LOC106561329
LOC106561348	106561348	-2.86271800660094	-2.58390022947756	-2.79603711253264	0.0112318033469748	0.0492983987469281	-2.68345	hypoxanthine-guanine phosphoribosyltransferase-like
LOC106561355	106561355	-2.59263567733366	-2.91021026791032	-4.07149180556488	0.000606688184952044	0.00782599539624836	-0.191803	uncharacterized LOC106561355
LOC106561364	106561364	-4.44132864531359	-2.62414252247746	-5.60149352316817	1.82507788150318e-05	0.00112471680235167	2.85011	Krueppel-like factor 4
LOC106561365	106561365	-3.9899895052357	-2.64651986046193	-3.03550681122252	0.00658886853934221	0.0348658797482822	-2.27122	probable polypeptide N-acetylgalactosaminyltransferase 8
LOC106561431	106561431	-2.76556410037748	-0.284621703220538	-3.69093772666714	0.00146906942406939	0.0134929841251922	-1.03523	uncharacterized LOC106561431
LOC106561462	106561462	-2.36508055396345	-1.98893606869693	-3.48163097681827	0.00238314276968762	0.0181744398416731	-1.46358	protein-methionine sulfoxide oxidase mical2b-like
LOC106561493	106561493	-3.01575079974246	0.239895793579046	-3.26345192292405	0.00393066432399735	0.0249509151362266	-1.85707	neuron navigator 2-like
LOC106561566	106561566	-5.51528591433522	-1.12788543727162	-9.92570663335594	3.99962789953689e-09	2.1907378430923e-05	10.7052	lymphatic vessel endothelial hyaluronic acid receptor 1-like
LOC106561582	106561582	-2.66966539833413	-3.11398556297948	-4.78032686450817	0.000117344594814393	0.00304805534527163	1.27666	G-protein coupled receptor 183-like
LOC106561596	106561596	-2.08089342836821	0.413146410534664	-5.72029427731481	1.40213946829397e-05	0.00097943257922845	3.17654	sodium-dependent neutral amino acid transporter B(0)AT2-like
LOC106561641	106561641	-3.83764537081608	3.58358266447585	-3.3126511172486	0.00351278365494719	0.0231807798731367	-1.86983	contactin-1a-like
LOC106561646	106561646	-2.36006233097301	-2.19923694343883	-2.80070578363169	0.0111168252382989	0.0489472591050745	-2.90579	bisphosphoglycerate mutase-like
LOC106561662	106561662	-2.32809554104456	-2.21357639233369	-3.14235452000383	0.00517670602318162	0.0299302545179167	-2.18121	uncharacterized LOC106561662
LOC106561687	106561687	-2.52440122320191	1.91088078191243	-6.32300287204051	3.77721526545474e-06	0.000478058613500098	4.43689	roquin-2-like
LOC106561691	106561691	-2.67212209978389	2.11103552066424	-4.90080259249324	8.89820481784186e-05	0.00261524773360217	1.32731	coiled-coil domain-containing protein 136-like
LOC106561716	106561716	-2.59682516937204	-2.5610698216182	-3.28556923858893	0.00373711755661719	0.02416069879818	-1.78003	LIM/homeobox protein Lhx6-like
LOC106561749	106561749	-2.44140176798218	-2.99141925317169	-2.9662584841421	0.00769613919982549	0.0382742948438166	-2.38369	homer protein homolog 2-like
LOC106561763	106561763	-4.28908382069319	1.11528735475605	-3.31623055431097	0.00348413706062247	0.0230758861766477	-1.72286	anthrax toxin receptor 2-like
LOC106561766	106561766	-5.85138372088078	-2.79160100591085	-5.50221494322731	2.27760432366036e-05	0.00125795731067267	2.5706	cingulin-like protein 1
LOC106561785	106561785	-2.45455187299323	-3.02715804297629	-3.6568560423296	0.00158977451043072	0.0141142391507603	-1.0486	gliomedin-like
LOC106561873	106561873	-2.0371769311061	-1.26442635470381	-3.95504356841316	0.000795476881428357	0.00925099949433962	-0.476492	hippocampus abundant transcript 1 protein-like
LOC106561887	106561887	-2.35782065558278	0.701966757522219	-6.78000701324061	1.44083374397571e-06	0.000280994435356947	5.43154	protein FAM184A-like
LOC106561896	106561896	-4.25238762289071	-3.52415631081157	-5.20913938645376	4.406108612671e-05	0.00182470485653721	1.97264	titin-like
LOC106561918	106561918	-3.84764104779044	0.400111927403237	-4.23658147196649	0.000413217790197234	0.00629117529536006	0.157992	neuron navigator 2-like
LOC106561919	106561919	-2.45418351030452	0.902564788437822	-4.84124379889628	0.000102011468537561	0.00282453188977948	1.37695	uncharacterized LOC106561919
LOC106561924	106561924	-2.88345841554455	3.40009748217827	-5.29912863636546	3.59472385486453e-05	0.00162712123166415	2.30317	tetraspanin-4-like
LOC106561941	106561941	-5.07203044725845	-3.99218731846043	-4.5953625222907	0.000179783567172328	0.00385944179837232	0.824125	complement C1q tumor necrosis factor-related protein 4-like
LOC106561943	106561943	-2.82224762321553	3.01745197520919	-3.46791809695584	0.00245961578605391	0.0185138179718527	-1.60686	protein kinase C and casein kinase II substrate protein 3-like
LOC106561947	106561947	-2.96593216129539	-2.98046099702798	-4.90070376237923	8.90022080482129e-05	0.00261524773360217	1.56137	muscarinic acetylcholine receptor M4-like
LOC106562009	106562009	-3.31962847534099	-0.820297138877035	-3.01354062729185	0.0069222793962641	0.0359115965095654	-2.45427	V-set and transmembrane domain-containing protein 2B-like
LOC106562030	106562030	-3.55544746626191	-0.34610203199866	-4.81137661647236	0.000109257622526076	0.00293086597552342	1.30354	uncharacterized LOC106562030
LOC106562107	106562107	-2.21999503628758	-0.843201988111513	-3.3833601988116	0.00298738180536566	0.0209399381714555	-1.8108	polypeptide N-acetylgalactosaminyltransferase 18-like
LOC106562121	106562121	-2.29747455503338	-2.13622554081351	-2.80550100342948	0.0109999019995033	0.0486300787883794	-2.79268	uncharacterized LOC106562121
LOC106562145	106562145	-4.39576345714942	0.342407633539978	-4.21277205065504	0.000436741241470254	0.00649043864425662	0.0401087	immunoglobulin superfamily DCC subclass member 4-like
LOC106562160	106562160	-3.60417413768999	-0.620039394854342	-3.83864029447924	0.00104270832557484	0.0109308365049363	-0.682849	putative solute carrier family 22 member 31
LOC106562226	106562226	-2.23525775853439	1.14422649336197	-4.79521624102309	0.000113393602317331	0.00299170269240367	1.17542	conserved oligomeric Golgi complex subunit 4-like
LOC106562232	106562232	-2.16398283117037	-1.59125218501242	-3.08376175343667	0.0059101045057418	0.0326636119680507	-2.18771	mucin-2-like
LOC106562242	106562242	-2.0580518808686	-1.42955748830744	-4.90411035359302	8.83099795159979e-05	0.00260860067900115	1.49022	purine nucleoside phosphorylase-like
LOC106562260	106562260	-2.11586358082351	-3.32653132149387	-3.2137266310491	0.0044022319991498	0.0268239049207992	-1.96583	calretinin-like
LOC106562266	106562266	-2.11732936855897	0.471569992721196	-3.82260501897437	0.0010822876780589	0.0111742468835502	-0.809404	fibulin-7-like
LOC106562300	106562300	-2.27074053199817	-0.212980166277532	-3.58672932655962	0.00186985055528083	0.0156681772128507	-1.51981	liprin-beta-2-like
LOC106562354	106562354	-3.1043855570006	-0.710040077012898	-3.11501401115866	0.00550720621061862	0.0311634274167821	-2.19882	collagen and calcium-binding EGF domain-containing protein 1-like
LOC106562388	106562388	-3.33429266274427	2.41074295723531	-4.17021338615604	0.000482185407440234	0.00690016152291763	-0.0328607	uncharacterized LOC106562388
LOC106562475	106562475	-5.12094055878335	-4.21295856239731	-4.14166605593781	0.000515295214555352	0.00714977408861738	-0.0961929	uncharacterized LOC106562475
LOC106562488	106562488	-2.0656128346688	2.30451438063464	-5.70510851793872	1.45006458906679e-05	0.000998674458832201	3.14067	protein FAM214A-like
LOC106562538	106562538	-2.3331280331218	-2.27658910914557	-3.11223505837972	0.00554192412194351	0.0313035761116036	-2.20645	huntingtin-interacting protein 1-related protein-like
LOC106562700	106562700	-2.38710400929639	-1.88715836205427	-3.56247711319016	0.00197763734135508	0.0161513793696835	-1.26431	coronin-2B
LOC106562715	106562715	-3.09353636698054	-0.554460107894375	-4.36203759956879	0.000308725708477242	0.00523944499490483	0.394227	lamin-L(III)-like
LOC106562772	106562772	-2.70932697332812	-3.54166391364798	-3.57707126384137	0.00191206168612899	0.0158603368215184	-1.1989	neuronal acetylcholine receptor subunit alpha-7-like
LOC106562806	106562806	-2.91231684924179	2.47091755011666	-3.323529765716	0.00342642744942332	0.0228288022845331	-2.11948	CCAAT/enhancer-binding protein alpha-like
LOC106562813	106562813	-3.92908293530799	-1.47354131917819	-2.89483311694773	0.00902533669040638	0.0425140193666183	-2.52792	multidrug resistance-associated protein 9-like
LOC106562835	106562835	-2.01619708190334	-1.96075335835834	-3.08908010169184	0.00583957903347059	0.0324371719399745	-2.21496	probable palmitoyltransferase ZDHHC12
LOC106562874	106562874	-2.37400441867973	-1.63411524433004	-2.95997805342019	0.00780500670707812	0.0386293774335287	-2.59605	alpha-N-acetylgalactosaminide alpha-2,6-sialyltransferase 6-like
LOC106562886	106562886	-2.4495712938835	-2.11192983678004	-2.94040922381645	0.00815381914895158	0.0397870361668877	-2.50688	uncharacterized LOC106562886
LOC106562896	106562896	-3.02205824249809	-1.69363579305099	-3.22763231532693	0.00426506720150753	0.0263245344917835	-1.88434	mitogen-activated protein kinase kinase kinase 1-like
LOC106562972	106562972	-2.59718315660691	-1.61504954265537	-5.18522994078529	4.65152844872553e-05	0.00187871366790717	2.15872	laminin subunit gamma-3-like
LOC106562977	106562977	-2.33520531378401	1.34373174053828	-6.66438072132379	1.8339396129538e-06	0.000324182609687717	5.18662	heterogeneous nuclear ribonucleoprotein R
LOC106562980	106562980	-3.90494037449245	-3.54419469382506	-3.96307887535651	0.000780746624565667	0.00914939153268056	-0.414676	G protein-coupled receptor kinase 5-like
LOC106562982	106562982	-5.38985393098337	-4.1499303110826	-4.18174609953163	0.000469421980833842	0.00679276460503465	-0.0132382	NK1 transcription factor-related protein 2-like
LOC106562986	106562986	-2.44163466772245	-0.906390880086004	-3.27547307619303	0.00382428446812557	0.0244772854244586	-1.83767	electrogenic sodium bicarbonate cotransporter 4-like
LOC106563020	106563020	-3.03223253115009	-0.143255923685252	-4.97151807035369	7.56816810359391e-05	0.00240299514522071	1.65993	TNF receptor-associated factor 2-like
LOC106563065	106563065	-2.91269494759908	-3.48155944519992	-3.99213207106757	0.000729721528015664	0.00880964314879011	-0.358908	cGMP-dependent protein kinase 1-like
LOC106563111	106563111	-4.86062455266327	-3.7533227599069	-6.24795217540926	4.43644956377732e-06	0.000520855513460666	4.01104	uncharacterized LOC106563111
LOC106563117	106563117	-3.35579494700124	-0.331958156101704	-9.34267650714248	1.0832216582858e-08	2.19779062972005e-05	10.0854	adenosine receptor A2b-like
LOC106563160	106563160	-2.91367408710507	-0.754289451129384	-4.41663435450631	0.000271981087307728	0.00490287597444782	0.431781	syntaxin-2-like
LOC106563161	106563161	-2.48669135418279	-3.48902911825867	-3.89264671061805	0.000919701595693998	0.0101076890683831	-0.559012	RIMS-binding protein 2-like
LOC106563196	106563196	-2.381532707124	-0.424093687663211	-4.77294955992741	0.000119353580609415	0.00305588202902557	1.28993	extensin-like
LOC106563211	106563211	-5.06386886211277	-2.93948143756887	-5.41013996191015	2.79965217971642e-05	0.00141397170087151	2.42536	RING finger protein 208-like
LOC106563215	106563215	-2.12643079921562	-0.104203756849398	-3.21854337319318	0.00435424000211274	0.0266420818012768	-1.97915	protein unc-13 homolog B-like
LOC106563232	106563232	-2.36226004514339	2.61544458337437	-3.78649124163298	0.00117697969656792	0.0117578941371	-1.03128	erythrocyte band 7 integral membrane protein-like
LOC106563253	106563253	-2.33611204168896	-1.30468658474509	-2.8280200798954	0.0104663638797015	0.0469825310429906	-2.63126	uncharacterized LOC106563253
LOC106563255	106563255	-2.2936998308798	2.44304127311827	-6.21731351972002	4.73855861903043e-06	0.000539488914504257	4.2502	endothelial differentiation-related factor 1 homolog
LOC106563268	106563268	-3.18363488494034	-3.33867747332995	-6.40203286114882	3.19111874000253e-06	0.000431332138286204	4.32296	astrotactin-2-like
LOC106563287	106563287	-3.27702671553313	-0.263983107946606	-5.71069951992069	1.43222780083441e-05	0.000991810369460298	3.25255	T-box transcription factor TBX3-like
LOC106563310	106563310	-2.72114134536203	-2.41792652585346	-3.75583535023561	0.00126378759015011	0.012340839512051	-0.844402	uncharacterized LOC106563310
LOC106563327	106563327	-4.12003077828048	1.77622156892723	-3.09319760041586	0.00578553889727035	0.0322226670308325	-2.14722	succinyl-CoA:3-ketoacid coenzyme A transferase 1, mitochondrial-like
LOC106563350	106563350	-2.2824060805417	-3.41074946068561	-3.45757068569969	0.00251891404975993	0.0188125966811734	-1.44956	gastrula zinc finger protein XlCGF7.1-like
LOC106563389	106563389	-2.77935474082131	3.27981273611622	-6.65186501465065	1.88266023206018e-06	0.000329328263301944	5.14356	period circadian protein homolog 1-like
LOC106563391	106563391	-3.12561538854059	-1.24217519999247	-5.12185443503287	5.37159650026704e-05	0.00202936378017963	1.99758	leucine-rich repeat extensin-like protein 3
LOC106563411	106563411	-2.43492512638242	-1.53515911847857	-4.49444075638209	0.000227087840983162	0.00443623616467617	0.692619	EH domain-containing protein 2-like
LOC106563430	106563430	-3.11244593590625	-1.34607454738148	-6.54522643631225	2.35590053237524e-06	0.000359131524198095	4.96661	serine/threonine-protein kinase PAK 3
LOC106563444	106563444	-3.95468937965509	-3.10221479303617	-3.07979090617584	0.00596329875313624	0.0328197600065761	-2.18991	histone-arginine methyltransferase CARM1-like
LOC106563450	106563450	-3.65123144635998	-2.01076380057673	-5.72017593539178	1.40250661074304e-05	0.00097943257922845	3.29064	sodium/potassium/calcium exchanger 3-like
LOC106563504	106563504	-3.31998083910123	-1.5318626568975	-3.25278077406497	0.00402751515697979	0.0253406002364787	-1.85698	transmembrane protein 151B-like
LOC106563572	106563572	-2.19213193680573	1.05436950291503	-6.43538598717535	2.97264693948573e-06	0.000423427148007467	4.73978	pleckstrin homology-like domain family B member 2
LOC106563590	106563590	-4.18104564222588	-2.92831206449861	-3.70146977912754	0.00143363853665276	0.0133195529438505	-0.948645	apolipoprotein O-like
LOC106563640	106563640	-5.14030658345167	-0.0849539213877716	-5.90714900092666	9.29275284124243e-06	0.000780265992314921	3.66388	putative defense protein Hdd11
LOC106563659	106563659	-2.39170798399082	-2.38266385745396	-3.23445122215258	0.00419933791440861	0.0260796899395946	-1.98013	uncharacterized LOC106563659
LOC106563699	106563699	-3.80179728415983	-0.292254820292802	-3.19812499601149	0.00456124624365041	0.0274913703175075	-1.93972	calpain-1 catalytic subunit-like
LOC106563701	106563701	-2.9251135807937	-1.04459930839931	-5.86891855525244	1.01053216790521e-05	0.000815858975751545	3.5757	phosphofurin acidic cluster sorting protein 1-like
LOC106563715	106563715	-4.57479753319165	-0.46561456947216	-3.68528377236133	0.00148844634368236	0.0135982166599805	-0.99217	protein phosphatase 1 regulatory subunit 3B-like
LOC106563758	106563758	-2.00833965200331	0.487322002470685	-4.39009447130793	0.000289258133750938	0.00507559985724223	0.179128	interleukin-7 receptor subunit alpha-like
LOC106563959	106563959	-3.61639382394217	-3.37428491316037	-5.3840629393073	2.96863645733625e-05	0.00146840388889684	2.38479	potassium channel subfamily T member 2-like
LOC106564027	106564027	-2.3329586052811	-1.42554325923924	-3.13106979333054	0.00531071547107074	0.0304742336940683	-2.15922	netrin receptor UNC5C-like
LOC106564037	106564037	-2.37193833620698	-2.05233624303428	-3.41684779979478	0.00276624663692098	0.0199371587012077	-1.65341	zinc finger protein 431-like
LOC106564173	106564173	-3.47029211378112	2.24863727391188	-3.97754975771787	0.000754901739246889	0.00897488865969946	-0.436642	protein tweety homolog 3-like
LOC106564216	106564216	-3.98140907729987	-2.61829478979453	-7.17429893158642	6.41472503763232e-07	0.000186556701866477	6.04006	adhesion G protein-coupled receptor E2-like
LOC106564226	106564226	-2.92791373235561	-1.93787223757839	-3.51209342006252	0.00222153931198152	0.0174003310009821	-1.40167	uncharacterized LOC106564226
LOC106564262	106564262	-3.90915776902546	-1.23982825713046	-3.68547847804091	0.00148777486924366	0.0135968453764401	-0.993814	uncharacterized LOC106564262
LOC106564323	106564323	-3.17526969961488	1.74317641579878	-6.41868794931969	3.08003141943504e-06	0.000426897800301376	4.69402	unconventional myosin-Ih-like
LOC106564353	106564353	-2.6631884935728	-1.59165076933155	-3.80349449151633	0.00113141253433936	0.0114931032831023	-0.987646	antimicrobial peptide NK-lysin-like
LOC106564356	106564356	-3.34391759721499	-2.67007359020677	-4.91950883291773	8.52484681792011e-05	0.00255867296896037	1.59561	rano class II histocompatibility antigen, A beta chain-like
LOC106564360	106564360	-2.80364095186197	0.90537397917402	-4.84162864788022	0.000101921348354371	0.00282436502131182	1.25516	H-2 class II histocompatibility antigen, A-Q alpha chain-like
LOC106564430	106564430	-3.49883243717215	-1.77810849996672	-5.27167675652023	3.82466666554115e-05	0.00169020071880086	2.34772	synaptogyrin-1-like
LOC106564451	106564451	-3.22108800693999	-3.25228324533353	-4.42872998026887	0.000264455420721584	0.00483242642021498	0.537291	serine/threonine-protein kinase TAO3-like
LOC106564477	106564477	-2.0792153622312	2.45107868929966	-6.57520427185787	2.21164150090807e-06	0.000350378261554239	4.9476	programmed cell death protein 4-like
LOC106564490	106564490	-2.00782306108527	0.445698626183097	-5.75076915587218	1.31079340769522e-05	0.000946759298727993	3.27136	gastrula zinc finger protein XlCGF57.1-like
LOC106564565	106564565	-3.69635779491679	1.94126131365978	-6.79006587093187	1.41102876677773e-06	0.000280994435356947	5.4518	probable ATP-dependent RNA helicase DDX17
LOC106564582	106564582	-3.52364115739111	-2.7533872576304	-4.59706982975721	0.000179075331977857	0.00385540006397969	0.914519	osteocalcin-like
LOC106564594	106564594	-3.56182790999496	-2.86770324557304	-4.28008297090362	0.000373473125215411	0.00590836946937578	0.243232	xylosyltransferase 1-like
LOC106564595	106564595	-3.53150733183633	-2.18881074072349	-6.62511196012461	1.99132577373583e-06	0.000341227895085161	5.05672	xylosyltransferase 1-like
LOC106564598	106564598	-2.50923323324338	-2.71862415361458	-4.5255546629103	0.000211298428704749	0.0042472846388601	0.766808	germ cell-specific gene 1-like protein
LOC106564649	106564649	-2.06470816296883	-2.50836219835844	-3.08922800997444	0.00583762936259942	0.0324338494246922	-2.28494	uncharacterized LOC106564649
LOC106564706	106564706	-2.26709235364407	-2.95050267467922	-3.71382051901334	0.00139316693602105	0.0130835460799261	-0.937352	cannabinoid receptor type 1A-like
LOC106564715	106564715	-2.69387704328553	-1.36356943311123	-3.96907239326691	0.000769936831612842	0.00907973961606352	-0.536683	cysteine-rich protein 1-like
LOC106564730	106564730	-2.30094477137878	-2.72412317380356	-3.29048956086087	0.00369534398194315	0.0240200934734938	-1.9259	actin, alpha skeletal muscle 2-like
LOC106564732	106564732	-3.03863012896501	-3.55057758435708	-5.25660891876861	3.9571945369082e-05	0.00171559547490223	2.14722	delta-like protein A
LOC106564752	106564752	-2.65780443830036	-3.08987884873837	-2.89982002297901	0.00892577980468102	0.0422025735397848	-2.50152	anthrax toxin receptor 1-like
LOC106564779	106564779	-3.01553173578013	-1.00453132710314	-3.40284167187081	0.00285670928761424	0.0203145115676079	-1.62342	apoptosis-stimulating of p53 protein 2-like
LOC106564787	106564787	-2.65151529568452	-0.435788996433043	-7.85675049212327	1.66107526294671e-07	8.71701152833255e-05	7.51244	heterogeneous nuclear ribonucleoprotein L-like
LOC106564789	106564789	-3.01564040206634	3.0043783029516	-5.58216410793321	1.90534756450533e-05	0.00114299088957998	2.85914	apelin receptor B-like
LOC106564794	106564794	-3.62179900402286	-3.42859605876216	-3.04261573489641	0.00648433276058971	0.0345659938204893	-2.23834	V-type proton ATPase 116 kDa subunit a isoform 2-like
LOC106564802	106564802	-2.37152296009075	-0.0471955846029594	-5.11549973572793	5.44978955734383e-05	0.00204619258768943	1.99998	REST corepressor 3-like
LOC106564821	106564821	-2.22309310605035	0.800745612665703	-5.43595889342453	2.64200136879631e-05	0.00136514243034451	2.62871	spastin-like
LOC106564832	106564832	-2.39261510341268	-0.521465108330953	-2.8186661084238	0.0106849078234254	0.0476831403345157	-2.83207	nidogen-1-like
LOC106564846	106564846	-4.55144190584856	-1.20654845936644	-6.42900818385616	3.01320033883831e-06	0.000425215741933712	4.74753	proactivator polypeptide-like
LOC106564853	106564853	-6.62031791877628	0.887735713318834	-10.4204172487718	1.77113261673905e-09	1.57298492979871e-05	11.9332	eosinophil peroxidase-like
LOC106564887	106564887	-3.1225384103123	-0.404802594187813	-5.02338790162334	6.72244697772629e-05	0.00226914677581824	1.822	axin-2-like
LOC106564914	106564914	-2.76003548931551	-3.42035634239728	-4.10164273805837	0.000565584567950004	0.00753193873404191	-0.12728	cytoglobin-2-like
LOC106564927	106564927	-2.56134336039162	-1.95133061098083	-7.95480732306381	1.37501462983639e-07	7.75945918091138e-05	7.66634	Ig kappa chain V-IV region B17-like
LOC106564951	106564951	-2.43783672222913	1.45433282727819	-4.35181287881532	0.000316143478339162	0.00531470436173936	0.0634518	protein AF-17-like
LOC106564952	106564952	-2.21114170644701	1.89469937022146	-5.19955710286437	4.50284332859911e-05	0.00184880801997958	1.9513	zinc finger protein Aiolos-like
LOC106564996	106564996	-4.31404533670646	-1.50512796978647	-8.99518647687534	2.00019998142068e-08	2.6871486630398e-05	9.27001	C-C chemokine receptor type 7-like
LOC106565038	106565038	-2.02421027374641	-1.84076345920658	-2.7888105565129	0.0114120191975839	0.0497902504408344	-2.83244	angiopoietin-4-like
LOC106565060	106565060	-2.00343660009264	-1.82098421010821	-2.95147258354944	0.00795481246418126	0.0391551472634083	-2.51816	uncharacterized LOC106565060
LOC106565071	106565071	-2.44865120523245	-2.73121525271177	-4.03493799859462	0.000660547265366377	0.00822585852969786	-0.263895	ras-related protein Rab-22A-like
LOC106565088	106565088	-3.07711876669909	-3.67815024674656	-4.70668394108064	0.000139035595500328	0.00333527778032473	1.06142	acidic mammalian chitinase-like
LOC106565117	106565117	-3.1077910617925	0.996881887962384	-6.94672495605903	1.02072972710936e-06	0.000228548190764632	5.78975	differentially expressed in FDCP 6 homolog
LOC106565164	106565164	-3.25995777610132	-1.04748922465178	-7.37437108482492	4.28872727047987e-07	0.000142615043669641	6.62549	mucin-12-like
LOC106565182	106565182	-3.02536215516623	1.45292893416676	-5.05180500335303	6.30048582732051e-05	0.00217703824070356	1.8185	NACHT, LRR and PYD domains-containing protein 12-like
LOC106565196	106565196	-4.01928483165914	-1.99426563342548	-3.98812919628924	0.000736548859153577	0.00885504851293753	-0.39549	protein phosphatase 1 regulatory subunit 3C-B-like
LOC106565231	106565231	-3.85058467146978	-2.75492165664195	-5.44043766001743	2.61559031149637e-05	0.00136197234421577	2.49079	tensin-2-like
LOC106565270	106565270	-5.73248531796417	-3.44302428102645	-4.40339016412654	0.000280468967468133	0.00498737263099033	0.477766	stathmin-3-like
LOC106565275	106565275	-2.07475668066451	1.5464142153397	-4.96966402793767	7.60032287058589e-05	0.00240815513142922	1.57202	TOX high mobility group box family member 2-like
LOC106565276	106565276	-3.01963946119926	-2.3954972372219	-2.83507431348286	0.0103043871755563	0.0465103007227836	-2.64374	alpha-1-syntrophin-like
LOC106565277	106565277	-4.08731729343753	-3.61582929007559	-5.57169995486523	1.95029887929691e-05	0.00115653424314002	2.60518	uncharacterized LOC106565277
LOC106565298	106565298	-2.16545120497949	-1.0626043491971	-4.42610874369224	0.000266068303794649	0.00485006508321968	0.490629	voltage-dependent calcium channel subunit alpha-2/delta-3-like
LOC106565365	106565365	-4.22695408969859	-0.842078536361654	-4.42938493705878	0.000264053956625246	0.00483034650719799	0.558328	unconventional myosin-VI-like
LOC106565399	106565399	-2.4039845485726	-2.54372800510387	-3.29211899823272	0.00368161093789047	0.0239586485099766	-1.78884	engulfment and cell motility protein 2-like
LOC106565405	106565405	-3.39180005104896	-2.97551227205723	-4.07519621144077	0.000601481309842175	0.00779974952600745	-0.182144	NGFI-A-binding protein 2-like
LOC106565509	106565509	-4.30400252942712	-1.59146024939515	-8.57613664327805	4.2756453047338e-08	4.22358303543498e-05	8.58531	uncharacterized LOC106565509
LOC106565532	106565532	-2.72678601815355	-1.8932311641639	-4.74090929719597	0.000128490915526741	0.00320380715410673	1.19977	limb region 1 homolog-like protein
LOC106565554	106565554	-2.74814556599068	4.40449473863071	-6.42172413197506	3.06021308186771e-06	0.000426897800301376	4.60713	histone H1x
LOC106565585	106565585	-2.32567767994159	-2.7380679632607	-3.16234660506902	0.00494732007830483	0.028988257527904	-2.07036	prostacyclin synthase-like
LOC106565629	106565629	-3.17232442158172	-2.48287725738894	-4.08266890511899	0.000591113397546161	0.00773097140575754	-0.170518	cyclin-dependent kinase 18-like
LOC106565632	106565632	-3.80011317840759	-2.10179712273227	-3.71949174508881	0.00137496456192012	0.012987948967797	-1.03196	solute carrier family 45 member 3-like
LOC106565633	106565633	-2.305086247151	-1.43160062981497	-4.32029807117753	0.000340153496713625	0.00553507526193014	0.329438	Krueppel-like factor 15
LOC106565642	106565642	-2.06200418335335	0.330223124912899	-3.2520700297926	0.0040340479598882	0.0253769497622785	-2.04611	uncharacterized LOC106565642
LOC106565647	106565647	-3.05020028683176	0.216538475449182	-2.9668451653027	0.00768604452547895	0.0382321521671706	-2.57885	von Willebrand factor A domain-containing protein 1-like
LOC106565673	106565673	-2.85018161344639	1.661275569406	-7.1272308413079	7.05753590683631e-07	0.000195896199146284	6.08242	TRAF3-interacting JNK-activating modulator-like
LOC106565676	106565676	-4.18351485729652	-2.67857560560994	-3.86578390193251	0.000978965062188305	0.0105079963498423	-0.614088	uncharacterized protein C6orf132 homolog
LOC106565705	106565705	-3.26761317762773	-2.35625195748513	-3.72406048833512	0.00136047236930992	0.0129368134189249	-0.941209	alpha-1,3-galactosyltransferase 2-like
LOC106565726	106565726	-4.72067503267118	-0.0488483996996122	-5.6720516372747	1.56027132326978e-05	0.00103520696146373	3.18293	band 4.1-like protein 1
LOC106565729	106565729	-2.22749465161719	0.0618755807726814	-2.84003995230184	0.010191810426916	0.046175926750088	-2.70575	neural cell adhesion molecule L1-like protein
LOC106565781	106565781	-3.96126843427684	-2.48665810985185	-4.22816409822069	0.00042138515421598	0.00636646054408363	0.137061	ubiquitin carboxyl-terminal hydrolase CYLD-like
LOC106565791	106565791	-2.21809534308112	2.44055020126313	-4.86718156293193	9.6114674705801e-05	0.00273464837139538	1.32181	DNA-binding protein inhibitor ID-1-like
LOC106565798	106565798	-3.45470257154149	-2.55907596365474	-3.42514092853029	0.00271401552346959	0.0197172670065433	-1.50176	cadherin-4-like
LOC106565799	106565799	-2.27215476100644	-0.399645841119775	-3.2839138300518	0.00375127549992431	0.0241870491342787	-2.15627	uncharacterized LOC106565799
LOC106565803	106565803	-4.02140636673365	-2.06845489692732	-6.35354751421289	3.53857000698836e-06	0.000453612260514164	4.31082	tubulin monoglycylase TTLL3-like
LOC106565842	106565842	-3.2223880243913	-2.74335996741738	-3.89136115771193	0.000922454551278831	0.0101196186617222	-0.564817	A disintegrin and metalloproteinase with thrombospondin motifs 9-like
LOC106565857	106565857	-2.84817262777678	-1.48660197428237	-4.8288544974467	0.000104956235850371	0.00286357444132458	1.40131	coiled-coil domain-containing protein 3-like
LOC106565858	106565858	-2.12516263410327	1.79025631984737	-5.26382051914374	3.89319150101679e-05	0.0017053753714734	2.12456	calcium/calmodulin-dependent protein kinase type 1-like
LOC106565889	106565889	-2.25715633448779	0.459617005118576	-3.17708412707065	0.00478458569211297	0.0284064159546237	-2.13902	endothelin-converting enzyme 1-like
LOC106565922	106565922	-3.30864511883296	-2.77576842601386	-5.77305682639917	1.24786255312021e-05	0.000917083407201211	3.31575	band 4.1-like protein 1
LOC106565928	106565928	-3.67598781446273	-2.59518722591388	-2.87247887570137	0.00948486402935707	0.0439694469689422	-2.552	cell death activator CIDE-3-like
LOC106565985	106565985	-2.46780901101638	-3.07952643623661	-4.53069230683666	0.000208799840900813	0.00421838344147683	0.771543	integrin beta-1-binding protein 1-like
LOC106566000	106566000	-3.8052881591409	-2.87528103780415	-3.05458660989553	0.00631191892520542	0.033989435469288	-2.24123	voltage-dependent calcium channel subunit alpha-2/delta-2-like
LOC106566012	106566012	-2.38738580150019	-0.0324759437623091	-2.88531276114253	0.00921836751817223	0.043132918844432	-2.92351	protein kinase C and casein kinase substrate in neurons protein 1-like
LOC106566024	106566024	-2.1976769052268	0.0304572867277416	-4.88352967019182	9.25767742360835e-05	0.00268272954227187	1.47373	neuron navigator 1-like
LOC106566051	106566051	-2.17806651611983	-1.19956828033187	-4.27587800870391	0.000377141172088878	0.0059412117287885	0.0473231	protein FAM212B-like
LOC106566097	106566097	-2.29704788987331	-1.52214542537933	-4.18918756976888	0.000461366714308749	0.00672359296975039	0.0480537	zinc finger protein 287-like
LOC106566123	106566123	-2.45019142697273	-1.16240438899403	-5.6740603599244	1.55333621522642e-05	0.00103520696146373	3.19072	protein phosphatase 1 regulatory inhibitor subunit 16B-like
LOC106566140	106566140	-2.71990166660987	-3.2405295660103	-3.11883911556757	0.00545976368866886	0.0309857501645608	-2.12438	neurofilament medium polypeptide-like
LOC106566180	106566180	-3.91627840647159	-2.29566806481001	-4.02910678150355	0.000669570520008887	0.00830742352605042	-0.275302	collagen alpha-1(II) chain-like
LOC106566248	106566248	-3.31377784461906	-2.60622406342934	-3.60833003577705	0.00177874617602472	0.015155278024943	-1.14047	mimecan-like
LOC106566282	106566282	-2.22316845087199	-0.957511639227425	-3.3675558815404	0.00309768266818963	0.0213851531539192	-1.77907	cytospin-A-like
LOC106566327	106566327	-2.45144833957629	-2.2703844322074	-3.21383104882646	0.00440118617701328	0.0268239049207992	-1.95337	uncharacterized LOC106566327
LOC106566332	106566332	-2.93591895655786	-3.38650955311027	-3.3024350006788	0.00359581774047148	0.0235118525739949	-1.74537	constitutive coactivator of PPAR-gamma-like protein 2
LOC106566391	106566391	-3.84692335697162	-3.32154371928901	-4.03820158198027	0.00065555032005141	0.00818791857539853	-0.27607	natterin-like protein
LOC106566424	106566424	-2.60149953611913	-1.28644739119948	-4.05092665087514	0.000636424899757455	0.00804412423651841	-0.281365	uncharacterized LOC106566424
LOC106566433	106566433	-3.70755800202115	0.572856170984186	-3.0417615054325	0.00649680875103997	0.0345702258822495	-2.23589	glycogen [starch] synthase, liver-like
LOC106566434	106566434	-2.84038970942108	-1.38530550136204	-3.60738504220027	0.00178263848278298	0.0151804503252407	-1.13811	spexin-like
LOC106566438	106566438	-2.86033503540312	0.00451206046528121	-3.89585854917275	0.000912859291633259	0.010074787797015	-0.588202	protein FAM110A-like
LOC106566457	106566457	-3.28522248792567	-2.83935767134131	-4.20254247715034	0.00044725619776368	0.00659997656330886	0.0505959	troponin C, skeletal muscle-like
LOC106566459	106566459	-3.00471298662976	-2.79396827374536	-4.88297699140219	9.26941952939802e-05	0.00268381658891691	1.47565	laminin subunit beta-2-like
LOC106566468	106566468	-3.14027880103634	1.66170641196825	-3.35762960823076	0.00316899115525271	0.0216990289378833	-1.97912	deoxyribonuclease gamma-like
LOC106566497	106566497	-2.9648094431976	-2.59169801073022	-3.45498922528614	0.00253392553831945	0.0188785321938769	-1.46347	leucine-rich repeat neuronal protein 1-like
LOC106566616	106566616	-2.94058997563574	2.39658636034488	-6.18190052062114	5.11422195082497e-06	0.000565020586975024	4.1972	serine/threonine-protein kinase WNK2-like
LOC106566619	106566619	-3.77696311983186	0.50421993601511	-3.77380001773434	0.00121217485311465	0.0119776712611676	-0.903755	interleukin-17 receptor E-like
LOC106566628	106566628	-2.90077059155433	-2.85375138547231	-3.68064690121786	0.00150452634538476	0.0136589195784565	-1.01167	ninjurin-1-like
LOC106566651	106566651	-2.89426991238924	-0.897496640072294	-3.60612195699617	0.00178785411479239	0.0152132932098853	-1.41791	embryonic polyadenylate-binding protein-like
LOC106566668	106566668	-2.12296525881163	-0.918319037273409	-3.45605401951436	0.00252772300614251	0.0188449950072434	-1.72058	glutamate receptor-interacting protein 2-like
LOC106566670	106566670	-2.97635338629608	-2.053736721002	-4.10036113618935	0.000567273644180862	0.00753359138531374	-0.237468	dedicator of cytokinesis protein 3-like
LOC106566675	106566675	-2.83218145315236	0.794722276050859	-5.40320470427169	2.84361242112737e-05	0.00142545622053707	2.62351	fibulin-2-like
LOC106566698	106566698	-2.06207441113239	-1.34002098543987	-4.295780313201	0.000360093858625762	0.00575635998848399	0.157516	B-cell receptor CD22-like
LOC106566711	106566711	-3.00030270389029	-0.908127898219146	-3.49522033630523	0.00230966886099697	0.017830727567309	-1.49574	glutaminase kidney isoform, mitochondrial-like
LOC106566712	106566712	-3.14437688106148	-2.00098567553843	-6.74530083546087	1.54874793117081e-06	0.00029222611245114	5.37199	acid-sensing ion channel 1-like
LOC106566716	106566716	-4.91326566553037	-2.63939335227883	-3.56870675137631	0.00194937859577665	0.0160234531369933	-1.25185	polypeptide N-acetylgalactosaminyltransferase 6-like
LOC106566732	106566732	-3.98094372802293	-1.83448867661018	-4.91955599052149	8.52392596548271e-05	0.00255867296896037	1.42825	collagen alpha-3(IX) chain-like
LOC106566779	106566779	-2.21127705203302	2.04809405088374	-5.9979082517673	7.62118937605071e-06	0.000709211052042336	3.72877	monoglyceride lipase-like
LOC106566789	106566789	-2.79034558016372	-0.1857825821545	-4.35747476252668	0.000312014050471198	0.00527393251088357	0.369971	uncharacterized LOC106566789
LOC106566803	106566803	-2.76939069869161	1.18708330043088	-5.8935858996036	9.57307505772666e-06	0.000791924381499526	3.52891	nucleolar protein 4-like
LOC106566813	106566813	-2.79280939791824	-3.20536390298104	-5.52292170674785	2.17458303928295e-05	0.00122542862344559	2.73746	immunoglobulin superfamily member 21-like
LOC106566824	106566824	-4.14836432876218	-1.90285603473646	-4.95630108859195	7.83621722195536e-05	0.00245053251039658	1.65567	protein-L-isoaspartate O-methyltransferase domain-containing protein 2-like
LOC106566875	106566875	-2.43470711916078	-1.96961082526439	-4.11233115734362	0.000551692469799688	0.00745039939312115	-0.113803	VIP36-like protein
LOC106566948	106566948	-2.71758699522116	0.737296978326818	-4.40501734939628	0.000279411938882751	0.00498106654953083	0.489369	tyrosine-protein phosphatase non-receptor type 11-like
LOC106566953	106566953	-2.43241446027968	-2.56571112320903	-3.49780892055776	0.00229592820274337	0.0177552485879205	-1.3596	PR domain zinc finger protein 16-like
LOC106566991	106566991	-4.65489927039282	-0.908905073689521	-3.72906534299665	0.00134477061701322	0.0128493501971567	-0.951237	probable E3 ubiquitin-protein ligase makorin-2
LOC106567020	106567020	-3.62206436044174	1.85374586330836	-3.37289395424811	0.00305998793054806	0.0212428182379882	-1.68175	serine/threonine-protein kinase WNK2-like
LOC106567041	106567041	-5.07833420575379	-0.91350612091397	-9.30147808193508	1.16401972036093e-08	2.19779062972005e-05	9.91214	solute carrier family 26 member 10-like
LOC106567054	106567054	-2.77439210964849	1.47729897831269	-2.86779765344572	0.00958389772362342	0.0442627754637041	-2.69486	receptor tyrosine-protein kinase erbB-3-like
LOC106567070	106567070	-2.12994626285473	-2.26048767215922	-2.88401466915773	0.00924499224314168	0.0432403989336688	-2.59315	cysteine sulfinic acid decarboxylase-like
LOC106567082	106567082	-5.04383978982032	-1.47453535338944	-3.5343726845652	0.00211023164803162	0.0168627742400167	-1.28587	natural resistance-associated macrophage protein 2-like
LOC106567103	106567103	-2.68360093053541	-1.46151448612765	-4.71012570371746	0.000137936738887519	0.00332872051385537	1.15376	P2Y purinoceptor 1-like
LOC106567115	106567115	-5.19639579615232	-2.01968588760606	-8.12898419038159	9.85993519572061e-08	6.49325065653868e-05	7.42681	uncharacterized LOC106567115
LOC106567137	106567137	-2.6600736602515	-1.44541378422677	-4.93991839575884	8.13558944814103e-05	0.00249764083368615	1.62434	integrator complex subunit 11-like
LOC106567138	106567138	-2.60512165232341	-1.49016854114623	-4.48358642612625	0.000232871717519756	0.00449476866947184	0.629351	lysophosphatidic acid receptor 6-like
LOC106567151	106567151	-2.95819300489348	0.249095221221062	-4.56046452232771	0.00019489644437528	0.00405312196952828	0.789155	CDP-diacylglycerol--serine O-phosphatidyltransferase-like
LOC106567153	106567153	-2.82457393692347	0.458976877974723	-4.60425173605564	0.000176126816488927	0.0038231529546312	0.863934	uncharacterized LOC106567153
LOC106567181	106567181	-2.20098847352862	-0.320762316765349	-4.74678284168474	0.000126764398062885	0.0031843747743755	1.12184	diacylglycerol kinase alpha-like
LOC106567189	106567189	-2.31243115892474	3.67450391347184	-5.91189858022044	9.19658942703716e-06	0.000776310217809326	3.53138	Krueppel-like factor 11
LOC106567197	106567197	-2.23447541438362	-2.69982395304205	-2.83905864110248	0.0102139640765148	0.0462575778686389	-2.71479	transcription factor 15-like
LOC106567223	106567223	-3.44848902296357	-3.11710631078365	-5.96089921005186	8.2620613127668e-06	0.000734099447752872	3.57314	sodium/potassium-transporting ATPase subunit beta-1-interacting protein 3-like
LOC106567243	106567243	-4.20825811060383	-1.98965020926149	-8.09261818934417	1.05653987173032e-07	6.57128669109899e-05	7.88522	uncharacterized LOC106567243
LOC106567251	106567251	-4.13806368441619	0.921470281645872	-3.25013326972052	0.00405190222927752	0.0254606526234826	-1.84767	rap1 GTPase-activating protein 1-like
LOC106567285	106567285	-3.23110510400345	-0.391060282899473	-3.48702285591749	0.00235371898986944	0.0180401656763476	-1.4658	protein phosphatase 1 regulatory subunit 12B-like
LOC106567286	106567286	-3.16054097008732	-2.16760147721618	-4.46840225013575	0.000241212888488991	0.00458924437217645	0.638412	protein anoxia up-regulated-like
LOC106567288	106567288	-2.30532365917856	2.81680497989592	-5.89665242812012	9.50894689321193e-06	0.000788561704581274	3.48453	high mobility group protein HMG-I/HMG-Y-like
LOC106567375	106567375	-2.10928921862499	0.257868299027899	-4.66472503681052	0.00015316599051257	0.00352835415268756	0.93001	sterile alpha motif domain-containing protein 11-like
LOC106567483	106567483	-5.23755058881284	-4.14366246169837	-5.84304490585318	1.0696254287258e-05	0.000839356066569737	3.13625	forkhead box protein I1-ema-like
LOC106567524	106567524	-3.76901346013201	0.192884876930154	-9.41469382846148	9.5569083517302e-09	2.19779062972005e-05	10.2744	transcription factor 7-like 2
LOC106567541	106567541	-2.79583223509129	-3.61091179705963	-4.13754336162396	0.000520261450191013	0.0071926871018279	-0.0638109	netrin receptor UNC5D-like
LOC106567546	106567546	-4.70678700590465	-3.33946961854515	-4.03095097331381	0.000666703570962185	0.0082890186350106	-0.299203	CXADR-like membrane protein
LOC106567626	106567626	-2.27073558375696	-3.64107306454963	-3.18756451128756	0.00467204160121701	0.0279562892219648	-1.98955	uncharacterized LOC106567626
LOC106567642	106567642	-2.00330554059836	-1.6748655437294	-2.78868659447336	0.0114151345269302	0.049795061622205	-2.95775	cytotoxic and regulatory T-cell molecule-like
LOC106567650	106567650	-2.01654694103678	0.728409086087686	-4.19097046050181	0.000459457433460204	0.00670927711312801	-0.205657	interleukin-31 receptor subunit alpha-like
LOC106567683	106567683	-4.64307667396218	-3.44209567293666	-3.67179695030095	0.00153569570471924	0.0138056413112153	-1.00826	ATP-sensitive inward rectifier potassium channel 15-like
LOC106567698	106567698	-2.45439009011154	0.449876459785639	-5.66359690438241	1.58981024862975e-05	0.00104696798059762	3.16308	protein yippee-like 1
LOC106567714	106567714	-2.87438604568549	-2.70313168089499	-2.90614525282851	0.00880102237209874	0.0418033004368984	-2.57822	frizzled-9
LOC106567759	106567759	-3.58104578299117	-1.40512394133391	-2.99728373224878	0.0071794710805179	0.0366792996212769	-2.36747	uncharacterized LOC106567759
LOC106567801	106567801	-4.40175959393839	-3.62339733548677	-5.50755700585953	2.25055822943748e-05	0.00124869679292065	2.53822	SH2 domain-containing protein 1A-like
LOC106567802	106567802	-2.252383751602	0.388558409312101	-5.0172725057775	6.81694618227929e-05	0.00228147324113312	1.79672	skin secretory protein xP2-like
LOC106567823	106567823	-3.41595119869481	-2.32180937919446	-5.14450838121993	5.10201218479735e-05	0.00196284285496682	2.07615	uncharacterized LOC106567823
LOC106567831	106567831	-3.44040248381589	1.44772069175077	-3.63796521842903	0.00166085515751765	0.0145512414226675	-1.42364	transgelin-2-like
LOC106567867	106567867	-2.15482918639622	-0.36718225790891	-3.12646993781413	0.00536630169188478	0.0306935641389037	-2.28999	uncharacterized LOC106567867
LOC106567901	106567901	-2.71795410541104	2.0999231355024	-2.79751289070374	0.0111953362230204	0.0491962007570799	-2.78353	solute carrier family 13 member 5-like
LOC106567931	106567931	-2.21244161249376	-1.2588057256344	-3.59436474887783	0.00183713205682166	0.0154811524082888	-1.24859	uncharacterized LOC106567931
LOC106567945	106567945	-4.64237194910516	-0.89751816016319	-3.46313805085419	0.00248683630749182	0.0186518276515008	-1.42665	protein Wnt-11-like
LOC106567958	106567958	-2.63343075111158	-1.80336493798504	-3.77929084657486	0.00119682127476718	0.0118946154041983	-0.823991	autism susceptibility gene 2 protein-like
LOC106567966	106567966	-2.32456759967763	-2.38325868514539	-3.99405255004506	0.00072646840897964	0.00878616059920424	-0.387162	uncharacterized LOC106567966
LOC106568000	106568000	-2.40031956310875	-0.669955897517477	-4.93379120323236	8.25051609900986e-05	0.00252072445367695	1.6312	delta-sarcoglycan-like
LOC106568010	106568010	-3.61794189852652	-3.73508439385116	-5.59102093288251	1.86812899856282e-05	0.0011325447751937	2.72935	glucokinase-like
LOC106568078	106568078	-3.03655494183093	-0.418691673487557	-3.16557379596596	0.00491123065451051	0.0288623959339265	-2.18285	unconventional myosin-XVIIIa-like
LOC106568148	106568148	-3.00828306356246	-3.20454083925708	-5.15420803953337	4.99083275649626e-05	0.00194817272769618	2.04136	uncharacterized LOC106568148
LOC106568184	106568184	-2.39502573888245	-0.977910411412279	-3.64450978412114	0.00163588086955702	0.0144168708698352	-1.08991	bone morphogenetic protein receptor type-1B-like
LOC106568336	106568336	-2.44122812009107	-0.306816926461086	-4.538154109665	0.000205223928964409	0.00418243378531471	0.67025	soluble lamin-associated protein of 75 kDa-like
LOC106568341	106568341	-4.0294658283252	-2.79173008342054	-3.6865663784694	0.00148402858451364	0.0135791283084965	-0.988902	alpha-mannosidase 2-like
LOC106568394	106568394	-2.96810127354483	0.807516454342517	-3.21336632798618	0.00440584256423742	0.0268295881000141	-2.04319	chondroitin sulfate proteoglycan 4-like
LOC106568428	106568428	-2.0121294035871	1.27776800370061	-4.62517247338285	0.000167814317597881	0.00372272897677836	0.66367	SH2 domain-containing protein 3C-like
LOC106568438	106568438	-3.2191024471354	-1.24926597822197	-4.20808567555592	0.000441527224438689	0.00654130276135766	0.0907256	melanoma antigen recognized by T-cells 1-like
LOC106568443	106568443	-4.03726207991715	0.492190032887673	-5.19120854732397	4.58888496928619e-05	0.00187279196001699	2.1484	RNA 3'-terminal phosphate cyclase-like protein
LOC106568453	106568453	-4.30473923436494	-1.6502740464962	-3.3106334365388	0.00352903279956213	0.0232358548531844	-1.73896	seizure 6-like protein
LOC106568458	106568458	-3.80758752408426	-1.02159958111064	-4.27184361676887	0.000380694434184589	0.00597476788155309	0.209577	Krueppel-like factor 4
LOC106568490	106568490	-2.36060659387029	-2.10552703574968	-4.04515187883571	0.000645034105964576	0.00811164363084352	-0.265504	uncharacterized LOC106568490
LOC106568517	106568517	-3.6301135038654	-2.81837578059631	-6.30107806698287	3.95866685074499e-06	0.00048911399203049	4.21664	potassium/sodium hyperpolarization-activated cyclic nucleotide-gated channel 1-like
LOC106568622	106568622	-2.07534350679317	1.0024524176462	-5.19318034179119	4.56841350570861e-05	0.00186887619978964	2.10149	cytospin-A-like
LOC106568671	106568671	-2.5146109534917	-2.98151516348897	-3.97748147229502	0.000755021669070803	0.00897488865969946	-0.395674	thread biopolymer filament subunit gamma-like
LOC106568676	106568676	-2.39928732341282	-0.163509806470157	-4.21446495872113	0.000435025174475659	0.00647909529264492	-0.000150036	uncharacterized LOC106568676
LOC106568678	106568678	-3.63856771890722	-2.90712025947246	-6.47778429706409	2.71694991135935e-06	0.000401988897457776	4.68235	protein disulfide-isomerase TMX3-like
LOC106568717	106568717	-2.6664851849294	-3.34154857335012	-3.35776216654534	0.00316802836320689	0.0216968598300706	-1.63358	KN motif and ankyrin repeat domain-containing protein 4-like
LOC106568748	106568748	-3.67748760996014	-2.52405194503209	-3.67338567022339	0.00153005355373994	0.0137733526282255	-1.04377	calcium-activated potassium channel subunit beta-2-like
LOC106568775	106568775	-4.17024507127085	-2.93671380406216	-3.80960924173299	0.00111545775760495	0.0113906245810033	-0.752813	uncharacterized LOC106568775
LOC106568805	106568805	-2.4741752317226	-2.03684525775857	-3.3527129688998	0.00320490477628874	0.0218558237190728	-1.80086	uncharacterized LOC106568805
LOC106568835	106568835	-2.14521357935771	2.18934599882563	-4.69722865710778	0.000142100200767333	0.00337046422526247	0.877686	cyclin-Y-like
LOC106568848	106568848	-2.60917827500254	-2.12196772068116	-2.83209419730976	0.0103725205555344	0.0467236420839832	-2.64267	ephrin type-B receptor 1-like
LOC106568857	106568857	-2.94266962477513	-1.29803802094878	-6.03046539237856	7.09962227413316e-06	0.000687169780112497	3.92816	lysophosphatidic acid receptor 5-like
LOC106568875	106568875	-2.49490882278464	-1.0465127149915	-3.06486883224258	0.00616737684747952	0.0334524416665774	-2.24542	dual specificity protein phosphatase CDC14A-like
LOC106568877	106568877	-2.11531603682599	-1.24270025677772	-3.43356461536684	0.00266195431248381	0.0194865731340631	-1.58467	protein FAM110B-like
LOC106568882	106568882	-5.01559901413682	-3.12327358138061	-5.64289193111268	1.66458858643726e-05	0.00107924738160175	2.98126	choline transporter-like protein 5-A
LOC106568907	106568907	-2.80507460969442	-2.30243635523919	-3.42540511323325	0.00271236767989358	0.0197170534996279	-1.54284	olfactomedin-like protein 2B
LOC106568946	106568946	-2.37678801780983	-1.68438773811964	-3.8799577650751	0.000947236475125837	0.010285769238143	-0.702047	ras-related protein Rab-3A-like
LOC106568963	106568963	-2.08276375568044	1.10478402089875	-2.99368221077354	0.00723768492798391	0.0368533787130485	-3.0277	plasmalemma vesicle-associated protein-like
LOC106568985	106568985	-2.22506888165398	1.58192495293731	-4.58676009400881	0.00018339534607092	0.00390089682909305	0.733584	probable ATP-dependent DNA helicase HFM1
LOC106569048	106569048	-3.68185433663674	-3.56474022677827	-5.3491606554359	3.21122733128858e-05	0.00152098164774003	2.31039	T-cell receptor alpha chain V region RL-5-like
LOC106569054	106569054	-2.46891112671653	-2.62702782640181	-4.39550999154257	0.000285645203316963	0.00504664902609337	0.49103	Ig kappa chain V-III region VH-like
LOC106569055	106569055	-3.41933640240435	-3.6251629567072	-5.89876055077034	9.46511671906968e-06	0.000787371588614322	3.36022	T-cell receptor alpha chain V region HPB-MLT-like
LOC106569059	106569059	-2.92929454145106	-2.95616700824468	-5.69199763317552	1.49278875523635e-05	0.00101697369438881	3.14707	immunoglobulin iota chain-like
LOC106569060	106569060	-2.24595285669305	-3.31981165684145	-3.8852038907055	0.000935754279980668	0.0102172166275966	-0.573395	uncharacterized LOC106569060
LOC106569062	106569062	-2.57126537395705	-0.790370701249116	-7.00923889579509	8.97829545555847e-07	0.000220235650094785	5.9096	uncharacterized LOC106569062
LOC106569079	106569079	-2.98836229153255	4.54745319470645	-7.01947875936797	8.79202950180659e-07	0.000218732668776056	5.85167	serine/threonine-protein kinase PLK3-like
LOC106569106	106569106	-3.11991219079981	-3.65461024516484	-5.84796487122154	1.05812208650327e-05	0.000836190315230561	3.2963	uncharacterized LOC106569106
LOC106569115	106569115	-2.57770205823572	-3.26296645883561	-4.94028549105845	8.12875571755942e-05	0.00249764083368615	1.57587	T-cell receptor alpha chain V region RL-5-like
LOC106569118	106569118	-2.14452390487533	-3.36055568032631	-3.04460567616869	0.00645535957770808	0.0345111789366966	-2.29091	T-cell receptor alpha chain V region HPB-MLT-like
LOC106569141	106569141	-3.52342143629946	-2.59059047535401	-2.92888727633847	0.00836616755221989	0.0404122110468657	-2.51152	adhesion G protein-coupled receptor L2-like
LOC106569144	106569144	-2.29925418047494	1.13508976241258	-4.45944891243806	0.000246271722931269	0.00464694236648317	0.400119	ranBP-type and C3HC4-type zinc finger-containing protein 1-like
LOC106569169	106569169	-2.60608402384165	-1.50531731971821	-3.91542320402929	0.000872261612286479	0.00979474636699152	-0.51109	cadherin-4-like
LOC106569174	106569174	-3.02898217665395	-1.1717171518833	-3.27790510702625	0.00380310719454003	0.0243994571606153	-1.89751	BTB/POZ domain-containing protein KCTD1-like
LOC106569199	106569199	-2.58598091542	6.27449059275146	-3.60489430017145	0.00179293790378991	0.0152341140747752	-1.6944	glutamine synthetase-like
LOC106569200	106569200	-3.56197965242067	-2.55556961912931	-5.74968904196426	1.31392447513519e-05	0.000946984279439713	3.33933	elongation of very long chain fatty acids protein 1-like
LOC106569339	106569339	-2.90714117051105	-0.589447748202383	-4.94926332313916	7.96342859110394e-05	0.00246091665469974	1.66172	jmjC domain-containing protein 4-like
LOC106569467	106569467	-3.01288454670376	-0.515682846323404	-4.13599005692495	0.000522144983643622	0.0071960448997352	-0.0615372	leukocyte cell-derived chemotaxin 1-like
LOC106569503	106569503	-2.0516773826418	1.90917203178113	-3.3282295093619	0.00338976626701177	0.0226699900127155	-2.14645	electrogenic sodium bicarbonate cotransporter 1-like
LOC106569513	106569513	-4.31870586401755	1.83260481195718	-5.36516859474185	3.09754768109493e-05	0.00149689548801805	2.39925	receptor-type tyrosine-protein phosphatase S-like
LOC106569518	106569518	-2.55432767168402	-1.25297952489887	-3.38825077628302	0.00295403702171577	0.0207561270735033	-1.6645	nuclear receptor ROR-beta-like
LOC106569568	106569568	-2.36258591155299	2.49755003468297	-3.29152023676011	0.00368665154393859	0.0239868033232703	-2.13935	rho GTPase-activating protein 12-like
LOC106569619	106569619	-3.50141566323666	-1.74601999013282	-3.5758054616319	0.00191766323037474	0.0158799268122632	-1.21171	complexin-4-like
LOC106569646	106569646	-2.66098365334434	2.48748855557792	-2.99595783356041	0.00720084971228971	0.0367438071159165	-2.77908	kelch-like protein 24
LOC106569725	106569725	-2.66833578706985	-0.973079402447413	-3.40204756189508	0.00286192439261683	0.020339460657011	-1.64277	uncharacterized LOC106569725
LOC106569780	106569780	-3.73890760578604	0.909793083259788	-8.88441269385502	2.4397794590243e-08	3.15163203503038e-05	9.39763	T-cell differentiation antigen CD6-like
LOC106569815	106569815	-4.10935837339917	-4.08618667979489	-4.56672353744783	0.000192094504274589	0.00402515114840356	0.768624	netrin-G1-like
LOC106569863	106569863	-3.75203185624685	-2.84301357571905	-3.89806798969564	0.000908181894382764	0.0100534598235793	-0.54778	cytosolic non-specific dipeptidase-like
LOC106569875	106569875	-3.09068826142533	-3.52057499313027	-3.6046552101685	0.00179392964823842	0.0152341140747752	-1.14443	serine/arginine-rich splicing factor SR45-like
LOC106569932	106569932	-3.57773921542349	0.691922000338528	-3.4010966523294	0.00286818153472214	0.020344402328443	-1.95063	ATPase family AAA domain-containing protein 2-like
LOC106570018	106570018	-3.06538558713264	-3.48034361866031	-3.17134523763541	0.00484732665469363	0.0286428150698384	-1.99951	phosphatidylinositol 4-phosphate 5-kinase-like protein 1
LOC106570087	106570087	-2.29892938362813	-0.327184831811927	-6.02111258211806	7.24559261037566e-06	0.000693306192057199	3.91595	CUGBP Elav-like family member 3
LOC106570106	106570106	-3.7472719312229	-3.13387113273176	-7.00895106667737	8.9835896096545e-07	0.000220235650094785	5.40401	ephrin-A3-like
LOC106570195	106570195	-2.16097574704778	0.663651029579692	-5.11953021645602	5.40006222156858e-05	0.00203782572779329	1.87212	death-associated protein kinase 2-like
LOC106570251	106570251	-3.09166492911926	2.0036100999161	-3.44047025210662	0.00262000829541189	0.0192972803968649	-1.60519	nuclear receptor subfamily 0 group B member 2-like
LOC106570277	106570277	-2.96717036472507	-3.06627654457407	-3.40332526419822	0.0028535379961068	0.0203048574443311	-1.54348	nuclear inhibitor of protein phosphatase 1-like
LOC106570298	106570298	-2.94720681071078	1.30747637009751	-3.95970210096577	0.000786903457532443	0.00919907397308898	-0.8278	uncharacterized protein KIAA0895-like
LOC106570346	106570346	-3.33688059383466	-2.05393729423178	-4.89055695821093	9.10968570240409e-05	0.00265128166378634	1.53385	uncharacterized LOC106570346
LOC106570359	106570359	-3.9028654695593	-3.66188486501861	-3.73463081258755	0.00132752102131955	0.0127425324441378	-0.882214	uncharacterized LOC106570359
LOC106570376	106570376	-3.82191787125474	-2.13217125899045	-3.427479876542	0.00269946053991175	0.0196583004539193	-1.49644	mannosyl-oligosaccharide 1,2-alpha-mannosidase IA-like
LOC106570393	106570393	-3.23331649239478	0.0392588300968432	-6.51992716999306	2.48517044005765e-06	0.000375977181980974	4.91212	C-Myc-binding protein-like
LOC106570463	106570463	-3.21360410121698	-1.25188202339377	-4.34995946995869	0.000317507147146299	0.00532391165454598	0.352072	neurabin-1-like
LOC106570503	106570503	-2.01252149578393	1.64671636777612	-5.15390456875023	4.99427356203899e-05	0.00194817272769618	1.99128	histone acetyltransferase KAT2B-like
LOC106570536	106570536	-3.66133659979642	-2.33755045987354	-3.95212972133111	0.000800886738561365	0.00927686043246743	-0.439989	deleted in azoospermia-like
LOC106570550	106570550	-3.80828569593121	-0.792226998875354	-4.2363664734499	0.00041342441280875	0.00629146911127987	0.129013	collagen alpha-2(VIII) chain-like
LOC106570598	106570598	-2.63968879410922	5.64765250948651	-3.07551734832923	0.00602106660630585	0.0329730218554359	-2.72066	fatty acid-binding protein, heart-like
LOC106570606	106570606	-3.27475615843592	-2.31673481751902	-3.71320770593165	0.00139514806632519	0.0130835460799261	-0.924248	uncharacterized LOC106570606
LOC106570634	106570634	-2.17292482583328	-0.749839109928123	-3.07714844168639	0.00599895457728638	0.0329002103907153	-2.28031	syndecan-3-like
LOC106570650	106570650	-2.18279595220444	-1.03927617125669	-5.17652087354603	4.74434290472424e-05	0.00189240582984515	2.08408	uncharacterized LOC106570650
LOC106570812	106570812	-2.55894670270304	-1.88946067841758	-5.22214154406302	4.27822308734807e-05	0.00179961810197422	2.20731	up-regulator of cell proliferation-like
LOC106570833	106570833	-4.15574309193709	-1.26626483604435	-3.24568144518236	0.00409323487871072	0.0256197142445729	-1.92875	titin-like
LOC106570856	106570856	-2.79968980096776	-0.615703145974081	-4.8517995683734	9.95686468987101e-05	0.00277519715746065	1.43617	uncharacterized LOC106570856
LOC106570950	106570950	-2.03403838689459	0.260059559220018	-3.01377935001652	0.00691856982399809	0.0359099034870077	-2.41835	uncharacterized LOC106570950
LOC106570966	106570966	-3.58234995981927	0.313079159942902	-3.09080098029665	0.00581693407608413	0.0323456205098281	-2.22267	nuclear receptor subfamily 6 group A member 1-A-like
LOC106570983	106570983	-2.5275745108127	0.632577808506538	-6.235725273548	4.55456559269363e-06	0.000529080950299754	4.35502	DNA (cytosine-5)-methyltransferase 3A-like
LOC106571040	106571040	-2.46657026459093	-1.86388273720862	-3.03762131535796	0.0065576058757972	0.0347826517600323	-2.32952	prospero homeobox protein 1-like
LOC106571106	106571106	-2.77253934110581	-1.41813954834491	-5.65507506747537	1.62016275564582e-05	0.00105659779244894	3.15193	B-cell lymphoma/leukemia 11B-like
LOC106571127	106571127	-3.11841305609156	-1.71638188970692	-2.81331022996566	0.0108119998051479	0.0480780663091375	-2.79784	kinesin-like protein KIF26A
LOC106571131	106571131	-3.24762536184345	-1.29701784901416	-3.38543087899885	0.00297321871993831	0.0208559991495088	-1.62041	zinc finger and BTB domain-containing protein 25-like
LOC106571242	106571242	-2.36014688403671	1.03789485939945	-6.0226447312707	7.22147095019739e-06	0.000692972352380941	3.8484	serine/threonine-protein kinase D3-like
LOC106571250	106571250	-3.40933217666316	-0.793480779319773	-4.60257803627634	0.000176809538304194	0.00382624043394631	0.92891	probable palmitoyltransferase ZDHHC14
LOC106571259	106571259	-4.56162688446888	-3.30998869004404	-3.08886429995926	0.00584242478274282	0.0324419215289353	-2.19807	SUN domain-containing protein 1-like
LOC106571284	106571284	-2.07987098481846	-2.10404117960383	-3.09306189986733	0.00578731214618386	0.0322226670308325	-2.2208	small integral membrane protein 8-like
LOC106571295	106571295	-3.19000936073695	-0.16394272409123	-3.69495003961929	0.00145547044584197	0.0134554058926657	-1.06276	ankyrin repeat domain-containing protein 6-like
LOC106571301	106571301	-3.47576679691868	-0.935601126791702	-3.49000399606603	0.00233760458828893	0.0179691572636487	-1.40824	connective tissue growth factor-like
LOC106571315	106571315	-2.18430698781483	0.378560683532735	-3.45873801907858	0.00251215462468484	0.0187746384567568	-1.60625	DNA polymerase zeta catalytic subunit-like
LOC106571361	106571361	-2.61990125913473	-1.75156701599461	-3.49609638568706	0.00230500959542154	0.0178090757469123	-1.37161	A-kinase anchor protein 7 isoform gamma-like
LOC106571364	106571364	-4.91880986934647	-3.48013830247552	-6.15829360402364	5.38151965851517e-06	0.000586830257308086	3.90817	interleukin-22 receptor subunit alpha-1-like
LOC106571371	106571371	-2.10067480668907	2.32650117767067	-5.77759217430159	1.2354401600182e-05	0.000910711831930933	3.33142	acid sphingomyelinase-like phosphodiesterase 3a
LOC106571378	106571378	-3.53551763689821	-2.80404843431772	-3.16000967722674	0.00497361466380635	0.0290966420655983	-2.0629	protein FAM184A-like
LOC106571382	106571382	-2.82587811156137	-1.47870481348899	-3.77494475287949	0.00120895786486025	0.0119624907433145	-0.823416	cardiac phospholamban-like
LOC106571384	106571384	-3.78253548993831	-0.219535257991505	-3.67828588658201	0.00151277998845236	0.0136912499844142	-1.23045	uncharacterized LOC106571384
LOC106571415	106571415	-3.32653533824916	-3.42694258201593	-5.08462294127094	5.84652568561897e-05	0.00212750116499342	1.85264	G-protein coupled receptor 126-like
LOC106571436	106571436	-3.7677204698358	-1.74225496900819	-4.29365781425868	0.00036187438290021	0.0057710888053592	0.253645	frizzled-3-like
LOC106571453	106571453	-2.89235206942933	-1.5258121188668	-4.91409737526115	8.63119023601352e-05	0.00257369737848285	1.53758	leucine-rich repeat-containing protein 4-like
LOC106571455	106571455	-5.03857387324376	-3.25274154996477	-7.6792880154829	2.34616816753287e-07	0.000105064538766345	6.33353	protein cornichon homolog 3-like
LOC106571499	106571499	-5.0701113777502	-0.821042565299317	-3.16935810131334	0.00486923725727513	0.028721145508051	-2.04663	keratinocyte-associated protein 3-like
LOC106571504	106571504	-4.77202207726223	-4.09726607287297	-4.45345063711541	0.000249720557083545	0.00467563218822571	0.53116	potassium voltage-gated channel subfamily H member 5-like
LOC106571522	106571522	-3.53492077103731	-0.329319771376692	-4.17430887309374	0.000477613523170876	0.0068581136336969	0.0072301	protein broad-minded-like
LOC106571564	106571564	-2.20968297574387	4.54486560570221	-4.72273833958828	0.000133984438815673	0.00328707184957137	0.905358	tropomyosin beta chain
LOC106571572	106571572	-2.22607892101283	-0.0587226028951939	-3.31652173762488	0.00348181677265046	0.0230667870160961	-1.85633	ectonucleoside triphosphate diphosphohydrolase 5-like
LOC106571587	106571587	-2.74764625671804	-1.26918341042019	-4.32914503366324	0.000333233959746731	0.00546671740626434	0.290306	ankyrin repeat and EF-hand domain-containing protein 1-like
LOC106571627	106571627	-6.44163435113141	-0.118255601002624	-3.95639017242155	0.000792989102216246	0.00924126717107386	-0.443035	cytospin-A-like
LOC106571641	106571641	-4.16033320734601	-4.12146710508787	-8.12914654830779	9.85689751711389e-08	6.49325065653868e-05	6.67138	leucine-rich repeat and fibronectin type-III domain-containing protein 2-like
LOC106571649	106571649	-6.00040515736107	-4.26806505919231	-4.49004200348002	0.000229414116322716	0.00446587685476944	0.621642	syntaxin-binding protein 6-like
LOC106571674	106571674	-3.47524272597642	-2.8983817229669	-5.61155503720609	1.78467175478164e-05	0.00112037356179619	3.01048	potassium channel subfamily K member 13-like
LOC106571714	106571714	-2.71140629886939	-2.34605956041205	-4.10733170603238	0.000558147393462959	0.00749537719186204	-0.125549	nesprin-2-like
LOC106571772	106571772	-2.7120325423197	0.46842221945071	-3.42092031585067	0.00274047522080655	0.0198346158774725	-1.66263	poly [ADP-ribose] polymerase 1-like
LOC106571774	106571774	-3.04244356589065	-2.94480651207849	-5.56915040867211	1.96141436407953e-05	0.00115775154361995	2.91941	fibronectin type III domain-containing protein 1-like
LOC106571802	106571802	-3.70009619939547	1.69714394938657	-6.43069700984481	3.00240681413499e-06	0.000425215741933712	4.7193	sestrin-1-like
LOC106571806	106571806	-4.28002886724702	-0.631336841364347	-4.17612317888005	0.000475602083973881	0.00683865803453598	-0.00665826	wiskott-Aldrich syndrome protein family member 1-like
LOC106571810	106571810	-2.00375843660327	2.05762222724123	-4.298393490309	0.000357913798004724	0.00572969152516046	0.241079	solute carrier family 22 member 16-like
LOC106571867	106571867	-2.70667001261601	-3.37874944889624	-3.31869228613465	0.00346456839160304	0.0229917000593518	-1.71234	prickle-like protein 2
LOC106571911	106571911	-3.41001187474203	-1.44662009078475	-5.15556230712023	4.97550720849093e-05	0.00194817272769618	2.09582	bone morphogenetic protein 7-like
LOC106571933	106571933	-2.07750057127914	0.882852007940722	-3.57842708822074	0.00190607968647463	0.0158263516316284	-1.57936	translocating chain-associated membrane protein 1-like 1
LOC106571943	106571943	-2.73914421982568	0.685269210365381	-5.5015492057444	2.28099804144482e-05	0.00125795731067267	2.71169	rho-related GTP-binding protein Rho6-like
LOC106571955	106571955	-2.75152798722358	-3.25442935326819	-3.20737215105008	0.00446633483612779	0.027082957840686	-1.95093	kinesin heavy chain isoform 5A-like
LOC106571968	106571968	-4.4079202206648	-2.86247334542848	-3.19553275355995	0.00458820338014389	0.0276075355249792	-1.94457	piezo-type mechanosensitive ion channel component 2-like
LOC106571974	106571974	-2.04954772760846	2.34440449995857	-3.94930992694231	0.000806156911815314	0.00930752356144007	-0.74617	voltage-dependent L-type calcium channel subunit alpha-1D-like
LOC106571979	106571979	-5.12353640228058	-2.22550716046788	-5.4009576056474	2.85800658684148e-05	0.00143053665015884	2.50399	uncharacterized LOC106571979
LOC106571989	106571989	-2.68251608359997	-0.688259756870842	-5.99589797888781	7.6546546970831e-06	0.000709211052042336	3.86382	transcription regulator protein BACH2-like
LOC106572014	106572014	-3.87137595154192	-2.84838045099806	-5.61547554704697	1.76917601404728e-05	0.00111481323842011	2.85322	heat shock protein beta-7-like
LOC106572086	106572086	-2.3620273444088	2.7337946934921	-3.70425234925654	0.00142441995679012	0.0132680315518247	-1.33354	DNA-binding protein inhibitor ID-1-like
LOC106572106	106572106	-4.0273368967683	-2.53247840241508	-3.29231941089561	0.00367992529216371	0.0239523199346144	-1.80528	collagen alpha-1(XX) chain-like
LOC106572132	106572132	-5.68993876107928	-3.36794974575097	-6.5437743471606	2.36312948394507e-06	0.000359131524198095	4.53722	multiple epidermal growth factor-like domains protein 6
LOC106572146	106572146	-3.32440154928746	0.653051216462308	-5.43837226714521	2.62773618076276e-05	0.00136514243034451	2.60803	perlwapin-like
LOC106572147	106572147	-2.74878142833394	-0.301762577328863	-7.25247082734815	5.47749382354003e-07	0.000165736132934609	6.33605	WAP four-disulfide core domain protein 2-like
LOC106572149	106572149	-2.96294206553233	-0.482923838920144	-5.57296333167475	1.9448146983777e-05	0.00115608046831351	2.8108	WAP four-disulfide core domain protein 18-like
LOC106572227	106572227	-4.27013734524	-0.373655811202096	-5.16928153036367	4.82292777132405e-05	0.00191469092349515	2.13047	protein-L-isoaspartate O-methyltransferase domain-containing protein 2-like
LOC106572252	106572252	-2.1745788321515	-1.27373656420623	-4.91271858537241	8.65850008027296e-05	0.00257805304695078	1.54501	tyrosine-protein kinase Srms-like
LOC106572362	106572362	-2.06278872687283	0.772332958237182	-5.43261042591146	2.66192482067556e-05	0.00137332422468831	2.65285	zinc finger protein 341-like
LOC106572382	106572382	-2.97118128357587	-2.9936042809585	-3.57605812942404	0.00191654380888593	0.0158783351014351	-1.2215	semaphorin-3F-like
LOC106572391	106572391	-3.17456523210829	-0.982830646858237	-3.77196181031151	0.00121735846158319	0.0120204013147911	-0.839187	coiled-coil domain-containing protein 50-like
LOC106572441	106572441	-2.34054769219385	-0.371770358562371	-4.65802257394218	0.00015555407630548	0.00355645963702918	1.04694	mitochondrial import inner membrane translocase subunit Tim17-B-like
LOC106572446	106572446	-3.6615936896128	-3.29452365791145	-4.98891005103511	7.27318172129179e-05	0.00237121741557808	1.62764	protein FAM110A-like
LOC106572474	106572474	-2.25324015530416	-3.36102972839857	-3.25536575883404	0.00400384226354559	0.0252436730361258	-1.85653	leiomodin-1-like
LOC106572499	106572499	-2.44157976986823	-0.0167761716640254	-5.20296927567182	4.46815139926944e-05	0.00183906045215519	2.17838	PAB-dependent poly(A)-specific ribonuclease subunit PAN2-like
LOC106572505	106572505	-2.82035474026652	0.213997784888266	-9.08075051404469	1.71746042767995e-08	2.61484537530679e-05	9.73295	uncharacterized LOC106572505
LOC106572523	106572523	-3.14028180216228	-0.580946602511554	-3.08385977770381	0.00590879718856323	0.0326629490007458	-2.61091	uncharacterized LOC106572523
LOC106572538	106572538	-2.1160413313654	-0.00151166558935606	-4.79542982362573	0.000113337917950035	0.00299170269240367	1.25356	calcium-binding and coiled-coil domain-containing protein 1-like
LOC106572629	106572629	-2.58529820447495	-1.04281690871013	-5.35702072554901	3.15488718744942e-05	0.0015090796399991	2.5278	probable phospholipid-transporting ATPase IIA
LOC106572701	106572701	-2.64074615505049	-0.162302622520079	-4.05084251662205	0.00063654950138403	0.00804412423651841	-0.23024	adenylate cyclase type 6-like
LOC106572745	106572745	-2.64506134440373	-2.19770538684986	-5.45905977787947	2.50863446592842e-05	0.00133738090750273	2.71217	splicing factor 3A subunit 2-like
LOC106572797	106572797	-2.98694347354522	-0.132039815523012	-4.42557968263596	0.000266395041990668	0.00485006508321968	0.443654	uncharacterized LOC106572797
LOC106572809	106572809	-3.00262943295014	-0.708201358602348	-5.07230951984765	6.01282180005096e-05	0.00213800920297089	1.89992	tumor necrosis factor receptor superfamily member 5-like
LOC106572811	106572811	-3.31568756389354	0.105000271907579	-3.47547222521242	0.00241719455682463	0.0183259359786709	-1.59946	G2/M phase-specific E3 ubiquitin-protein ligase-like
LOC106572813	106572813	-3.0621704490034	-1.38180079050099	-5.5244676798758	2.16708505029114e-05	0.0012236891183563	2.87665	tumor necrosis factor receptor superfamily member 5-like
LOC106572857	106572857	-2.85843368495763	-3.06849813213269	-4.43272345185749	0.000262017090000149	0.0048061747595549	0.563418	guanine nucleotide-binding protein G(t) subunit alpha-2-like
LOC106572896	106572896	-2.02309307655574	0.586236913319719	-6.10477968239137	6.04188735618396e-06	0.000622517838298289	3.96182	AMP deaminase 2-like
LOC106573051	106573051	-2.68220331741366	0.40073993021322	-8.09885844712059	1.04407234125052e-07	6.57128669109899e-05	7.99423	coiled-coil domain-containing protein 136-like
LOC106573142	106573142	-3.1634526195476	-1.90023286399111	-5.13333173154053	5.23325086607736e-05	0.00199069999111152	2.05231	centrosomal protein of 290 kDa-like
LOC106573205	106573205	-2.27693279947065	0.311072821917969	-4.70520716644765	0.000139509798712922	0.00333730491422522	1.04513	protein-methionine sulfoxide oxidase mical2b-like
LOC106573206	106573206	-2.42513258641495	-2.65836470138603	-5.38185375647851	2.98342219458139e-05	0.0014724231383718	2.55533	cyclic nucleotide-gated cation channel beta-3-like
LOC106573212	106573212	-2.61204204400644	-2.92064345407614	-3.43240259807952	0.0026690771860363	0.0195302018235763	-1.5095	polypeptide N-acetylgalactosaminyltransferase 18-like
LOC106573221	106573221	-3.11618359055944	-2.88023366307191	-4.14243231380345	0.000514377419465916	0.00714469810181234	-0.0415908	uncharacterized LOC106573221
LOC106573225	106573225	-2.17429306369887	0.914984786234871	-3.11078605637642	0.00556011091164569	0.0313799168338989	-2.70591	spondin-1-like
LOC106573248	106573248	-2.54852769474975	-0.614691747804656	-3.99043417694153	0.000732609718542156	0.00882562684251997	-0.460155	leucine-rich repeat neuronal protein 3-like
LOC106573258	106573258	-2.78773475066513	1.47791710596627	-6.99437418875853	9.25596522489345e-07	0.000221764933595568	5.81562	non-canonical poly(A) RNA polymerase PAPD5-like
LOC106573292	106573292	-2.22090334531823	2.25003934018223	-5.58189789866068	1.90647790149065e-05	0.00114299088957998	2.94067	cryptochrome-1-like
LOC106573370	106573370	-2.09653395511148	-0.972283678660641	-5.91175842500895	9.19941245424021e-06	0.000776310217809326	3.62899	proline-rich protein 5-like
LOC106573381	106573381	-3.94924831645364	-2.79077401688656	-3.26524723712256	0.00391459522259128	0.0248865408188436	-1.81225	genetic suppressor element 1-like
LOC106573384	106573384	-2.19848705388026	-0.794846455448461	-3.08797255985919	0.00585419830829467	0.0324775527555971	-2.248	hypoxanthine-guanine phosphoribosyltransferase-like
LOC106573413	106573413	-3.71307119580936	-2.27323698387089	-5.2817678151502	3.73844831394677e-05	0.00166518111798006	2.36366	C-Jun-amino-terminal kinase-interacting protein 2-like
LOC106573418	106573418	-4.33901888628854	-1.9916533673773	-3.70322400713793	0.00142781996302276	0.0132831761308883	-0.964346	proteoglycan 4-like
LOC106573425	106573425	-2.88154011549513	-3.35919737938939	-3.335938723815	0.00333045927160027	0.0223713610191933	-1.73936	phosphatidylinositol phosphatase PTPRQ-like
LOC106573450	106573450	-2.83541759559564	-2.45160960749281	-3.22461703506998	0.00429445127809808	0.0264357479153596	-1.96286	semaphorin-3E-like
LOC106573471	106573471	-2.43607369053222	-3.07048415132503	-5.51207441758438	2.22794331337072e-05	0.00124346864370927	2.80211	neuropilin and tolloid-like protein 2
LOC106573475	106573475	-3.8695361437368	-2.58685611991252	-4.8180266581047	0.000107600351159781	0.00291205914105754	1.33507	uncharacterized LOC106573475
LOC106573476	106573476	-2.92674880070988	3.32371977342796	-7.59966621981851	2.74310169212688e-07	0.000112959026444433	7.0364	proteoglycan 4-like
LOC106573544	106573544	-2.98219225973278	-3.33705364777222	-3.27697595369613	0.00381118437426503	0.0244232853260953	-1.79432	lipoprotein lipase-like
LOC106573598	106573598	-3.18352359405818	-1.73998344318707	-3.72752000719827	0.0013495995305785	0.0128844939835161	-1.01586	chromatin target of PRMT1 protein-like
LOC106573631	106573631	-2.9399278472542	-0.645744864794075	-3.48559971055079	0.00236145024869696	0.0180815253405861	-1.42486	zinc finger CCHC domain-containing protein 14-like
LOC106573672	106573672	-2.65696101577457	1.10734686676507	-7.11564394867251	7.22575155568154e-07	0.000197304139633431	6.11854	VPS9 domain-containing protein 1-like
LOC106573702	106573702	-2.59242257343514	-3.31502389177401	-2.91219698067973	0.00868322948747728	0.0414136531619443	-2.56563	cadherin-13-like
LOC106573839	106573839	-2.69138411826883	-0.0618242186016991	-7.17210253615515	6.4433327626128e-07	0.000186556701866477	6.2218	toll-like receptor 12
LOC106573885	106573885	-2.2501876633788	-2.44336813020814	-4.19787861315778	0.000452134076935633	0.00664481303935748	0.0761491	uncharacterized LOC106573885
LOC106573888	106573888	-2.66463312494794	0.96495618799061	-7.42114704034058	3.90649835912381e-07	0.000133378047773817	6.69684	FYN-binding protein-like
LOC106573895	106573895	-2.12975748233451	-2.09505515431039	-2.88098605812339	0.00930739841760786	0.0433802779980263	-2.69038	CREB-regulated transcription coactivator 1-like
LOC106573900	106573900	-3.12348036004631	0.373594819907243	-3.08411874400734	0.00590534478922746	0.0326588029130567	-2.29944	phosphatidylinositol 3-kinase regulatory subunit gamma-like
LOC106573914	106573914	-2.17095779579699	3.02871686599265	-4.60212294320967	0.00017699563791433	0.00382778596225019	0.592098	arrestin domain-containing protein 2-like
LOC106573929	106573929	-2.37229504033805	-2.99697029902419	-3.7857762361199	0.0011789352822784	0.0117704281779436	-0.784183	cocaine- and amphetamine-regulated transcript protein-like
LOC106573936	106573936	-5.75916248538319	-3.68432666313746	-4.54049712096394	0.000204113886579275	0.00418010304551922	0.707791	multidrug and toxin extrusion protein 1-like
LOC106573979	106573979	-7.42488631071045	-1.99282760063069	-8.13417430473269	9.76330797785731e-08	6.49325065653868e-05	7.05124	B-cadherin-like
LOC106573992	106573992	-2.40072591659995	-0.587933783423843	-5.46762104448471	2.46097154924003e-05	0.00132095575875031	2.74506	cyclin-dependent kinase-like 5
LOC106574020	106574020	-3.49169092085574	-2.67402430045516	-4.17947676919691	0.000471906434650543	0.00681087010429988	0.0294066	choline transporter-like protein 5-B
LOC106574031	106574031	-2.60286472893123	-1.62976567090672	-3.98463881517372	0.000742554097332808	0.00889546804541621	-0.488627	fatty-acid amide hydrolase 1-like
LOC106574067	106574067	-2.26295307489605	-2.32612127108768	-2.9741900427529	0.00756074103558111	0.0378444978451116	-2.41608	uncharacterized LOC106574067
LOC106574137	106574137	-2.20521415640485	0.384355597104435	-4.48724778594736	0.000230904298549364	0.00447498659612172	0.494343	ubiquitin carboxyl-terminal hydrolase 13-like
LOC106574138	106574138	-3.7754770496257	-3.96708546701773	-6.87998722495457	1.17123360163652e-06	0.0002505544697106	4.92456	PEX5-related protein-like
LOC106574165	106574165	-3.39732621554101	-1.36680760840543	-3.8222388361291	0.00108320874871977	0.0111802855053787	-0.766724	calmodulin-regulated spectrin-associated protein 2-like
LOC106574268	106574268	-2.59991884704599	-3.23179821265079	-3.02611197008418	0.00672952172711934	0.0353466617499651	-2.35963	neuroligin-4, X-linked-like
LOC106574270	106574270	-2.90245761814511	-2.22018322885649	-4.37045783438827	0.000302748668205177	0.0051773642606178	0.436326	immunoglobulin superfamily member 10-like
LOC106574299	106574299	-2.83893588086017	-2.13221349968559	-3.30354426758108	0.0035867097793807	0.0234714951561076	-1.73889	potassium/sodium hyperpolarization-activated cyclic nucleotide-gated channel 3-like
LOC106574316	106574316	-4.23740613480569	0.012856003765831	-5.71917847738027	1.40560502348631e-05	0.00097943257922845	3.28831	T-cell-specific surface glycoprotein CD28-like
LOC106574322	106574322	-4.48412805380725	-0.475082274811067	-9.29471129202144	1.17787862010841e-08	2.19779062972005e-05	9.39317	5'-AMP-activated protein kinase subunit gamma-1-like
LOC106574332	106574332	-3.28688942597824	-3.04329854607245	-3.79302923322651	0.00115924665088488	0.0116955416090777	-0.761768	collagen alpha-1(VI) chain-like
LOC106574338	106574338	-2.92277757359674	-3.07669870218111	-2.8017066050656	0.0110923242521981	0.0488650055527709	-2.71363	neural cell adhesion molecule 2-like
LOC106574359	106574359	-2.16649616869536	-3.40015497504401	-2.81681412540274	0.0107286918383863	0.0478276936665836	-2.70157	leucine-rich repeat-containing protein 4C-like
LOC106574364	106574364	-2.94599949181869	-3.32459369461827	-2.93174608195344	0.00831298890472036	0.0402769828842957	-2.46368	partitioning defective 3 homolog B-like
LOC106574396	106574396	-4.44534024732525	-2.9290291724946	-7.72093954955587	2.1626974355498e-07	0.000100883827875521	6.81116	toll-like receptor 13
LOC106574404	106574404	-2.30243851231409	1.54831782619626	-4.26780561919987	0.00038428453741183	0.00601404673688121	-0.0591939	gem-associated protein 8-like
LOC106574458	106574458	-2.80690424352198	-1.95346469926027	-2.89892558873265	0.00894355798880028	0.0422413638886017	-2.7185	nuclear receptor subfamily 4 group A member 3-like
LOC106574523	106574523	-2.6712031663379	-3.43883231034877	-3.63374484994986	0.00167715986677905	0.0146309328014652	-1.08583	uncharacterized LOC106574523
LOC106574533	106574533	-4.67938839082605	-2.07123574700504	-3.7689856679079	0.0012257976634054	0.0120594026242977	-0.812137	LON peptidase N-terminal domain and RING finger protein 2-like
LOC106574537	106574537	-2.63959414459805	-1.3139761425024	-3.76951592026849	0.00122428982957266	0.0120548221096533	-0.926661	toll-like receptor 13
LOC106574555	106574555	-4.29274431191613	-3.91273489651358	-4.62049896437034	0.000169636200111036	0.00374076103060567	0.85387	beta-1,3-galactosyltransferase 1-like
LOC106574567	106574567	-2.47158712086403	-0.161102902261132	-4.92328698864877	8.45138925741137e-05	0.0025502997268591	1.44332	Ig kappa chain C region-like
LOC106574568	106574568	-2.18281479933772	0.705967155691479	-2.87829665153102	0.00936315390495097	0.0435555245223938	-2.82778	selenium-binding protein 1-like
LOC106574569	106574569	-2.53997207232782	1.41282871209619	-3.78146914412201	0.00119078391352281	0.0118499758576525	-1.27692	Ig kappa chain C region-like
LOC106574607	106574607	-3.54562288028901	-3.16286378231828	-2.79349449260108	0.0112948989608365	0.0494589930245965	-2.72388	uncharacterized LOC106574607
LOC106574626	106574626	-4.13730119145879	0.51075020840578	-2.89296937256547	0.00906281697871514	0.0426367517925657	-2.54368	pyruvate kinase PKLR-like
LOC106574679	106574679	-2.42363824755682	-2.04356908135758	-3.15615253944462	0.00501731190937459	0.0292503797584195	-2.0902	prostaglandin F2 receptor negative regulator-like
LOC106574770	106574770	-3.16996144065687	-2.41184690369928	-3.75437387177724	0.00126808114755733	0.0123694767624491	-0.842967	collagen alpha-1(VIII) chain-like
LOC106574771	106574771	-2.03580075766741	2.43550007524285	-4.63177484377849	0.000165274142902933	0.00369054576882508	0.792446	filamin A-interacting protein 1-like
LOC106574850	106574850	-2.09647941954819	-0.949126690350613	-2.99861091954346	0.00715813305155442	0.0366148426240492	-2.44303	long-chain specific acyl-CoA dehydrogenase, mitochondrial-like
LOC106574877	106574877	-2.40305853472238	-2.00736683526654	-3.88506523613747	0.000936055962696208	0.0102172166275966	-0.651728	protein S100-A5-like
LOC106574962	106574962	-2.01700480633863	-2.70507300356297	-3.01419505450548	0.00691211467229911	0.035901829597027	-2.34747	transmembrane and coiled-coil domain-containing protein 3-like
LOC106574967	106574967	-2.34890935058054	3.64464603805939	-5.97272757439355	8.05143524191055e-06	0.000723036107044941	3.66729	regucalcin-like
LOC106574979	106574979	-2.91071121973294	-0.754119499946728	-3.08167463391325	0.00593800636233656	0.0327531420077904	-2.23808	dystrophin-like
LOC106575063	106575063	-2.23106625221637	-3.69920667785822	-3.02412219094976	0.00675968173905632	0.035411904811032	-2.2943	leucine-rich repeat and transmembrane domain-containing protein 2-like
LOC106575072	106575072	-2.22761808629567	1.57964162310441	-4.95726884231339	7.81888661973436e-05	0.00244739166831685	1.58029	cyclin-dependent kinase inhibitor 1B-like
LOC106575075	106575075	-2.38457029507235	3.20869982700806	-4.27826056448749	0.000375058415738514	0.00592229052703043	-0.0988528	follistatin-related protein 1-like
LOC106575078	106575078	-2.96472961082448	0.767619989354741	-4.07480570717623	0.000602028084514527	0.00780022876159996	-0.373802	gap junction alpha-5 protein-like
LOC106575091	106575091	-2.24294277477577	3.54594171105933	-5.46928920868257	2.45179258445936e-05	0.00132095575875031	2.54327	T-cell-specific surface glycoprotein CD28-like
LOC106575093	106575093	-2.93110577122768	2.38712540728564	-5.99311130600834	7.70129432671534e-06	0.000709211052042336	3.72745	T-cell-specific surface glycoprotein CD28-like
LOC106575094	106575094	-2.1580703153759	-3.0542035953403	-3.13125311252364	0.00530851180855371	0.0304667938486133	-2.09135	uncharacterized LOC106575094
LOC106575111	106575111	-2.034798617567	2.69501449111306	-5.71977430264568	1.40375336467825e-05	0.00097943257922845	3.12252	junctional adhesion molecule B-like
LOC106575151	106575151	-4.82454023550207	-4.00636533424695	-6.21019955237092	4.81168010879463e-06	0.000544124875871974	3.74276	single-stranded DNA cytosine deaminase-like
LOC106575176	106575176	-2.2507405628888	-2.00149196993764	-3.06989191056975	0.00609793579015861	0.0332152564787978	-2.22142	josephin-2-like
LOC106575192	106575192	-2.27079383469626	2.08055630647447	-6.9354513685772	1.0446789398252e-06	0.000229324097208949	5.72987	tyrosine-protein phosphatase non-receptor type 4-like
LOC106575195	106575195	-3.40297436051113	1.35109052986579	-8.66838019707562	3.6103055076777e-08	3.71317959650506e-05	8.99239	tumor necrosis factor receptor superfamily member 5-like
LOC106575202	106575202	-2.50973180731484	3.28741465567315	-6.77447300579439	1.4575073261488e-06	0.000280994435356947	5.35298	CD99 antigen-like protein 2
LOC106575206	106575206	-3.06556670580195	-3.73854885376714	-4.37102495950909	0.000302350308466647	0.0051773642606178	0.371287	dehydrogenase/reductase SDR family member on chromosome X-like
LOC106575221	106575221	-3.224058830229	-2.6011475327978	-2.98953323560729	0.00730531253851899	0.0370628741569031	-2.36238	contactin-associated protein-like 5
LOC106575229	106575229	-4.03888822801463	-4.28295959146784	-5.49095891408428	2.33568392056783e-05	0.00127762671264155	2.46204	von Willebrand factor D and EGF domain-containing protein-like
LOC106575300	106575300	-3.34429323834587	-3.05740106135689	-3.80353673087338	0.00113130154808828	0.0114931032831023	-0.743042	toll-like receptor 13
LOC106575327	106575327	-3.08019886360225	0.615539651607023	-4.33819673930444	0.000326300705768013	0.00540263937822462	0.192892	LON peptidase N-terminal domain and RING finger protein 2-like
LOC106575360	106575360	-2.34137553265306	-2.24404923255882	-2.83778942190882	0.010242685818809	0.0463626476968356	-2.6496	uncharacterized LOC106575360
LOC106575362	106575362	-2.34864540561597	-1.20058952586044	-3.10691815795294	0.00560894202498852	0.0315812115425422	-2.47364	pituitary tumor-transforming gene 1 protein-interacting protein-like
LOC106575370	106575370	-2.49415699643566	-0.518395628195311	-3.22724672739799	0.00426881381462876	0.0263245344917835	-2.01671	oocyte zinc finger protein XlCOF6-like
LOC106575399	106575399	-2.17343792120111	-2.31266653422181	-3.66368515222807	0.00156482647291699	0.0139970606655956	-1.04101	uncharacterized LOC106575399
LOC106575444	106575444	-2.97813461327682	2.10605638897045	-3.35318708123411	0.00320142431496764	0.0218383181082507	-1.82681	aquaporin-10-like
LOC106575455	106575455	-3.81026119708441	-1.52935856870884	-4.23699341212437	0.000412822187849031	0.00629085571737638	0.147809	tumor necrosis factor ligand superfamily member 11-like
LOC106575463	106575463	-2.99827654672162	-3.59412794993803	-3.63375484136392	0.00167712108023149	0.0146309328014652	-1.08803	target of Nesh-SH3-like
LOC106575483	106575483	-2.09657836496768	2.11784101441317	-2.92715468492856	0.00839855586011124	0.0405045802868604	-3.07388	paralemmin-1-like
LOC106575484	106575484	-2.15088677175399	-0.650223270392807	-2.81568092172906	0.010755567272981	0.047922059223977	-2.89451	uncharacterized LOC106575484
LOC106575502	106575502	-2.0483765606325	-1.72785216292617	-3.11030262304998	0.00556619148259491	0.031401080148705	-2.15758	uncharacterized LOC106575502
LOC106575506	106575506	-3.65317526213371	-3.77612520824079	-5.26029695193095	3.92433036918043e-05	0.00171188501912583	2.1474	putative potassium channel regulatory protein
LOC106575508	106575508	-3.39476936037925	-2.19855181423236	-3.06089861942629	0.00622280402803638	0.0336715153996504	-2.2259	ADP-ribosylation factor-like protein 11
LOC106575519	106575519	-3.80135361315067	-3.16216167155042	-3.33793085493751	0.00331529977598831	0.0223141599752191	-1.6709	uncharacterized LOC106575519
LOC106575523	106575523	-2.78407758895582	-2.75499354713719	-3.07375933114919	0.00604498772610473	0.0330393747386417	-2.23683	rho GTPase-activating protein 20-like
LOC106575547	106575547	-4.56361175940685	-3.17057237925472	-3.8031605511905	0.0011322903620393	0.0114931032831023	-0.742453	sodium/myo-inositol cotransporter-like
LOC106575552	106575552	-2.91149180895357	-2.32621471632489	-4.28854496022193	0.000366199860504439	0.00581521915598207	0.252258	putative potassium channel regulatory protein
LOC106575651	106575651	-2.9977863825942	-1.53206944882874	-5.8151901153684	1.1372122928811e-05	0.000866086441467226	3.47852	target of Nesh-SH3-like
LOC106575687	106575687	-2.31314883581729	-2.08861982320916	-3.53620007946627	0.00210134981547661	0.0168182486113012	-1.411	PTB domain-containing engulfment adapter protein 1-like
LOC106575710	106575710	-3.02372074213426	-0.780461189782128	-3.00848257679788	0.00700133096403581	0.0361278877043066	-2.29428	motor neuron and pancreas homeobox protein 1-like
LOC106575739	106575739	-3.25067551880717	3.19756279769307	-3.24495539539726	0.00410001475407539	0.0256382601992881	-1.92293	coagulation factor VII-like
LOC106575753	106575753	-4.36717458865128	3.43281027014482	-2.8950688575511	0.00902060651893435	0.0425036602896926	-2.57291	vitamin K-dependent protein Z-like
LOC106575846	106575846	-2.02254327592544	-1.32963846975897	-2.8815603741584	0.00929553333662631	0.04333098995752	-2.61887	OX-2 membrane glycoprotein-like
LOC106575847	106575847	-2.26078751351112	-0.689942061409162	-5.27381179429681	3.80625737389894e-05	0.00168428142502991	2.34716	zinc finger protein 79-like
LOC106575864	106575864	-4.36784763023863	-2.6618394517428	-6.40113305594504	3.19723639879005e-06	0.000431332138286204	4.44067	gamma-crystallin M2-like
LOC106575927	106575927	-2.23643599814613	-0.881430701756494	-4.25389079702448	0.000396918374806865	0.00612914967184523	0.0612989	LIM domain only protein 7-like
LOC106575985	106575985	-3.40292644280866	-2.0374978362079	-4.61634597318963	0.000171271932193435	0.00375724305333032	0.95604	uncharacterized LOC106575985
LOC106575992	106575992	-3.19460107407221	0.896402858931996	-3.08592199276469	0.00588135900798534	0.0325797993802071	-2.45016	ceramide kinase-like
LOC106576046	106576046	-2.15126745236793	-0.43820620270716	-3.86272215816132	0.000985956591614555	0.0105493272016459	-0.854485	ras-related and estrogen-regulated growth inhibitor
LOC106576095	106576095	-3.10279703736508	0.639934086711582	-5.64197882269847	1.66796801839094e-05	0.00107924738160175	3.12578	forkhead box protein P2-like
LOC106576109	106576109	-2.9177878826717	-0.848886699016683	-7.30088685759393	4.96908219161692e-07	0.000159210341661473	6.43139	transmembrane protein 229A-like
LOC106576154	106576154	-2.65327883581413	0.519674840167613	-4.14872353409291	0.000506903675366071	0.00709369451701869	-0.0890248	signal peptide, CUB and EGF-like domain-containing protein 1
LOC106576170	106576170	-4.36569748360074	-2.39790645994159	-4.45380617001979	0.000249514785841697	0.00467563218822571	0.608952	cadherin-like and PC-esterase domain-containing protein 1
LOC106576173	106576173	-2.12927741900227	-2.36080868010175	-3.02262717183536	0.0067824283791353	0.0354654584371226	-2.35513	tetraspanin-12-like
LOC106576174	106576174	-3.69030879839085	-1.59007326795457	-3.03425187931462	0.00660749066097223	0.0349423998330048	-2.36138	coiled-coil domain-containing protein 136-like
LOC106576196	106576196	-2.73769288897769	-1.81821156847571	-3.34083511973399	0.00329332024687341	0.0222107336970864	-1.74836	transmembrane protein 110-like
LOC106576207	106576207	-2.05927926211609	3.84220801329254	-2.9718915029663	0.00759974077155854	0.037971570002018	-3.07888	protein MCM10 homolog
LOC106576222	106576222	-4.47682230669242	-1.54124419901746	-2.91452894761689	0.00863824509267807	0.0412400994573825	-2.4913	uncharacterized LOC106576222
LOC106576228	106576228	-2.30220999296677	2.14544066572269	-5.132796593346	5.23962005640022e-05	0.00199069999111152	1.87686	ankyrin repeat and SOCS box protein 13-like
LOC106576334	106576334	-2.08392160518445	-0.960659464239434	-2.8780608520225	0.00936805764395567	0.043566267520063	-2.68796	netrin-4-like
LOC106576375	106576375	-3.1466993854509	-1.11294777366989	-4.06595236342286	0.00061455859409342	0.0078901242130052	-0.320051	uncharacterized LOC106576375
LOC106576386	106576386	-2.1842635045975	2.08153047321796	-3.47374532693428	0.0024268282499758	0.0183740878277023	-1.98756	uncharacterized LOC106576386
LOC106576405	106576405	-3.29783751291999	-1.51328803605252	-5.51180145951172	2.22930317487292e-05	0.00124346864370927	2.77191	anoctamin-4-like
LOC106576413	106576413	-2.59143718420055	-0.303958747541332	-3.78288399936085	0.0011868787189683	0.0118391769097919	-0.888091	GAS2-like protein 3
LOC106576518	106576518	-4.04843353844141	-3.20118912062819	-4.90216109029377	8.87054038747589e-05	0.00261338569696285	1.489	zinc finger protein OZF-like
LOC106576519	106576519	-2.12139724083768	-0.109179197192162	-4.65963368796738	0.000154976622063404	0.00354598138276056	0.980477	zinc finger protein 569-like
LOC106576753	106576753	-3.76449224843907	-2.31515935083329	-3.43591273988693	0.0026476178689992	0.0194239610633917	-1.51609	potassium voltage-gated channel subfamily G member 3-like
LOC106576788	106576788	-2.06553656451001	-2.41936861124535	-4.96504210381608	7.68108641738806e-05	0.00242231895224784	1.68924	DNA nucleotidylexotransferase-like
LOC106576866	106576866	-2.03080188174797	-2.83592673797291	-3.21604316564516	0.00437908700283849	0.0267401239749166	-1.95702	uncharacterized LOC106576866
LOC106576951	106576951	-3.3278612103383	-1.83884853685177	-4.19774492333885	0.000452274685283933	0.00664481303935748	0.0656917	uncharacterized LOC106576951
LOC106576955	106576955	-2.68379825296705	-2.29073363697384	-3.91299154161588	0.000877207866602681	0.00983702951843661	-0.542347	uncharacterized LOC106576955
LOC106576973	106576973	-2.29332415799752	1.51013923555696	-3.64969822018686	0.00161634595938044	0.0142859461557241	-1.3193	ras and Rab interactor 2-like
LOC106576980	106576980	-5.01761951713612	-4.17312435822848	-7.68882934445556	2.30276353846708e-07	0.00010451434622021	6.09617	single-stranded DNA cytosine deaminase-like
LOC106576985	106576985	-3.87887233792493	0.376962768367139	-3.00507212581321	0.00705512395161697	0.0363202625749552	-2.52316	uncharacterized LOC106576985
LOC106577001	106577001	-3.29096064252883	-2.43724835670438	-3.37362344507588	0.00305487170194816	0.0212204593550426	-1.62684	protocadherin-15-like
LOC106577131	106577131	-2.7349312817038	-0.983561377213046	-2.80792756535932	0.0109411833046793	0.0484891762096447	-2.77631	probable E3 ubiquitin-protein ligase HECTD2
LOC106577148	106577148	-3.66941521407067	-2.30058512018657	-3.80728154540786	0.00112150471796719	0.0114236419363874	-0.765189	monocarboxylate transporter 9-like
LOC106577205	106577205	-2.91350812571946	0.606452832328256	-3.62581449219987	0.00170822688234006	0.0148019886662212	-1.10094	1-phosphatidylinositol 4,5-bisphosphate phosphodiesterase epsilon-1-like
LOC106577222	106577222	-4.01882502255818	-0.277897259548301	-3.43004644009383	0.00268357738168099	0.0195959666516791	-1.49298	ankyrin-3-like
LOC106577304	106577304	-2.34795111434245	-3.86442898826129	-3.92341674961522	0.00085619693632919	0.00967371293478237	-0.49591	inactive carboxypeptidase-like protein X2
LOC106577433	106577433	-2.00849755211772	0.919922585859234	-3.71470847770442	0.00139030124943542	0.0130731051510747	-1.13377	disintegrin and metalloproteinase domain-containing protein 9-like
LOC106577445	106577445	-2.89281913914624	0.929976876388386	-3.89668969810904	0.000911096936127582	0.01006913514208	-0.690631	leucine-rich repeat and calponin homology domain-containing protein 1-like
LOC106577451	106577451	-2.22422331872757	-2.45594066089935	-3.15379292619221	0.00504422762627287	0.0293309260831026	-2.07392	uncharacterized LOC106577451
LOC106577453	106577453	-2.34203296577505	0.301459960474127	-5.30250462680738	3.5674358305512e-05	0.00162572455637575	2.35766	uncharacterized LOC106577453
LOC106577493	106577493	-3.8706752194924	-0.288694997839031	-4.58884789034587	0.000182512094302891	0.00389587064767193	0.900547	VPS10 domain-containing receptor SorCS2-like
LOC106577515	106577515	-2.9905716602142	-2.47628156399548	-4.69887190657789	0.00014156273374431	0.00336902964017322	1.12245	uncharacterized LOC106577515
LOC106577548	106577548	-3.23428015912022	1.63880690449381	-4.72691044922663	0.000132702444464662	0.00326995179735154	1.15567	uncharacterized LOC106577548
LOC106577570	106577570	-2.85826695625644	1.72913881266419	-5.14250492498888	5.12528844659565e-05	0.00196632252929868	2.07381	regulator of G-protein signaling 12-like
LOC106577588	106577588	-3.6304780280086	1.98499367656945	-5.92498986696887	8.93677940908603e-06	0.000764784580882102	3.71604	mucin-5AC-like
LOC106577598	106577598	-2.41823693025501	-3.00320605134785	-3.47410717485021	0.002424806517178	0.0183662596955014	-1.44912	excitatory amino acid transporter 3-like
LOC106577620	106577620	-2.115736637149	-3.39146672003456	-3.45420115390125	0.00253852576893667	0.0189002275494363	-1.45256	uncharacterized LOC106577620
LOC106577627	106577627	-3.33405839039155	-0.0556861627377797	-4.97584497603478	7.49366257600805e-05	0.00239697286931244	1.71955	ATP-binding cassette sub-family A member 1-like
LOC106577632	106577632	-3.60597452050716	0.659919024785897	-4.37982745121975	0.000296234451157887	0.00512060230395718	0.429715	arf-GAP domain and FG repeat-containing protein 2-like
LOC106577651	106577651	-4.41104911232932	-0.173288948036449	-7.53700197581912	3.10404205607284e-07	0.000121223670343328	6.85994	tumor necrosis factor ligand superfamily member 12-like
LOC106577661	106577661	-3.09887067062061	-3.70951417352526	-3.39982352861944	0.00287657992957775	0.0203710207671443	-1.55708	nectin-4-like
LOC106577662	106577662	-2.77763720268539	-1.08715856864107	-3.0888247878488	0.00584294596940777	0.0324419215289353	-2.3972	uncharacterized LOC106577662
LOC106577666	106577666	-3.29686800230129	-2.85764698408493	-4.03335898205072	0.000662978578013663	0.00824696241524699	-0.268255	nephrin-like
LOC106577689	106577689	-2.67208511244591	-2.62507219267537	-6.41737036673331	3.08867282418967e-06	0.000426897800301376	4.66642	prostaglandin D2 receptor 2-like
LOC106577702	106577702	-3.40930770708895	-3.56058684677671	-3.35509238537442	0.0031874747819498	0.0217767550908393	-1.63938	trypsin-3-like
LOC106577803	106577803	-5.76190503412612	-2.04953921141503	-8.82225576710343	2.72932641931911e-08	3.39507989330561e-05	8.63999	large neutral amino acids transporter small subunit 2-like
LOC106577813	106577813	-2.45793455752991	-2.00060841234917	-3.29755271445841	0.00363617481381683	0.0237089045421961	-1.87829	sushi, von Willebrand factor type A, EGF and pentraxin domain-containing protein 1-like
LOC106577820	106577820	-2.85808219486699	-3.76609344807075	-2.90984840222051	0.00872876192845542	0.0415717807897198	-2.50043	cytosolic phospholipase A2 gamma-like
LOC106577822	106577822	-2.38444938172963	2.31992728387445	-6.59004184437996	2.14363653078098e-06	0.000350378261554239	4.98623	sushi, von Willebrand factor type A, EGF and pentraxin domain-containing protein 1-like
LOC106577885	106577885	-2.47235122607812	-2.15212359229867	-4.8735563008922	9.47190891761972e-05	0.00271668260381875	1.49004	uncharacterized LOC106577885
LOC106577899	106577899	-3.22404786469728	-3.10985013127123	-3.09838917863022	0.00571809296372155	0.0319813272738638	-2.1945	transcription cofactor HES-6-like
LOC106577929	106577929	-2.23649522983972	-2.28184834165291	-4.91497420184264	8.61386831135399e-05	0.00257270534480815	1.57651	C-type mannose receptor 2-like
LOC106577930	106577930	-2.70298769346816	-2.38464582122736	-4.24905827732652	0.000401402892088816	0.00616438844704846	0.106211	zinc finger protein RFP-like
LOC106577932	106577932	-3.05620160408606	-1.74393547895258	-5.15410959550591	4.99194866791353e-05	0.00194817272769618	2.08659	cerebellin-1-like
LOC106577965	106577965	-5.74118645176315	-2.26374688990814	-3.26110988873087	0.0039517237568735	0.0250514522646949	-1.86112	tripartite motif-containing protein 7-like
LOC106577998	106577998	-2.59497308408798	4.75795816630764	-4.61050143227106	0.000173600942387735	0.00378362183714112	0.638304	protein NDRG2-like
LOC106578001	106578001	-5.1441377811503	0.604384613995473	-4.79597437491951	0.000113196070109339	0.00299119056702774	1.2242	uncharacterized LOC106578001
LOC106578070	106578070	-2.08554264193059	0.294716342903008	-3.64009285268518	0.00165269493202375	0.0145041578225633	-1.21997	zinc finger protein 813-like
LOC106578142	106578142	-2.21412363926293	0.834500259364439	-3.0790135810067	0.00597376613148423	0.0328330129129409	-2.28402	prospero homeobox protein 1-like
LOC106578200	106578200	-2.1728835415735	0.47924055377025	-5.57647797567384	1.92964077643336e-05	0.00115033930019697	2.95276	uncharacterized LOC106578200
LOC106578355	106578355	-2.20486055102443	0.915754589395642	-3.9136102898814	0.000875946623410829	0.00982616676482167	-0.782813	zinc finger protein 281-like
LOC106578359	106578359	-2.59315573551086	-1.01671885598895	-5.53812335284848	2.10199109401204e-05	0.00120063729393688	2.78214	B-cell receptor CD22-like
LOC106578364	106578364	-2.22024009502955	-1.65493061546153	-3.47289955485419	0.00243156025773895	0.0183974730381664	-1.54636	uncharacterized LOC106578364
LOC106578365	106578365	-2.30280442978602	-2.58344263925087	-3.37854465839455	0.00302057568467832	0.0210912796144711	-1.63342	uncharacterized LOC106578365
LOC106578378	106578378	-3.38668708940483	5.59557135085071	-4.05690071530025	0.000627639445668549	0.00799319244078721	-0.656678	lipocalin-like
LOC106578397	106578397	-3.3822082628918	-3.30882730578526	-2.8532396023018	0.00989825860104312	0.0452364829738242	-2.63565	claudin-11-like
LOC106578401	106578401	-3.35796726305568	-3.56606864088821	-4.41980966098429	0.000269984841833025	0.0048829891749079	0.473058	uncharacterized LOC106578401
LOC106578437	106578437	-2.46446593961099	1.78392432629715	-3.69102009308384	0.00146878899714177	0.0134929841251922	-1.28519	semaphorin-5A-like
LOC106578492	106578492	-2.63087307531379	-2.28698742036269	-2.95426181292397	0.00790538340582902	0.0390054660009069	-2.45424	transmembrane protein 56-B-like
LOC106578499	106578499	-3.7265147016428	-2.5715478786996	-5.59365901270828	1.85718740751066e-05	0.0011325447751937	2.90319	uncharacterized LOC106578499
LOC106578510	106578510	-2.23016876848141	-3.4530612469414	-4.82823226006486	0.000105106385096851	0.00286451760110321	1.3722	palmdelphin-like
LOC106578549	106578549	-2.51258756587724	0.241762368378973	-8.02918269674604	1.19239239189053e-07	7.15137337036343e-05	7.83141	MAGUK p55 subfamily member 7-like
LOC106578562	106578562	-3.36983348152426	-2.54585441172759	-4.77929046902808	0.000117624745030772	0.00305061365760888	1.26137	syntaxin-12-like
LOC106578589	106578589	-2.45564187670062	-0.0612231788408167	-6.24644593937038	4.45082868943045e-06	0.000520855513460666	4.36726	E3 ubiquitin-protein ligase RNF152-like
LOC106578611	106578611	-2.27046120421766	-0.494762345467302	-4.22902473236713	0.000420542701231594	0.00636503761406975	0.0609027	limb region 1 protein homolog
LOC106578619	106578619	-2.86769391466062	-1.20704489455502	-8.21488530911651	8.38075192393837e-08	6.49325065653868e-05	8.19675	extended synaptotagmin-2-A-like
LOC106578622	106578622	-2.03433942876701	-1.87951116794158	-5.35196913901512	3.19097954546979e-05	0.00151802038263666	2.51269	zinc finger protein 271-like
LOC106578688	106578688	-3.7559568801758	1.61910211692733	-4.12226597293941	0.000539086311338835	0.00734513300309375	-0.307892	carcinoembryonic antigen-related cell adhesion molecule 5-like
LOC106578695	106578695	-2.68343745862089	-2.77003905662052	-3.03266989100764	0.00663103856804878	0.03501180024312	-2.351	M-protein, striated muscle-like
LOC106578702	106578702	-3.24134232138094	-0.0692001097581005	-7.1286225996943	7.03760452418882e-07	0.000195896199146284	6.13078	HEPACAM family member 2-like
LOC106578733	106578733	-2.78437387366536	-1.11424724305471	-4.91121673517876	8.6883471639174e-05	0.00258007805346887	1.56307	zinc finger protein PLAG1-like
LOC106578842	106578842	-3.63826335395879	-2.44927567204568	-2.82600695630873	0.0105130336858578	0.0471546838245168	-2.64683	leucine-rich repeat, immunoglobulin-like domain and transmembrane domain-containing protein 1
LOC106578872	106578872	-3.52303438839498	-3.79090155240579	-4.75855993274207	0.000123372957621183	0.00312203678897876	1.14486	uncharacterized LOC106578872
LOC106578930	106578930	-2.16007335564951	1.95301337939372	-5.54045079652786	2.09109748936475e-05	0.00120063729393688	2.70612	NACHT, LRR and PYD domains-containing protein 3-like
LOC106578934	106578934	-3.23520890102781	-2.0939939547806	-4.74343826291654	0.000127744631677181	0.00319247435950987	1.22191	C-X-C chemokine receptor type 3-like
LOC106579005	106579005	-2.93617818610449	-1.15035277415309	-3.57658905033258	0.00191419371418836	0.0158696848169251	-1.22516	uncharacterized LOC106579005
LOC106579026	106579026	-2.33885206180195	2.3777780161242	-5.30116448555274	3.57824278912465e-05	0.00162712123166415	2.25003	transcription factor 7-like 2
LOC106579031	106579031	-2.25147870856456	-1.58147865398688	-5.6515022701887	1.63306384438813e-05	0.00106294733096162	3.12593	gamma-crystallin M2-like
LOC106579040	106579040	-2.57258448275148	-0.39509601589833	-5.98717237572283	7.80166725359547e-06	0.000709838173864319	3.84534	nucleolar complex protein 3 homolog
LOC106579051	106579051	-3.3751182114438	-1.92001331516863	-5.59110062592282	1.86779750367444e-05	0.0011325447751937	3.01887	gamma-crystallin M2-like
LOC106579116	106579116	-3.68075476076258	-2.85912319434985	-2.79663121372871	0.0112171092188744	0.0492596535336186	-2.69878	uncharacterized LOC106579116
LOC106579166	106579166	-3.86655991710985	-3.19821543176999	-4.05628701818426	0.000628536331689365	0.00799319244078721	-0.249233	synaptonemal complex protein SC65-like
LOC106579181	106579181	-3.4944304670956	-2.56479818561375	-4.57040759560786	0.000190464328211631	0.00400326343018489	0.851175	uncharacterized LOC106579181
LOC106579183	106579183	-3.71113809282671	-3.44873275618204	-5.48489597113034	2.36759246267297e-05	0.00128878379985955	2.62853	ubiquitin carboxyl-terminal hydrolase 31-like
LOC106579262	106579262	-4.67953508479392	-2.54569470968825	-4.21858128829455	0.000430880698266818	0.00645475429615939	0.1097	angiotensin-converting enzyme-like
LOC106579307	106579307	-3.0876686332402	-3.55640092404492	-3.55365789229106	0.00201833538598261	0.0163541163506904	-1.24562	gastric inhibitory polypeptide-like
LOC106579340	106579340	-3.72629399656067	-1.80063367284107	-2.84046888479188	0.0101821414971708	0.0461441006441076	-2.74409	formin-like protein 1
LOC106579418	106579418	-2.85970171143228	-1.51710126372864	-6.80860958799404	1.35773726063715e-06	0.000276369476580359	5.43812	transient receptor potential cation channel subfamily M member 4-like
LOC106579424	106579424	-3.67135669669792	-0.241426771278608	-3.52358504845226	0.00216342287462985	0.0171127462711536	-1.31414	brain-specific angiogenesis inhibitor 1-like
LOC106579514	106579514	-3.27900563794207	-2.78786887934843	-3.31882246781095	0.00346353655841061	0.0229893950297982	-1.75538	phospholipid-transporting ATPase IB-like
LOC106579521	106579521	-3.18113743857936	-2.90636826145632	-3.60221593077493	0.00180407879823058	0.0152855172849072	-1.17187	centrosome and spindle pole-associated protein 1-like
LOC106579629	106579629	-3.29098879891297	-3.15994300147813	-2.90381425431937	0.00884680221524207	0.0419317949761671	-2.51891	bone morphogenetic protein 7-like
LOC106579641	106579641	-3.73291254924754	-0.224542566134044	-7.1008755451969	7.44617535149663e-07	0.000200069796284293	5.987	piezo-type mechanosensitive ion channel component 2-like
LOC106579655	106579655	-2.03721912237625	-1.03762867117155	-3.88875813349646	0.000928053971939493	0.0101662167976386	-0.672578	rho GTPase-activating protein 18-like
LOC106579673	106579673	-3.18071892497286	-3.2487785829414	-3.79733790634841	0.00114770555817854	0.0116035035752512	-0.75916	uncharacterized LOC106579673
LOC106579682	106579682	-2.01856013887197	1.72202846887647	-3.00461249247656	0.00706240419848697	0.0363298985159111	-2.92167	solute carrier family 12 member 7-like
LOC106579712	106579712	-3.62956423725402	-3.69787983849989	-4.82037381727003	0.000107021511499908	0.00290050447739353	1.24134	zinc-binding protein A33-like
LOC106579798	106579798	-2.27639157269312	-2.65974390841562	-3.27099844194571	0.00386354946040263	0.0246482410823205	-1.85358	potassium channel subfamily T member 1-like
LOC106579838	106579838	-2.84730467187125	-0.937187960963126	-3.91775254361341	0.000867549559093255	0.00976467353239376	-0.694661	PDZ and LIM domain protein 2-like
LOC106579845	106579845	-3.72454963515183	-2.46857003450171	-4.30569564027346	0.00035189197523212	0.00567930988954636	0.287959	anthrax toxin receptor 1-like
LOC106579852	106579852	-2.50512167879146	-3.08075893851392	-2.99239818850675	0.00725854944126346	0.0368980840826812	-2.40593	long-chain-fatty-acid--CoA ligase 1-like
LOC106579859	106579859	-3.8759829782226	-3.50945358180853	-4.5611616262057	0.000194582344975451	0.00405312196952828	0.70623	uncharacterized LOC106579859
LOC106579879	106579879	-2.16701227173428	2.8118604064868	-3.86996221399988	0.000969503389236671	0.0104398014847396	-1.00117	BCL2/adenovirus E1B 19 kDa protein-interacting protein 3-like
LOC106579883	106579883	-3.03560672097583	-1.31539301469127	-6.18795197494271	5.04792399234082e-06	0.000563239188452708	4.24081	protein turtle homolog A-like
LOC106579892	106579892	-4.11895727400423	-1.1950145251732	-5.11462400606659	5.46065560321737e-05	0.00204619258768943	1.74006	pre-B-cell leukemia transcription factor 3-like
LOC106579893	106579893	-2.30870656787184	-2.15551277095007	-2.90038544968165	0.00891455864819994	0.0421696291209075	-2.67194	C-C chemokine receptor type 5-like
LOC106579906	106579906	-3.43464523110228	-3.23637297701645	-3.81829329394442	0.00109318265920442	0.0112348937552141	-0.74862	transmembrane protein 132C-like
LOC106579928	106579928	-3.11137715038875	-2.31425538715115	-3.72689095337694	0.00135157013868377	0.0128919241781647	-0.914877	apelin receptor A-like
LOC106579983	106579983	-4.68593677379894	-2.063473564163	-2.93766979501813	0.00820383134937278	0.0399498158184768	-2.49763	uncharacterized LOC106579983
LOC106579989	106579989	-4.9886788101774	-1.83903514918279	-5.70527669502372	1.44952475721025e-05	0.000998674458832201	3.21224	adhesion G-protein coupled receptor D2-like
LOC106580029	106580029	-3.95388941496401	-1.81287080451451	-6.6728698200937	1.80163449248487e-06	0.000321860085449983	5.18993	integrin alpha-8-like
LOC106580042	106580042	-2.73153455137753	-2.68011529953916	-3.73219407594611	0.00133504625918093	0.0127782455573813	-0.909331	coiled-coil domain-containing protein 158-like
LOC106580076	106580076	-3.61862967418322	1.57712413574005	-6.61951754356465	2.01485441052273e-06	0.000343507107775718	5.1219	calphotin-like
LOC106580083	106580083	-2.90225243191232	-0.239923080099696	-3.21015308254601	0.00443817012893995	0.0269841386586852	-2.04474	uncharacterized LOC106580083
LOC106580143	106580143	-2.72968223622964	-3.02624550592777	-2.9781223570479	0.00749446792754012	0.0376798215161569	-2.43921	versican core protein-like
LOC106580158	106580158	-3.8696029278598	-2.11046190141372	-3.11986925539932	0.00544705490357126	0.0309446525695779	-2.11091	rhotekin-like
LOC106580167	106580167	-2.7130605409004	-2.45489546230627	-3.07191404161931	0.00607019540364357	0.0331251832289074	-2.22267	mothers against decapentaplegic homolog 4-like
LOC106580214	106580214	-2.38054051453532	2.77157446184866	-4.81446483837286	0.000108484807487631	0.00292421408048121	1.17239	calcineurin-binding protein cabin-1-like
LOC106580222	106580222	-4.37487880370874	-3.21631568367873	-6.77452542908307	1.45734844876195e-06	0.000280994435356947	5.09161	histone-lysine N-methyltransferase EHMT1-like
LOC106580334	106580334	-3.13405693021451	-1.66909506075591	-2.94955950105592	0.00798888697284021	0.0392502571488899	-2.48949	nodal homolog
LOC106580341	106580341	-2.62617288058921	2.82428157197622	-3.24196570480651	0.00412804824674265	0.0257660723304386	-2.46272	ankyrin-1-like
LOC106580380	106580380	-2.64563062134415	-1.56785998693337	-4.13001826909847	0.000529450174804627	0.00725800553917886	-0.0892457	death-associated protein kinase 2-like
LOC106580393	106580393	-3.10967989085867	-2.19953411880604	-5.5488386368384	2.05231443601866e-05	0.00119135791537224	2.91361	proactivator polypeptide-like
LOC106580405	106580405	-4.26484303881543	-2.34092873905968	-3.72250413904945	0.0013653920668518	0.0129586170737182	-0.910926	pyridoxal phosphate phosphatase-like
LOC106580457	106580457	-2.32692466135568	2.55685140846541	-6.97233268542302	9.68411120450689e-07	0.000222297505876748	5.80231	autism susceptibility gene 2 protein-like
LOC106580473	106580473	-2.22912359988045	-1.5300363778388	-3.23309978968529	0.00421228573170457	0.0261407665530358	-1.98992	DNA polymerase beta-like
LOC106580572	106580572	-2.43611804787084	-1.14477416189873	-4.08541434636978	0.000587349332754447	0.00769072697461632	-0.166745	RING finger protein 122
LOC106580611	106580611	-3.52505694537826	-1.52798588177816	-5.0377336601648	6.50595545507079e-05	0.00221611582062888	1.85139	neural-cadherin-like
LOC106580619	106580619	-3.23547768542781	5.99179358776504	-2.94159609730518	0.00813224233289994	0.0397048249735103	-3.16587	selenoprotein Pa-like
LOC106580623	106580623	-2.64625986070102	-1.53119185248477	-4.12121465416446	0.00054040655637521	0.00735119262957384	-0.21741	PI-PLC X domain-containing protein 3
LOC106580650	106580650	-2.28101196239673	2.17977403983106	-7.23149284745146	5.714194425929e-07	0.000171354405347546	6.33186	multidrug resistance-associated protein 5-like
LOC106580667	106580667	-2.98063164680308	0.690403703093763	-3.32311690055561	0.00342966656271907	0.0228436561691394	-1.73282	sodium/potassium-transporting ATPase subunit beta-3-like
LOC106580751	106580751	-2.54455790481555	-2.36012757940083	-3.25998706266927	0.00396185918179043	0.0250856031631016	-1.8739	uncharacterized LOC106580751
LOC106580753	106580753	-4.08543341101529	-3.0844454012976	-2.92271269982989	0.0084821444797252	0.0407672158694978	-2.47588	glucagon receptor-like
LOC106580758	106580758	-2.99460395816186	-1.62181220467645	-5.20159054191087	4.48213625147707e-05	0.00184255848399154	2.19218	A-kinase anchor protein 12-like
LOC106580765	106580765	-2.21664435537156	0.799273172491517	-3.69277366213315	0.00146283131564201	0.0134641415640319	-1.1117	calcineurin B homologous protein 2-like
LOC106580768	106580768	-2.08402548989116	-1.29076761353232	-3.28660270952604	0.00372830525597392	0.0241130098839091	-1.88448	uncharacterized LOC106580768
LOC106580803	106580803	-6.07860891114892	-3.89388928590774	-3.12632749909496	0.00536803195921769	0.0306982328251805	-2.08193	protein PXR1-like
LOC106580818	106580818	-2.02120108920502	2.26527893688451	-3.03588672907832	0.00658324089958643	0.0348470809855808	-2.6143	SID1 transmembrane family member 2-like
LOC106580819	106580819	-2.08419909800284	-0.859836915949066	-2.87239019501151	0.00948673095872338	0.0439720322908755	-2.8141	beta-secretase 1-like
LOC106580844	106580844	-6.26900872291544	0.806931086500557	-4.70166636920103	0.000140653450202732	0.00335272305075156	1.03017	uncharacterized protein KIAA1522 homolog
LOC106580855	106580855	-3.12735217580111	-3.85092541038021	-4.72914531977885	0.000132020832274284	0.00325793657073041	1.08787	SPARC-related modular calcium-binding protein 1-like
LOC106580917	106580917	-2.99858687491271	1.46996182487225	-3.20987395360594	0.00444098925631493	0.0269963918846323	-2.49219	tropomodulin-4-like
LOC106580962	106580962	-2.96972710489629	-0.234441356397097	-4.62023178279492	0.000169740957858722	0.00374076103060567	0.967291	protein phosphatase 1L-like
LOC106580972	106580972	-2.34729029310918	0.062744391067532	-4.1037551673272	0.000562811487762069	0.00752333132185462	-0.262801	integrator complex subunit 4-like
LOC106580996	106580996	-2.9674078664765	-1.58279174427707	-4.12303810724891	0.000538118723134604	0.00734048879784685	-0.137184	uncharacterized LOC106580996
LOC106581006	106581006	-3.56183749507075	-2.39563305490008	-5.3994697054267	2.86757847080536e-05	0.00143166980892807	2.5169	FRAS1-related extracellular matrix protein 2-like
LOC106581008	106581008	-2.86303293072863	-3.11898968183926	-2.80684301361415	0.0109673904902919	0.0485438556941151	-2.75065	periostin-like
LOC106581031	106581031	-3.66166578379653	4.04499001069796	-3.29922158108222	0.00362233034585991	0.0236323984063813	-1.8434	vitronectin-like
LOC106581048	106581048	-3.41153883810497	-1.94404459679486	-4.84475622428947	0.000101191949279385	0.00280878744503918	1.44308	septin-4-like
LOC106581051	106581051	-3.15736252776651	-0.0145082403533269	-6.59519940484149	2.12050537767206e-06	0.000350378261554239	5.08803	elastin-like
LOC106581062	106581062	-2.50308257938352	-1.78508536618879	-5.06905888480326	6.05751948523241e-05	0.00213800920297089	1.83417	claudin-4-like
LOC106581123	106581123	-2.65281740855185	-2.5942996346674	-3.64264695526678	0.00164295141912595	0.0144500361503369	-1.08522	SH3 domain-binding glutamic acid-rich-like protein
LOC106581146	106581146	-2.83747048297122	-0.767228823126507	-2.93624648972599	0.00822993227717063	0.0400131015432908	-2.42758	endothelial cell-selective adhesion molecule-like
LOC106581150	106581150	-2.05837068808949	1.62491314464659	-3.25384927451226	0.00401771347107709	0.0252978861341573	-1.97857	rho GTPase-activating protein 32-like
LOC106581181	106581181	-3.14270577684077	-0.281012371028942	-3.94682629715434	0.000810827436261627	0.00932298879639953	-0.631018	dynein light chain 2, cytoplasmic
LOC106581188	106581188	-2.09517533239316	-0.638265530280964	-3.37869993207878	0.00301949974846092	0.0210881510816819	-1.79204	uncharacterized LOC106581188
LOC106581198	106581198	-2.98090902381696	-0.887643592648641	-5.24248283114769	4.08568790174718e-05	0.00175700273838772	2.21281	RIMS-binding protein 2-like
LOC106581205	106581205	-3.84157368748818	0.0936210056051823	-11.0418492942302	6.61244677584545e-10	1.57298492979871e-05	12.7647	uncharacterized LOC106581205
LOC106581216	106581216	-2.79147474916196	-1.27296552801133	-3.53886163623029	0.0020884795475313	0.0167591018686095	-1.29119	sialate O-acetylesterase-like
LOC106581228	106581228	-2.24895682871876	-2.02028204016832	-2.86708130431203	0.00959913970153089	0.0443096077536581	-2.65106	uncharacterized LOC106581228
LOC106581279	106581279	-2.71097899943085	0.644166804040246	-4.57049600426944	0.000190425379914681	0.00400326343018489	0.775858	glycerophosphodiester phosphodiesterase domain-containing protein 5-like
LOC106581307	106581307	-2.80250442527029	-0.833948490692373	-6.08309446390148	6.33266508042512e-06	0.000633002646997494	4.04394	T-cell differentiation antigen CD6-like
LOC106581370	106581370	-2.31313934593829	-1.47376446946347	-4.74113348728987	0.000128424580380801	0.00320380715410673	1.21282	uncharacterized LOC106581370
LOC106581440	106581440	-2.12808500966731	-1.05451232437594	-4.03448153092624	0.000661249200799359	0.00822849783551214	-0.27839	lysosomal amino acid transporter 1 homolog
LOC106581489	106581489	-2.2604169300276	-2.93619599802423	-4.0574823246991	0.000626790635116106	0.00799319244078721	-0.237695	sialidase-4-like
LOC106581499	106581499	-2.03686038597327	-1.49872552183675	-2.96575470226648	0.00770481767484259	0.0383085131646578	-2.53198	P2Y purinoceptor 1-like
LOC106581510	106581510	-3.24733037094086	-3.08173679005292	-3.18541121772787	0.00469495243185766	0.0280378151451585	-1.96466	uncharacterized LOC106581510
LOC106581534	106581534	-2.8006532761491	-3.09688610031012	-4.4836824859911	0.000232819884839003	0.00449476866947184	0.673313	claudin-8-like
LOC106581604	106581604	-2.74924083021228	-2.24058046321777	-2.89951363564411	0.00893186587243816	0.0422108872148483	-2.56376	EH domain-containing protein 2-like
LOC106581613	106581613	-2.45584326386273	1.32599926001081	-5.14800013825398	5.06170153133446e-05	0.00195930585750963	1.91664	E3 ubiquitin-protein ligase MYCBP2-like
LOC106581650	106581650	-2.32862024381184	-2.17612446222512	-3.4949712931576	0.00231099508837989	0.017830727567309	-1.47592	ras-related protein Rab-17-like
LOC106581657	106581657	-4.2446190634193	-3.98517716833374	-3.60833594930762	0.00177872184541774	0.015155278024943	-1.14919	melanophilin-like
LOC106581674	106581674	-3.05743968658103	-1.49696771543424	-3.58635354328296	0.00187147559732798	0.0156685699361887	-1.22196	poly(rC)-binding protein 3
LOC106581740	106581740	-2.29830905713109	0.0522508559314356	-4.60599628642722	0.000175418027840082	0.00381332678513721	0.741783	uncharacterized LOC106581740
LOC106581763	106581763	-3.48367319217952	-2.33333576273976	-2.83617698779517	0.0102792858902835	0.046434444641703	-2.6855	integrin alpha-6-like
LOC106581773	106581773	-2.18137769345022	0.129708138197968	-4.35988166049519	0.000310275082081777	0.00525511795602551	0.0847451	glutamate decarboxylase 1-like
LOC106581842	106581842	-2.52126343085845	-2.90909360340694	-4.0770994736225	0.000598823509335702	0.0077863284493027	-0.175372	uncharacterized LOC106581842
LOC106581859	106581859	-2.20889431350967	3.75175734962728	-5.34746734364578	3.223498542281e-05	0.00152098164774003	2.25737	integrin beta-2-like
LOC106581899	106581899	-2.36442624061894	-2.13028106591934	-3.65995651096023	0.00157839948774082	0.0140580855097605	-1.0758	glycerol-3-phosphate transporter-like
LOC106581907	106581907	-2.84177425913484	-3.28982724053082	-4.91656829077113	8.58246698978329e-05	0.00256907964633566	1.543	SLIT and NTRK-like protein 5
LOC106581913	106581913	-3.82568699960141	1.89794574436632	-3.40377879196548	0.00285056700209745	0.0202966172000095	-1.68808	E3 ubiquitin-protein ligase Midline-1
LOC106581944	106581944	-2.29124079024821	-0.226276397638137	-5.44075517837349	2.61372818296203e-05	0.00136197234421577	2.70397	PHD finger protein 1-like
LOC106581948	106581948	-2.322277851273	1.80438608521262	-5.93332229161682	8.77534388450687e-06	0.000758866545617697	3.59612	ral guanine nucleotide dissociation stimulator-like 2
LOC106581968	106581968	-2.93670215793881	-3.75042108229919	-6.08977275367499	6.24161606640806e-06	0.000627864452712495	3.68943	uncharacterized LOC106581968
LOC106581984	106581984	-5.10213942386494	-2.73448093394416	-6.32449785884332	3.76515838096606e-06	0.000478058613500098	4.19489	four and a half LIM domains protein 2-like
LOC106582051	106582051	-2.0654970205744	-2.25672600307655	-3.83292772952305	0.00105664062489154	0.011007547154965	-0.725873	uncharacterized LOC106582051
LOC106582074	106582074	-3.26529089983441	-2.90636937743524	-3.2482764764529	0.00406909173150695	0.0255256845152021	-1.87606	gap junction alpha-3 protein-like
LOC106582079	106582079	-2.0988024532805	2.50685298735775	-4.53717405625694	0.000205690051271396	0.00418938427280257	0.487454	uncharacterized LOC106582079
LOC106582091	106582091	-2.84231495402322	-2.55627717887009	-3.69494188048381	0.00145549797274527	0.0134554058926657	-0.97177	radixin
LOC106582092	106582092	-2.29081337729029	-3.40268307771413	-2.97471225365728	0.007551907535507	0.037828564670346	-2.37754	probable ribonuclease ZC3H12C
LOC106582099	106582099	-3.34679799393697	-3.51337770511302	-3.7175168021168	0.00138127642587025	0.0130167087652296	-0.928314	G-protein coupled receptor 143-like
LOC106582137	106582137	-2.30844069950716	2.13195002258755	-6.40259656377392	3.18729233432262e-06	0.000431332138286204	4.59086	ankyrin repeat domain-containing protein 10-like
LOC106582155	106582155	-2.84112501569272	-0.607602947232495	-3.6518449744477	0.00160833091672696	0.0142370066060633	-1.15728	collagen alpha-1(XXVIII) chain-like
LOC106582184	106582184	-5.15953028266939	-3.85512239404303	-9.72425428529362	5.61768760672047e-09	2.19779062972005e-05	8.75152	thrombospondin type-1 domain-containing protein 7A-like
LOC106582194	106582194	-2.40098022799861	2.74614567399249	-3.24032714987733	0.00414349178205661	0.0258044344506125	-2.21166	transmembrane protein 106B-like
LOC106582211	106582211	-4.42294054950475	-3.90555514254688	-3.70192928621326	0.0014321121367219	0.0133090531886945	-0.964957	von Willebrand factor D and EGF domain-containing protein-like
LOC106582280	106582280	-3.41572286436715	-0.0754384357214468	-6.78385000325724	1.42937086412956e-06	0.000280994435356947	5.46609	TGF-beta receptor type-2-like
LOC106582352	106582352	-2.22693906486349	0.142155114286983	-2.99524366733732	0.00721239029851807	0.0367859287116215	-2.70591	solute carrier family 15 member 2-like
LOC106582363	106582363	-2.33949285451779	-2.65624207109271	-2.79136555661825	0.0113479892413513	0.0496396934957051	-2.76846	uncharacterized LOC106582363
LOC106582381	106582381	-3.15741841819555	-2.82426642377769	-4.05283639711952	0.00063360314157215	0.00803026230673292	-0.245526	uncharacterized LOC106582381
LOC106582460	106582460	-2.56383962012771	-2.88287473910994	-3.97696500700107	0.000755929354069146	0.00897488865969946	-0.402231	disintegrin and metalloproteinase domain-containing protein 23-like
LOC106582484	106582484	-2.13037645231451	-1.13992333534046	-3.83124047235099	0.00106079095817152	0.011020020142638	-0.728535	trafficking protein particle complex subunit 10-like
LOC106582486	106582486	-2.90096067517397	-1.64799213994659	-3.09315000298516	0.00578616081037424	0.0322226670308325	-2.21848	centrosomal protein of 170 kDa protein B-like
LOC106582495	106582495	-3.20088864228556	-3.77099014868154	-4.2689665296913	0.000383248926906575	0.00600363734099078	0.171606	interferon-induced guanylate-binding protein 1-like
LOC106582501	106582501	-3.65070150015555	1.33584205081671	-5.93606532294546	8.72285594853593e-06	0.000758866545617697	3.5927	interferon-induced guanylate-binding protein 1-like
LOC106582605	106582605	-2.8354207105943	0.472173873062691	-4.14127605371039	0.000515762974365507	0.00714977408861738	-0.153833	voltage-dependent calcium channel subunit alpha-2/delta-2-like
LOC106582652	106582652	-3.12727933162811	-3.39020413509652	-4.44178180764454	0.000256569845396125	0.00476112252830829	0.587314	matrilin-4-like
LOC106582653	106582653	-2.80241697458575	-2.81465758949351	-4.47204755461901	0.000239183329884279	0.00456951724544562	0.652969	potassium voltage-gated channel subfamily S member 2-like
LOC106582693	106582693	-2.03512197253835	-0.333733770823211	-3.81351739246722	0.00110537783639998	0.0113202064726996	-1.0875	protein FAM208A-like
LOC106582696	106582696	-5.61561707708593	-3.85159330393165	-3.15642556296841	0.00501420660505294	0.0292406713359992	-2.02731	interleukin-17 receptor D-like
LOC106582727	106582727	-3.60532209455243	-2.45153703707414	-8.12929732438759	9.85407740092776e-08	6.49325065653868e-05	7.78776	CD9 antigen-like
LOC106582757	106582757	-5.0325528369748	-3.05184827797322	-3.86288369798723	0.000985586474764589	0.0105487276422701	-0.635924	caM kinase-like vesicle-associated protein
LOC106582759	106582759	-2.05220710569987	-1.16934025914176	-4.08112778853267	0.000593236869514477	0.00774366634260133	-0.211786	semaphorin-3F-like
LOC106582790	106582790	-4.01717859288031	-3.95242993912433	-3.94810150461066	0.000808426017556556	0.00931770632314842	-0.484193	uncharacterized LOC106582790
LOC106582821	106582821	-2.84007046174953	0.958019182096176	-5.45413867328277	2.53645712018652e-05	0.00135007050457345	2.72497	uncharacterized LOC106582821
LOC106582844	106582844	-3.05254311801251	1.21116545184379	-6.81826183775509	1.33082384435515e-06	0.00027421502844486	5.48451	band 4.1-like protein 1
LOC106582856	106582856	-4.38785046597475	-0.546841168454743	-5.21645705210351	4.33366253903414e-05	0.00180583610466502	2.20565	uncharacterized LOC106582856
LOC106582859	106582859	-2.81089103167008	1.64882527464718	-2.90733655442638	0.00877771370998973	0.0417281774075924	-2.86588	FERM domain-containing protein 4B-like
LOC106582886	106582886	-3.73753899121056	-3.22223493303203	-4.77969488347973	0.000117515346422647	0.00305013170398069	1.20957	DEP domain-containing mTOR-interacting protein-like
LOC106582912	106582912	-4.69651708354369	-3.80790194465925	-3.82568409179192	0.00107457353210324	0.0111116461358434	-0.713999	cadherin-4-like
LOC106582914	106582914	-3.42891649131345	-1.96295931074886	-3.67993880546158	0.00150699701594348	0.0136646873049346	-1.02237	myomesin-3-like
LOC106582920	106582920	-3.74640492358257	-3.26935558532285	-8.71705318831634	3.30349761376607e-08	3.69837569519825e-05	8.32165	inositol hexakisphosphate kinase 2-like
LOC106582958	106582958	-2.46293041553195	-1.85686482508576	-3.96620458241179	0.000775090400406565	0.00911055789300521	-0.417806	intermediate filament family orphan 2-like
LOC106582976	106582976	-2.33440562845172	-2.47668491912344	-3.08384366698363	0.00590901203264847	0.0326629490007458	-2.20811	chromodomain-helicase-DNA-binding protein 5-like
LOC106583005	106583005	-4.22610617992463	-2.7463001401333	-6.57981611884345	2.19026932529792e-06	0.000350378261554239	4.76374	R-spondin-1-like
LOC106583006	106583006	-2.00719173873935	-0.635476275136595	-5.4181246490614	2.7498978121443e-05	0.00139936466543452	2.61345	rap1 GTPase-activating protein 1-like
LOC106583063	106583063	-2.90919882170669	-3.33064370463343	-3.42346497953218	0.00272449213646086	0.0197634541890226	-1.55074	von Willebrand factor A domain-containing protein 1-like
LOC106583071	106583071	-2.36579008862097	3.16741464254496	-4.4517549212357	0.000250704338953452	0.00468828281074089	0.401442	interferon regulatory factor 6-like
LOC106583093	106583093	-4.80015056394733	-2.28308828778936	-6.58410177553974	2.1705994000002e-06	0.000350378261554239	5.03825	cadherin EGF LAG seven-pass G-type receptor 2-like
LOC106583111	106583111	-4.0426951132162	-0.5722876344525	-3.05687888200043	0.00627941395549857	0.033860816811389	-2.26787	cyclin-dependent kinase 18-like
LOC106583133	106583133	-2.19536666035657	0.953513142067236	-4.02130935538948	0.000681829034880362	0.00841289859129017	-0.479377	period circadian protein homolog 3-like
LOC106583141	106583141	-2.54870223096143	0.728876713389493	-4.40776702356623	0.000277634841576132	0.00496519903576996	0.339836	low-density lipoprotein receptor-related protein 1-like
LOC106583145	106583145	-4.06671560806198	-2.84542305225726	-6.64701273772402	1.90190587927558e-06	0.000330971040732381	5.05784	collagen alpha-1(VII) chain-like
LOC106583158	106583158	-2.08918169708978	2.91669817713135	-9.33301946707218	1.10162238581754e-08	2.19779062972005e-05	10.1874	extended synaptotagmin-1-like
LOC106583161	106583161	-2.56357948196123	-0.104402460663108	-5.41990985135277	2.73889779186451e-05	0.00139692649092114	2.55251	sorting nexin-6-like
LOC106583170	106583170	-2.56590912609854	-3.42388957570272	-3.38229456033962	0.00299469635887099	0.0209628745120969	-1.58592	sodium channel protein type 8 subunit alpha-like
LOC106583173	106583173	-2.14394293897824	-0.373516294818344	-4.41193581927342	0.00027496225353017	0.00493316359351724	0.438777	disco-interacting protein 2 homolog B-A-like
LOC106583180	106583180	-3.05235667624123	-3.02014071944543	-5.02143020717227	6.75255286736806e-05	0.00227473661588188	1.79526	SLIT-ROBO Rho GTPase-activating protein 3
LOC106583220	106583220	-4.4160462472438	-1.96558018228398	-5.31731807650769	3.45017265227281e-05	0.00159831032688599	2.34115	receptor tyrosine-protein kinase erbB-3-like
LOC106583255	106583255	-4.2207646933267	-3.66677468087135	-3.03068344502889	0.00666072179315134	0.0351212910738035	-2.26714	uncharacterized protein C1orf106 homolog
LOC106583275	106583275	-2.74709746517263	-0.124454591883358	-3.24135169578796	0.00413382874790362	0.0257876735770492	-2.02153	growth/differentiation factor 11-like
LOC106583292	106583292	-2.02135053821492	-0.802288853149677	-2.96004664012471	0.00780380981997828	0.0386291461479426	-2.66998	bcl-2-modifying factor-like
LOC106583323	106583323	-3.49103459198781	-3.11936402304643	-5.07926861184656	5.918255069848e-05	0.00213044496008483	1.86382	protein FAM219A-like
LOC106583333	106583333	-3.01136772196132	-1.07683203580016	-6.09310273991648	6.19671952772281e-06	0.000627864452712495	4.06433	uncharacterized LOC106583333
LOC106583358	106583358	-2.19673304782997	0.439203590001385	-3.68651101133363	0.00148421902043979	0.0135791283084965	-1.11178	isocitrate dehydrogenase [NAD] subunit beta, mitochondrial-like
LOC106583410	106583410	-3.54815236053149	-2.58324723137991	-3.98478718071932	0.000742297841062115	0.00889546804541621	-0.367084	otopetrin-1-like
LOC106583418	106583418	-3.19329319691265	-2.89578898216829	-3.61799866201467	0.00173940183595403	0.0149640240938402	-1.11653	rho-related BTB domain-containing protein 3-like
LOC106583429	106583429	-3.68162006785191	-2.82725269150515	-9.53990081079199	7.69813408906458e-09	2.19779062972005e-05	9.87325	uncharacterized LOC106583429
LOC106583443	106583443	-3.96376736172045	5.25128165901361	-3.56119190580217	0.00198351738305044	0.016185231979381	-1.41237	inter-alpha-trypsin inhibitor heavy chain H3-like
LOC106583450	106583450	-3.09800319144015	3.38896855339415	-6.08960598705136	6.24387325689196e-06	0.000627864452712495	3.89344	uncharacterized LOC106583450
LOC106583480	106583480	-2.49703381035506	1.52130902275238	-7.76198939719337	1.99637480694067e-07	9.8603300391043e-05	7.34526	differentially expressed in FDCP 6 homolog
LOC106583484	106583484	-5.20187149218701	-2.74715871860888	-3.12569121026354	0.00537576786526022	0.0307177259098344	-2.091	keratinocyte differentiation factor 1-like
LOC106583491	106583491	-2.01056455950108	2.53535421817928	-5.18957973026141	4.60586601254699e-05	0.00187279196001699	1.97265	DENN domain-containing protein 2D-like
LOC106583524	106583524	-4.12661271107303	-2.51061388559663	-5.97349293253385	8.03799776392679e-06	0.000723036107044941	3.75708	metabotropic glutamate receptor 2-like
LOC106583614	106583614	-3.67888049827419	-1.77321372468153	-6.44958022356713	2.88439558215107e-06	0.00041715580093773	4.74853	histone deacetylase 7-like
LOC106583706	106583706	-4.83038796676352	-1.34956592578257	-5.06390447715233	6.12908845672314e-05	0.00214205582630077	1.70135	retinol dehydrogenase 7-like
LOC106583724	106583724	-3.01650453850573	3.85916677748235	-3.80233571515121	0.00113446150691218	0.0115077089009823	-0.973372	uncharacterized LOC106583724
LOC106583826	106583826	-3.53299100921293	1.80755488515466	-5.26874476209189	3.85009563817347e-05	0.00169483358983619	2.19716	phospholipase D4-like
LOC106583878	106583878	-2.72992769986974	1.21169761831926	-2.86270194825083	0.00969282735832385	0.0445766533830843	-3.14228	uncharacterized LOC106583878
LOC106583929	106583929	-2.51115213694293	-0.977741156695619	-5.17020911839803	4.81278502214752e-05	0.00191292541720528	2.10062	C-Jun-amino-terminal kinase-interacting protein 3-like
LOC106583957	106583957	-2.64639600074972	0.665542200965046	-4.51008599261254	0.000219004917475515	0.00432167988151154	0.525503	transmembrane 4 L6 family member 1-like
LOC106583991	106583991	-2.00560946453184	-0.348193215750672	-4.19317877264821	0.00045710355203936	0.00668944657899518	-0.121858	SH3-containing GRB2-like protein 3-interacting protein 1
LOC106584009	106584009	-2.53000690938628	-0.0611300930501706	-3.19162617120353	0.00462912193104551	0.0277582019596669	-2.05128	myomegalin-like
LOC106584033	106584033	-2.38118958136593	1.37556198730102	-4.80088221563729	0.000111925733834758	0.00296930307786272	1.2052	adenylate kinase 4, mitochondrial-like
LOC106584035	106584035	-3.52715011335397	-2.0211162418096	-4.9840801370593	7.35391140266119e-05	0.002381104089952	1.72995	putative tyrosine-protein phosphatase auxilin
LOC106584049	106584049	-2.96649211298933	-0.00906107160466156	-3.04633854026891	0.00643023146978562	0.0344278262624294	-2.34168	rho GTPase-activating protein SYDE2-like
LOC106584060	106584060	-5.18328875189797	-1.36260980691665	-4.71564652610941	0.000136192417123439	0.00332424311156092	1.08183	podocan-like
LOC106584098	106584098	-2.78103362514049	-3.09087228679321	-3.65734293014243	0.00158798285755455	0.0141087551296258	-1.04966	fasciculation and elongation protein zeta-2-like
LOC106584164	106584164	-3.33898513162336	0.101468771416623	-6.54908643230148	2.33679475575399e-06	0.000358372550989742	4.96693	zinc finger protein Gfi-1-like
LOC106584206	106584206	-3.86965504495553	-2.02289604955255	-3.43161692836277	0.00267390375357255	0.0195484831230926	-1.52797	nascent polypeptide-associated complex subunit alpha, muscle-specific form-like
LOC106584212	106584212	-2.06220035120234	0.25036758499196	-2.81053103643298	0.0108785170012731	0.0483160370278708	-2.95456	cbp/p300-interacting transactivator 3-like
LOC106584230	106584230	-2.43905072461419	-2.35841941176831	-5.37970194636503	2.99789617262424e-05	0.00147419239903013	2.55732	phosphatidylinositol 4,5-bisphosphate 3-kinase catalytic subunit alpha isoform-like
LOC106584242	106584242	-3.94425614704605	-2.77469472470877	-4.81227727879175	0.000109031661007825	0.00293086597552342	1.31286	unconventional myosin-Vb-like
LOC106584291	106584291	-5.51658037196182	3.25976706383155	-3.34802072264719	0.00323955113823691	0.0219982944862161	-1.66429	cytochrome P450 2J2-like
LOC106584310	106584310	-2.09263293114831	-1.31839274684768	-3.97869835422268	0.000752887303952936	0.00896047944385659	-0.490709	replication factor C subunit 4-like
LOC106584325	106584325	-3.77048586678393	-3.35363490788724	-3.34482315716701	0.00326337113368824	0.0220796903497287	-1.65927	tetratricopeptide repeat protein 39A-like
LOC106584327	106584327	-2.81592490109839	-1.03193452398937	-3.78189261363219	0.0011896137433423	0.0118472415695398	-0.83639	stathmin-like
LOC106584356	106584356	-3.80979039484916	-2.8151715192618	-4.71639864840039	0.000135956515179753	0.00332089855914704	1.09256	ankyrin repeat domain-containing protein 29-like
LOC106584367	106584367	-2.15116708038582	0.825431568244765	-5.27577689909183	3.78939312364962e-05	0.0016790311009353	2.27571	uncharacterized LOC106584367
LOC106584369	106584369	-2.89010556160743	1.43937893319999	-8.18213486621489	8.91551838013529e-08	6.49325065653868e-05	8.13901	tyrosine-protein kinase ZAP-70-like
LOC106584396	106584396	-3.30144953363282	-1.42139430677277	-4.57786848792611	0.000187205575712022	0.00396675928318886	0.856871	uncharacterized LOC106584396
LOC106584397	106584397	-4.12430087141237	-0.900186563190811	-4.12060754738558	0.000541170434376009	0.0073586033234626	-0.0850056	semaphorin-4E-like
LOC106584402	106584402	-2.21008992492109	1.76638411764984	-6.24898876397449	4.42658161494976e-06	0.000520855513460666	4.37371	transcription elongation factor A protein 3-like
LOC106584407	106584407	-3.35115247078427	0.696024452088947	-8.31641723818562	6.92452037717476e-08	6.08078977505968e-05	8.37688	amino-terminal enhancer of split-like
LOC106584416	106584416	-3.33272465255275	-0.237109462184832	-4.11707465548027	0.000545637110871373	0.00739538660440918	-0.0922283	SHC-transforming protein 2-like
LOC106584428	106584428	-2.24674815791624	-1.61324369388705	-6.41977223919278	3.07293872837483e-06	0.000426897800301376	4.73128	nuclear factor interleukin-3-regulated protein-like
LOC106584461	106584461	-2.24125025423696	0.428227932119643	-6.12376398137096	5.79858675806034e-06	0.000609771785322194	4.12728	zinc finger and SCAN domain-containing protein 21-like
LOC106584541	106584541	-2.92870721806964	-1.89962357352382	-4.2447304726936	0.000405462194233829	0.00621252429540939	0.163978	calcium-dependent secretion activator 2-like
LOC106584561	106584561	-5.03155672888896	-1.97057552291344	-6.66799114992731	1.82012787073049e-06	0.000323443463843144	5.16027	hyaluronidase-4-like
LOC106584588	106584588	-3.90639109119253	-3.26290642386394	-3.38322594228644	0.00298830237765099	0.0209399381714555	-1.58431	ATP-binding cassette sub-family C member 8-like
LOC106584629	106584629	-2.12639271819627	4.55463761321874	-4.97269407137324	7.54784427299643e-05	0.00240286159007448	1.42507	40S ribosomal protein S13-like
LOC106584672	106584672	-3.36288456812794	-1.10880980935286	-3.00420048635672	0.00706893623299473	0.0363579314427812	-2.3821	DENN domain-containing protein 5B-like
LOC106584735	106584735	-4.08954152216424	-0.913630766526649	-3.7109739882115	0.00140239300197461	0.0131273052854848	-0.94021	cingulin-like protein 1
LOC106584892	106584892	-2.0869204013022	-0.196329284791715	-4.21630144821525	0.000433171209518536	0.00646599477461758	0.057127	apoptosis-stimulating of p53 protein 2-like
LOC106584898	106584898	-3.88810951484461	-2.32218717163607	-4.86270115409387	9.71080059222092e-05	0.00274145134349811	1.35809	GTP-binding protein 2-like
LOC106584977	106584977	-2.52763854852986	0.98109339135048	-6.77417132344675	1.45842197113112e-06	0.000280994435356947	5.37431	EMI domain-containing protein 1-like
LOC106584986	106584986	-3.62785403251104	-3.22779215035715	-5.04578036051555	6.38763793278939e-05	0.00219585678209482	1.73568	peroxisome assembly factor 2-like
LOC106584996	106584996	-2.70427974624672	-1.57117145113012	-4.38618256362881	0.000291896517426084	0.005094931268689	0.472296	putative phospholipase B-like 2
LOC106585003	106585003	-2.46493567761907	-2.87050223035325	-4.37080928149912	0.000302501742725235	0.0051773642606178	0.43663	T-box transcription factor TBX5-like
LOC106585037	106585037	-2.09718096519821	3.16379352131092	-4.1920401031477	0.000458315767402473	0.00670134669742249	-0.242667	collagen type IV alpha-3-binding protein-like
LOC106585075	106585075	-4.9786010752356	-4.51369875879902	-9.23807087394359	1.30083139172754e-08	2.29945911171374e-05	8.14112	alpha-2B adrenergic receptor-like
LOC106585083	106585083	-2.056939837302	2.43409154141729	-4.71342445287915	0.000136891788838864	0.00332872051385537	0.887878	autism susceptibility gene 2 protein-like
LOC106585104	106585104	-2.46412783533206	0.888788771372733	-4.07449285702723	0.000602466488417664	0.00780022876159996	-0.296739	U4/U6.U5 small nuclear ribonucleoprotein 27 kDa protein-like
LOC106585214	106585214	-2.51328755502368	-1.10394585327679	-4.15465503028471	0.000499956925491203	0.0070286953953736	-0.0223509	syntaxin-binding protein 1-like
LOC106585259	106585259	-2.14757498746676	3.45279199932387	-3.10318941619518	0.00565641016397986	0.0317685939410414	-2.78701	ankyrin-1-like
LOC106585261	106585261	-4.17988735450629	-3.43478458014872	-5.95282515413131	8.40907238899844e-06	0.000744302760537506	3.43803	transcription factor COE2
LOC106585295	106585295	-2.85327773238334	-2.39388840837586	-4.73779098605612	0.000129417190336269	0.0032197079663955	1.2037	group 3 secretory phospholipase A2-like
LOC106585320	106585320	-3.84975271471891	-2.24513223897047	-5.21417741853438	4.35610026549311e-05	0.00181069286530757	2.17684	tetratricopeptide repeat protein 28-like
LOC106585347	106585347	-3.64626888112153	-3.84550971091708	-4.27920418768751	0.000374236726754237	0.00591487750812603	0.187964	protein phosphatase 1 regulatory subunit 3C-like
LOC106585411	106585411	-4.99016798758255	-2.51606375100419	-6.11485584988283	5.91147456418334e-06	0.000616592499107645	3.99504	probable G-protein coupled receptor 21
LOC106585426	106585426	-2.95188834970104	-3.00819029194772	-4.49286301060519	0.000227919482026351	0.00444793940926032	0.695705	collagen alpha-1(I) chain-like
LOC106585428	106585428	-3.95048863745795	-3.60658240391523	-4.63796573793169	0.000162927581090291	0.00365781132252574	0.928698	voltage-dependent N-type calcium channel subunit alpha-1B-like
LOC106585430	106585430	-3.19042140835416	-0.842494445523324	-2.80713338981335	0.0109603679420472	0.0485191666932381	-2.91477	arrestin domain-containing protein 1-like
LOC106585518	106585518	-4.68570680488264	-2.80879245078054	-3.86660343504765	0.000977102034477252	0.0104915799230041	-0.615463	coiled-coil domain-containing protein 92-like
LOC106585524	106585524	-3.25432331165272	-2.86595782292501	-3.82113447987883	0.00108599129089446	0.0111816425774746	-0.704551	adhesion G-protein coupled receptor D1-like
LOC106585585	106585585	-2.04473579588723	-2.0203082795152	-3.4399939007054	0.00262288075361792	0.0193142014889304	-1.67641	stanniocalcin-like
LOC106585589	106585589	-2.49453058581658	-2.46804381608847	-3.52474209290814	0.0021576550745759	0.0170752824757242	-1.38861	early growth response protein 3-like
LOC106585604	106585604	-2.36313729346945	-2.75974855697977	-3.39014484230066	0.00294122130169887	0.0206920525008082	-1.63571	beta-1 adrenergic receptor-like
LOC106585652	106585652	-3.55663402410447	-1.35692576295108	-3.72196717671892	0.00136709352115604	0.0129610103461452	-0.911395	apoptosis-inducing factor 3-like
LOC106585658	106585658	-2.88716452918404	3.13549743151543	-5.68856486990992	1.50418633842992e-05	0.00102266401543537	3.05842	acetyl-CoA carboxylase 2-like
LOC106585664	106585664	-3.52416118576006	-1.64760098960816	-2.7918017181476	0.0113370930972946	0.0496114148228974	-2.78532	aldehyde dehydrogenase family 3 member B1-like
LOC106585665	106585665	-3.78065489179189	-1.03304892612896	-4.4574278768779	0.000247428365330577	0.00465812096604885	0.622865	uncharacterized LOC106585665
LOC106585677	106585677	-3.13815876337736	-0.323008128794345	-5.72280659916623	1.39436843889446e-05	0.00097943257922845	3.2471	small G protein signaling modulator 1-like
LOC106585698	106585698	-4.59283698495941	-2.23458466183081	-6.05589891331987	6.71774433207212e-06	0.000660802388201108	3.81873	fibrous sheath CABYR-binding protein-like
LOC106585744	106585744	-5.44665168661769	-2.62986095593281	-3.35141247154703	0.00321447078134213	0.0218722073869847	-1.64455	uncharacterized LOC106585744
LOC106585760	106585760	-3.28896035380807	-3.51084465419764	-3.66136484252054	0.00157325923267136	0.0140418508074675	-1.0327	uncharacterized LOC106585760
LOC106585834	106585834	-3.14710395444718	-0.411119068987669	-4.78442704566182	0.00011624287510481	0.00303351453245542	1.26608	perforin-1-like
LOC106585897	106585897	-2.04789833221186	0.940320397640725	-4.71078304761474	0.000137727869121737	0.00332872051385537	1.11255	probable phospholipid-transporting ATPase IM
LOC106585899	106585899	-2.73715396600301	-3.34549410528987	-4.4156855032891	0.000272580488503468	0.00490615663819801	0.519268	protein-lysine 6-oxidase-like
LOC106585913	106585913	-2.24118674400154	-3.5803150243743	-2.84065152082847	0.0101780272114071	0.0461441006441076	-2.59726	pikachurin-like
LOC106585947	106585947	-2.56230310339481	-1.01431739336384	-3.52187852674051	0.00217195753506341	0.0171628769217174	-1.35887	uncharacterized LOC106585947
LOC106585952	106585952	-2.37449634442089	1.90628174179696	-5.20634872971283	4.43406033150098e-05	0.00183401909228808	2.09355	WD repeat and FYVE domain-containing protein 3-like
LOC106586055	106586055	-3.07089032154957	-1.0424333491792	-4.07194518911106	0.000606048500380384	0.00782273056640106	-0.242249	microtubule-associated tumor suppressor 1 homolog A-like
LOC106586061	106586061	-3.65232522873919	-1.79295804063644	-6.41105771951506	3.13042181741635e-06	0.000429385742181677	4.66949	collagen alpha-3(VI) chain-like
LOC106586063	106586063	-4.52764931650384	-3.57157230453094	-3.89858576319044	0.000907089222458041	0.0100446747858476	-0.57745	carboxy-terminal domain RNA polymerase II polypeptide A small phosphatase 1-like
LOC106586129	106586129	-2.19118655613958	-3.00279004288001	-3.27895371052969	0.0037940117203882	0.0243550607111923	-1.85722	uncharacterized LOC106586129
LOC106586149	106586149	-3.19433294906509	-3.39908753036232	-3.67883371925928	0.00151086088691939	0.0136775670479986	-1.00308	acid-sensing ion channel 4-like
LOC106586163	106586163	-2.0478379685767	-2.39295189877799	-2.93458742608824	0.00826045750347867	0.040103458472367	-2.47883	uncharacterized LOC106586163
LOC106586175	106586175	-2.60930110544569	3.83450376373348	-3.02892982706887	0.00668703265465131	0.0352023007428086	-2.94124	catalase-like
LOC106586194	106586194	-2.03859931067713	4.11675339636983	-3.68592968719695	0.00148621995364923	0.0135936591097878	-1.39386	cordon-bleu protein-like 1
LOC106586243	106586243	-2.02858337415097	-2.12738974559863	-3.72248074804772	0.00136546614136511	0.0129586170737182	-1.09341	N-chimaerin-like
LOC106586280	106586280	-3.0790548119329	2.3887645092082	-7.4890580141517	3.41316403830026e-07	0.000129545767406478	6.83613	glycophorin-C-like
LOC106586303	106586303	-4.38733314871707	-4.0022637427806	-7.00211423665182	9.11029379528161e-07	0.000221723425658209	5.05086	receptor activity-modifying protein 1-like
LOC106586343	106586343	-2.45712043140351	-1.47753874950412	-3.86522544351015	0.000980236619239608	0.0105182834165436	-0.664758	inactive phospholipase C-like protein 1
LOC106586423	106586423	-2.09757234838318	-3.13819157379557	-3.74208135664945	0.00130477194120302	0.0125997902292251	-0.866386	uncharacterized LOC106586423
LOC106586448	106586448	-3.76349441668767	-2.40027039326587	-3.60341346977308	0.00179908910795195	0.0152624922403824	-1.15987	microtubule-associated protein 2-like
LOC106586462	106586462	-3.3838649631965	-3.73351442872874	-4.27065637230424	0.000381746479882683	0.00598568500155919	0.21314	zinc finger protein 385B-like
LOC106586465	106586465	-3.77965564831572	0.921018096085781	-2.79829094696387	0.011176155686748	0.0491311995936018	-2.85198	sperm-specific antigen 2-like
LOC106586468	106586468	-3.26909646482112	-0.580758322503905	-5.22096512304512	4.28963685893652e-05	0.00179961810197422	2.21556	calcium/calmodulin-dependent 3',5'-cyclic nucleotide phosphodiesterase 1A-like
LOC106586473	106586473	-3.31801885328436	-0.609110092293831	-4.77448860728381	0.000118931611936467	0.00305588202902557	1.29426	dnaJ homolog subfamily C member 10-like
LOC106586575	106586575	-3.1906383260355	-0.75015857563104	-8.09803090923723	1.04571688616401e-07	6.57128669109899e-05	7.92566	uncharacterized LOC106586575
LOC106586625	106586625	-2.84573255476356	-3.87096931130244	-4.25443475721988	0.000396416746286817	0.00612703766258125	0.168579	atypical chemokine receptor 3-like
LOC106586711	106586711	-2.27219578667777	-2.31540906268462	-3.99743665038104	0.000720771243004061	0.00874876146278799	-0.381202	NACHT, LRR and PYD domains-containing protein 12-like
LOC106586740	106586740	-2.58123002398221	-2.13241015690561	-4.35290859660881	0.000315340062373444	0.00531410503505996	0.400514	DNA repair protein REV1-like
LOC106586758	106586758	-2.21080745792871	1.17344916606957	-4.10283372206858	0.000564019432936505	0.00752869223411056	-0.275928	uncharacterized LOC106586758
LOC106586767	106586767	-2.74999896589202	-3.24209793334745	-4.14626892458672	0.000509806634757396	0.00710419098704959	-0.0324694	titin-like
LOC106586777	106586777	-2.79875729005907	-2.26047628388966	-2.90283069356996	0.00886618752050673	0.0420058928006403	-2.59604	sodium/hydrogen exchanger 2-like
LOC106586780	106586780	-2.51135747731166	1.78043140479766	-8.04823847050988	1.14977823443194e-07	7.02117305120564e-05	7.89903	SH3 and PX domain-containing protein 2A-like
LOC106586789	106586789	-2.4203405167556	-3.2066767285533	-4.168246535365	0.000484396611728427	0.00691733724735094	0.00589592	probable G-protein coupled receptor 82
LOC106586805	106586805	-4.3940363022445	-2.31038974501288	-8.26924209056163	7.56539755907082e-08	6.08078977505968e-05	8.11258	C-X-C chemokine receptor type 1-like
LOC106586819	106586819	-2.14359877439066	-1.34893456985537	-4.21748881404047	0.000431976765944361	0.00645677421495652	-0.0238802	major facilitator superfamily domain-containing protein 6-like
LOC106586938	106586938	-2.36050249443406	-2.0021341076699	-3.22109340999654	0.00432903940588856	0.0265658902770278	-2.08774	cytotoxic T-lymphocyte protein 4-like
LOC106586939	106586939	-4.33385378378159	-0.961612356444549	-8.31579574352707	6.93258685350468e-08	6.08078977505968e-05	8.29568	T-cell-specific surface glycoprotein CD28-like
LOC106587004	106587004	-2.66628750810384	1.44203388688796	-3.98226382661381	0.000746668207065008	0.00891489456185047	-0.586252	far upstream element-binding protein 3-like
LOC106587006	106587006	-2.46483451214267	-2.42947393177232	-3.5779173020034	0.00190832673091515	0.0158371785481879	-1.23313	uncharacterized LOC106587006
LOC106587033	106587033	-3.45607452691809	-2.4180858283499	-6.70903203957556	1.67045289021203e-06	0.000304765356707591	5.21879	uncharacterized LOC106587033
LOC106587081	106587081	-5.65952551025465	-2.72880320825358	-7.05664077385297	8.14888237328067e-07	0.000208922414800767	5.57025	ryanodine receptor 3-like
LOC106587085	106587085	-3.22885487355788	-1.88599974922295	-5.07001581457748	6.04432630191295e-05	0.00213800920297089	1.87798	transmembrane protein 138
LOC106587093	106587093	-4.27052977090329	-2.59367253886647	-5.96617469923779	8.16743199852343e-06	0.000727616368971904	3.76714	flocculation protein FLO11-like
LOC106587127	106587127	-2.37570703726933	-3.42796145883779	-3.07634917043235	0.0060097801018006	0.032938066987447	-2.2588	uncharacterized LOC106587127
LOC106587138	106587138	-3.00884867467997	0.659362383329765	-6.38311073036788	3.32234134542726e-06	0.000435875611045	4.6567	two pore calcium channel protein 2-like
LOC106587151	106587151	-4.0096948125641	-2.87111107863823	-5.51849061885267	2.1962210494311e-05	0.00123149425319865	2.66469	V-set and immunoglobulin domain-containing protein 1-like
LOC106587175	106587175	-5.50592475952484	-3.50471503437997	-3.87316919877404	0.000962303053190347	0.0103855753034868	-0.598358	borealin-2-like
LOC106587178	106587178	-4.36182781388093	-2.12658129403782	-4.1762200479174	0.000475494928714978	0.00683865803453598	0.0314598	polyamine-modulated factor 1-binding protein 1-like
LOC106587183	106587183	-3.23356828980509	-1.4050408615851	-2.81300968405473	0.0108191742678254	0.0480969936411891	-2.80313	glycine cleavage system H protein, mitochondrial-like
LOC106587188	106587188	-3.68259513328105	-1.98328209420273	-3.85825164698761	0.000996254401816732	0.0106142977858056	-0.663197	polycystic kidney disease protein 1-like 2
LOC106587197	106587197	-2.70905425051878	-1.93395381158166	-4.70639845030414	0.000139127141375423	0.00333527778032473	1.1465	ras association domain-containing protein 10-like
LOC106587200	106587200	-5.40024892934817	-2.07817564256242	-3.21603695068329	0.00437914893887304	0.0267401239749166	-1.99749	polypeptide N-acetylgalactosaminyltransferase 18
LOC106587208	106587208	-2.34964996460262	-0.51903941588152	-4.68774538114578	0.000145242528192694	0.00342564294373583	1.05977	AT-rich interactive domain-containing protein 3B-like
LOC106587219	106587219	-2.44196793233767	-3.23829523427837	-3.22710020882478	0.00427023832204163	0.0263252981431884	-1.93024	uncharacterized LOC106587219
LOC106587226	106587226	-3.66932056732515	-3.81630519985087	-4.18419819182152	0.000466752176032487	0.00677163653746312	-0.0283542	uncharacterized LOC106587226
LOC106587237	106587237	-3.97192841835453	0.0996231862765184	-3.15909298788108	0.00498396612112735	0.0291309188696887	-2.01368	immunoglobulin superfamily DCC subclass member 4-like
LOC106587278	106587278	-2.75843323717706	-0.101562936839392	-3.69425168919816	0.00145782837553414	0.0134578075391913	-1.10708	skin secretory protein xP2-like
LOC106587376	106587376	-4.10650970359153	-3.45527932313328	-3.89104001211192	0.000923143550815591	0.0101223308187047	-0.564724	carboxylesterase 3-like
LOC106587409	106587409	-2.08104365118317	1.97412795936437	-3.16315252935851	0.00493828339616728	0.0289590299211879	-2.59964	lysozyme g-like
LOC106587554	106587554	-2.38559112433293	-0.602908815049589	-5.76870546631529	1.25990122297296e-05	0.000918910366239564	3.37915	uncharacterized LOC106587554
LOC106587577	106587577	-2.47633756286559	-1.72345503024009	-3.00061210193963	0.00712607451854279	0.0365362897596268	-2.43879	protein naked cuticle homolog 1-like
LOC106587589	106587589	-2.3079645791441	-2.68806183866551	-2.8975681829819	0.00897060341756761	0.0423317940315042	-2.6655	uncharacterized LOC106587589
LOC106587606	106587606	-4.28027394466433	-1.33403159822064	-3.41927264799269	0.00275087334765626	0.0198631069990652	-1.51654	epithelial splicing regulatory protein 2-like
LOC106587617	106587617	-4.81280219823529	1.23433183981546	-3.71318356220335	0.00139522617643497	0.0130835460799261	-0.949769	epithelial splicing regulatory protein 2-like
LOC106587661	106587661	-2.40286938409658	-2.32095763748134	-3.34002763839487	0.00329941691404092	0.0222297212707986	-1.67026	uncharacterized LOC106587661
LOC106587731	106587731	-2.78354098375733	-2.21227577214496	-3.58309965878158	0.00188560518983925	0.0157263312406112	-1.18706	homer protein homolog 2-like
LOC106587812	106587812	-4.2903514423942	-3.01367977736046	-4.12721951059705	0.00053290898741447	0.00729054226122297	-0.0858133	guanosine-3',5'-bis(diphosphate) 3'-pyrophosphohydrolase MESH1-like
LOC106587919	106587919	-2.02316497743652	-0.942932960766384	-3.06807219370124	0.00612300434318144	0.0333031941490027	-2.29571	uncharacterized LOC106587919
LOC106587948	106587948	-2.44617121893535	0.0078387125761819	-4.85037930766569	9.9893840516047e-05	0.00277964749591711	1.41244	tumor protein p53-inducible protein 11-like
LOC106587999	106587999	-3.10832177715266	-4.05680562532777	-4.31533972767198	0.000344094570568574	0.00558313804375587	0.259374	transient receptor potential cation channel subfamily M member 1-like
LOC106588004	106588004	-2.94298932929219	-1.0451909267586	-3.58896993658553	0.00186019012005883	0.0156252509573266	-1.26486	uncharacterized LOC106588004
LOC106588084	106588084	-2.61878022732052	2.40687288708301	-5.80093364447937	1.17348121612597e-05	0.000879744199214439	3.28455	integrin alpha-L-like
LOC106588167	106588167	-2.15072078530497	1.2970352505374	-3.80304700059385	0.00113258900623742	0.0114931032831023	-0.945383	cingulin-like
LOC106588172	106588172	-2.24590922984784	1.13895457584453	-5.14580678056869	5.08698477862323e-05	0.00195930585750963	1.93165	ephrin-A1-like
LOC106588186	106588186	-2.66094475176246	0.654588247133147	-6.21034407673243	4.81018312680462e-06	0.000544124875871974	4.29	uncharacterized LOC106588186
LOC106588189	106588189	-3.18489906035941	0.59074593854213	-2.82083290521273	0.0106338980688943	0.0475249634786274	-2.88047	ceramide synthase 2-like
LOC106588210	106588210	-2.09628534820186	1.46943398030875	-3.58596584392458	0.00187315363128763	0.0156730786896926	-1.34614	lysosomal thioesterase PPT2-A-like
LOC106588230	106588230	-2.23868319419882	-2.54139581232262	-2.8032507041837	0.0110546245634497	0.0487628868647257	-2.76026	nuclear factor of activated T-cells, cytoplasmic 1-like
LOC106588252	106588252	-3.16022903706968	-3.63744343519862	-4.0758917829583	0.000600508617331596	0.00779765465716843	-0.225302	uncharacterized LOC106588252
LOC106588347	106588347	-2.81840068705581	-2.36996465390036	-3.73651788406364	0.0013217222043817	0.0127013911177007	-0.98257	protein AF1q-like
LOC106588362	106588362	-2.04221684761058	-0.516259026978678	-4.37276308191375	0.000301132699263417	0.0051773642606178	0.326242	leucine-rich repeat-containing protein 16A-like
LOC106588421	106588421	-4.00700447101807	1.09197377099228	-3.92647072022458	0.000850137505740439	0.00964618860398595	-0.622355	triosephosphate isomerase A-like
LOC106588423	106588423	-2.07044785938364	-1.71503609011196	-3.56025786278667	0.00198780161097218	0.0162083770104665	-1.31961	uncharacterized LOC106588423
LOC106588478	106588478	-2.64145614871451	3.27261824506842	-6.15292085473828	5.44433369067329e-06	0.000589480821678196	4.03472	elongation factor 1-alpha-like
LOC106588489	106588489	-2.14166388068336	1.10614203438912	-4.09924733926682	0.000568745662638681	0.00754560806479204	-0.223939	signal-induced proliferation-associated 1-like protein 1
LOC106588537	106588537	-2.08073076581248	1.14066180487504	-3.61820172151374	0.00173858482129912	0.0149640240938402	-1.6419	C-C chemokine receptor type 7-like
LOC106588553	106588553	-2.36266346705785	2.3449856080749	-5.50877638131422	2.24443082716697e-05	0.00124803731392765	2.63402	uncharacterized LOC106588553
LOC106588562	106588562	-4.31833884338709	-2.03189985785987	-3.07782130132609	0.00598985585589753	0.0328839744641178	-2.16701	thrombospondin-3b-like
LOC106588580	106588580	-2.80254548923142	-2.46538498523045	-3.70075344947277	0.00143602127117858	0.0133380006675342	-1.00819	synaptic vesicle glycoprotein 2A-like
LOC106588663	106588663	-3.27612740068379	-2.1353658872654	-4.34552600319776	0.000320793174728211	0.00536561731395502	0.384402	glycoprotein endo-alpha-1,2-mannosidase-like protein
LOC106588693	106588693	-2.13556464719322	0.17333735686073	-4.70571554908972	0.000139346368906486	0.00333730491422522	1.067	adenylate cyclase type 2-like
LOC106588718	106588718	-3.02889517389519	-3.38299837132819	-3.04301599497437	0.00647849495554167	0.0345595189925068	-2.26083	neurexophilin-1-like
LOC106588826	106588826	-3.06345594766383	-2.73776973701352	-3.17723998011682	0.00478289288510744	0.0284013862162692	-2.0358	collagen alpha-2(VIII) chain-like
LOC106588844	106588844	-4.61320960395644	-1.30421660118376	-6.94965522726435	1.01459800880328e-06	0.000228548190764632	5.768	sorting nexin-10B-like
LOC106588851	106588851	-4.7161543885191	-1.45736456960144	-3.87345926606041	0.000961654423993452	0.0103828381420523	-0.616121	uncharacterized LOC106588851
LOC106588859	106588859	-3.01594217322418	-3.28472180720753	-3.3006608640606	0.003610431856256	0.0235822567725037	-1.74731	TLR4 interactor with leucine rich repeats-like
LOC106588898	106588898	-3.7562884800909	-3.10684781098853	-5.4597785352328	2.50459695347814e-05	0.00133735124450742	2.53831	xylosyltransferase 1-like
LOC106588928	106588928	-2.21510151896019	-0.630564775727105	-4.4711561982959	0.000239678005917546	0.00457376449246971	0.604807	peroxisome biogenesis factor 1-like
LOC106588952	106588952	-2.46323452913283	0.581058504958293	-5.21990490991421	4.2999497337558e-05	0.00179961810197422	2.16915	uncharacterized LOC106588952
LOC106589039	106589039	-3.48910454094043	-3.04245230162647	-5.45072865339098	2.55592109041869e-05	0.00135350777090978	2.63082	protein 4.1-like
LOC106589043	106589043	-2.25788365153376	0.555601823430464	-6.18657550592667	5.06292621496481e-06	0.000563239188452708	4.25088	syntaxin-12-like
LOC106589051	106589051	-2.7101754525706	-2.90988125837633	-2.97733238684102	0.00750773652202242	0.0377138556429322	-2.40365	SH3 domain-binding protein 5-like
LOC106589061	106589061	-2.59632589364825	2.36129411387282	-4.46393057240036	0.000243726259312725	0.0046091160727912	0.428398	transcription factor SOX-4-like
LOC106589223	106589223	-3.12288683064811	-2.07253628533569	-5.07823553727999	5.93219731701954e-05	0.00213089603304191	1.93834	uncharacterized LOC106589223
LOC106589243	106589243	-3.46865548787439	-0.107403784224099	-3.41425383804619	0.0027827855093761	0.0200348626190581	-1.52219	uncharacterized LOC106589243
LOC106589256	106589256	-4.06655549711081	-2.81858503983368	-6.72838094302416	1.60434549239965e-06	0.000297699158606268	4.92296	synapse differentiation-inducing gene protein 1-like
LOC106589283	106589283	-2.36848562966458	-0.613456259606677	-7.1538195189049	6.6866405361756e-07	0.000191946588929909	6.1962	src kinase-associated phosphoprotein 1-like
LOC106589292	106589292	-2.03423055941789	-1.07872541570108	-5.02660807352969	6.67322274595438e-05	0.00225647317187794	1.78867	eomesodermin-like
LOC106589295	106589295	-2.50227345927179	0.410248947733658	-2.97367315434695	0.00756949431570659	0.0378711509142442	-2.72912	neuronal-specific septin-3-like
LOC106589342	106589342	-3.15242873692725	0.0514853747619915	-3.0138314371413	0.00691776068443681	0.0359099034870077	-2.40087	transcription factor Sox-9-A-like
LOC106589382	106589382	-2.36668699893633	-1.85858631363384	-4.12653477301416	0.000533758651562738	0.0072962222512764	-0.0961008	ankyrin repeat domain-containing protein 1-like
LOC106589383	106589383	-2.80386204861835	0.388493862158267	-5.60183635450387	1.82368582745604e-05	0.00112471680235167	3.01842	ribonuclease P protein subunit p30-like
LOC106589389	106589389	-2.36239135511939	-1.21279466525878	-5.53407077498438	2.12109776908144e-05	0.00120612245159485	2.85991	renalase-like
LOC106589400	106589400	-3.42657579250999	-1.06296179262688	-3.58048763419416	0.0018970237673962	0.0157823274812251	-1.35456	tartrate-resistant acid phosphatase type 5-like
LOC106589408	106589408	-4.2648050457725	-1.34912555894012	-3.9988113927398	0.000718469612408392	0.00873344929509528	-0.349991	DNA-directed RNA polymerase II subunit 1-like
LOC106589417	106589417	-2.57770746293723	1.67191402943897	-3.01786272853746	0.00685541385660422	0.0357025786614839	-2.82014	neuronal-specific septin-3-like
LOC106589454	106589454	-3.67325061724459	1.23840965980478	-5.67235511470222	1.55922154074443e-05	0.00103520696146373	3.13787	probable ATP-dependent RNA helicase DDX17
LOC106589473	106589473	-2.11288852429131	-1.85607250071779	-4.66912453365367	0.000151618633822568	0.00350465480768395	1.07075	uncharacterized LOC106589473
LOC106589482	106589482	-2.626184474036	-2.74612723124111	-4.82611979594266	0.000105617760025835	0.00286764598886638	1.39734	uncharacterized LOC106589482
LOC106589486	106589486	-2.63691690181957	-1.6727107169359	-3.07148570010587	0.00607606133475622	0.0331391029537386	-2.21737	urokinase plasminogen activator surface receptor-like
LOC106589498	106589498	-4.66257377284245	-4.1981665466443	-6.65200461185219	1.88210952414354e-06	0.000329328263301944	4.45661	germ cell-specific gene 1-like protein
LOC106589594	106589594	-4.29022379049642	1.81619275834162	-3.69422138284568	0.00145793078838281	0.0134578075391913	-0.974389	monocarboxylate transporter 7-like
LOC106589678	106589678	-2.78862889277504	-1.83774355488385	-5.15142481089362	5.02248010319179e-05	0.00195036896699239	2.0931	uncharacterized LOC106589678
LOC106589700	106589700	-3.20577695660621	-1.21651031556341	-4.89637434213479	8.98899074717565e-05	0.00262753910561046	1.53631	protein FAM178A-like
LOC106589723	106589723	-2.24349259934402	0.621545570982336	-3.82821198538123	0.00106828116582447	0.0110567923683762	-1.00398	polycomb group RING finger protein 5-B-like
LOC106589727	106589727	-2.55751849141445	-1.84347596258477	-3.54608303097983	0.00205394996703387	0.0165588006703791	-1.33867	fibulin-7-like
LOC106589772	106589772	-2.19158396545765	4.43184382614263	-3.00228468056565	0.00709938656251298	0.0364475691055581	-3.03362	stromal cell-derived factor 1-like
LOC106589828	106589828	-5.48499044273701	-2.49672993528553	-3.77921197815405	0.00119704043548474	0.0118946154041983	-0.790144	tetraspanin-15-like
LOC106589830	106589830	-2.52954768204555	-0.232295438156574	-5.79743651958647	1.18255758728683e-05	0.000884574145358917	3.4518	zinc finger protein OZF-like
LOC106589842	106589842	-3.47212150664241	-0.183667008059737	-4.76226536019912	0.000122325019410711	0.00310537271498726	1.26688	uncharacterized LOC106589842
LOC106589844	106589844	-2.2735096343157	-1.50643306192945	-2.80761436678674	0.0109487453023871	0.0484891762096447	-2.86747	RING finger protein 157-like
LOC106589847	106589847	-3.56701564988599	-3.45235740323151	-3.42033427129339	0.00274416920781783	0.0198419089373024	-1.51394	alpha-N-acetylgalactosaminide alpha-2,6-sialyltransferase 1-like
LOC106589861	106589861	-4.57704318919028	-0.154007881399288	-4.43571032969743	0.000260208176772473	0.00478868593155085	0.549431	hepatic leukemia factor-like
LOC106589863	106589863	-2.9070439885791	-1.15030163136389	-3.68185879752469	0.00150030713107034	0.013647259489604	-1.06878	transmembrane protease serine 9-like
LOC106589886	106589886	-2.93824949937514	-2.80970115327233	-3.43180448081196	0.00267275079271521	0.0195443083222585	-1.50174	otopetrin-3-like
LOC106590020	106590020	-2.43133850288984	-1.98138912168756	-3.17044336585759	0.00485725897542833	0.0286655947897972	-2.06215	MAGUK p55 subfamily member 7-like
LOC106590061	106590061	-2.67460858897545	-0.971441444791605	-3.77496641124175	0.00120889708130207	0.0119624907433145	-0.823854	succinate--hydroxymethylglutarate CoA-transferase-like
LOC106590081	106590081	-3.07754148083025	-0.377853209680621	-3.82824627444667	0.00106819606672126	0.0110567923683762	-0.699489	succinate--hydroxymethylglutarate CoA-transferase-like
LOC106590128	106590128	-3.51049518965961	-0.754723805361154	-5.12917830511398	5.28289218657265e-05	0.00200487250822858	2.00934	plexin domain-containing protein 2-like
LOC106590142	106590142	-3.41262868044243	-1.70918393100911	-3.45670530830704	0.0025239365467409	0.0188375406352978	-1.44349	EMILIN-2-like
LOC106590219	106590219	-3.27700067087924	-0.436100391889501	-2.85126858092495	0.0099415723725722	0.0453665284925557	-2.96959	kinesin-like protein KIF20A
LOC106590221	106590221	-2.37954952721624	-1.62038972433816	-3.43415286292178	0.00265835562846071	0.0194729622982511	-1.54262	hypoxanthine-guanine phosphoribosyltransferase-like
LOC106590371	106590371	-2.65842976105485	-1.43930728356936	-5.11204387762436	5.49279809460914e-05	0.00205435542099714	1.98357	sodium channel protein type 4 subunit alpha-like
LOC106590397	106590397	-3.26174155997268	-3.67080680094591	-4.40332865226749	0.000280509004782507	0.00498737263099033	0.474448	tripartite motif-containing protein 55-like
LOC106590435	106590435	-4.39565132225051	-2.75138581033381	-3.50121728368325	0.00227795874378034	0.0176715158813212	-1.39251	beta-1,3-galactosyltransferase 2-like
LOC106590441	106590441	-2.64152414215167	-3.11490161523585	-3.74870206275706	0.00128488142464701	0.0124794758612477	-0.852294	protein shisa-2-like
LOC106590443	106590443	-3.14769658595397	-1.71750632712163	-4.33920369929423	0.000325538433869498	0.00539883151606537	0.367916	phospholipid-transporting ATPase IB-like
LOC106590445	106590445	-3.26553702240278	-0.675492927074364	-6.18642606816138	5.06455770001542e-06	0.000563239188452708	4.1772	wiskott-Aldrich syndrome protein family member 3-like
LOC106590449	106590449	-4.56490314372151	0.0917468210722201	-3.60469494399048	0.00179376479494149	0.0152341140747752	-1.18032	transcription factor IIIA-like
LOC106590473	106590473	-4.70504329054557	0.199945612114359	-3.16120015584204	0.00496020272596404	0.0290485385796387	-2.04409	GRAM domain-containing protein 1C-like
LOC106590481	106590481	-3.43274516686587	-2.59413152605412	-5.15136765633439	5.0231321278164e-05	0.00195036896699239	2.05459	diamine acetyltransferase 1-like
LOC106590611	106590611	-2.74828375790266	-2.73585412314966	-5.75081101535201	1.31067221799787e-05	0.000946759298727993	3.30043	semaphorin-5A-like
LOC106590654	106590654	-3.1560203685792	-3.39026667538103	-2.92918092206339	0.00836069019204233	0.0403973731534935	-2.45204	PR domain zinc finger protein 14-like
LOC106590710	106590710	-2.02486441996786	-1.54017696789278	-3.21307850414162	0.0044087288953207	0.0268331184196472	-2.02755	uncharacterized LOC106590710
LOC106590799	106590799	-2.59534734259746	-2.38894837534089	-3.10998150587714	0.00557023402571526	0.0314106581577691	-2.1395	zinc finger protein 239-like
LOC106590850	106590850	-2.90990460198133	-0.0940796834994025	-4.96649768960571	7.65555793493577e-05	0.00241881061902872	1.62022	synaptogyrin-1-like
LOC106590957	106590957	-3.3778541927759	-4.09303499596731	-2.88066656520068	0.00931400527283171	0.0434050480218296	-2.539	protein NLRC3-like
LOC106590976	106590976	-2.7943288083157	-2.79642019869067	-3.27610830022077	0.00381874206722415	0.0244623824279592	-1.8291	serine palmitoyltransferase 3-like
LOC106591075	106591075	-2.06469905383868	-1.70691365331475	-3.42420251221355	0.00271987682096816	0.0197427670000079	-1.52941	zinc finger protein 2 homolog
LOC106591090	106591090	-2.21021035004827	-2.29982146577219	-2.94915820634744	0.00799605237683318	0.0392682285609474	-2.56745	neurobeachin-like
LOC106591160	106591160	-2.61339094521486	-2.32877965034966	-4.09857941140124	0.000569630243594657	0.00754866650503246	-0.179513	uncharacterized LOC106591160
LOC106591189	106591189	-2.69980978209033	-1.85458833474114	-4.90027746284938	8.90892199059846e-05	0.00261551620608601	1.54462	tumor necrosis factor ligand superfamily member 13B-like
LOC106591239	106591239	-2.63022470284991	2.66944262924222	-2.97608770259094	0.00752868863097715	0.0377779509458828	-2.54369	zinc transporter ZIP8-like
LOC106591251	106591251	-2.68422626872826	-0.0954624373732542	-5.04428547598611	6.40945192595997e-05	0.00220110278512568	1.8589	uncharacterized LOC106591251
LOC106591258	106591258	-3.93139429647454	-3.31069463456004	-5.32113357896159	3.4206105741641e-05	0.00159119981639717	2.23098	guanylate cyclase soluble subunit alpha-2-like
LOC106591274	106591274	-2.12830791099204	-2.77355143407295	-3.38259615097687	0.0029926244568662	0.0209572948618934	-1.64879	uncharacterized LOC106591274
LOC106591333	106591333	-2.99651651214919	-2.08594882567116	-2.98651438000946	0.00735490230369758	0.0372076741635769	-2.36534	ligand-dependent corepressor-like
LOC106591453	106591453	-2.14129121725448	-2.6813313615819	-4.56111826241268	0.000194601868817791	0.00405312196952828	0.838489	calcium-binding and coiled-coil domain-containing protein 1-like
LOC106591571	106591571	-2.76781748229918	-2.11743081704253	-3.06536098539652	0.00616053941839525	0.0334261513580328	-2.28085	leucine-rich repeat-containing protein 17-like
LOC106591625	106591625	-2.10944473272898	-1.68773872821163	-4.47721751263538	0.000236334383323486	0.00453459588568082	0.663545	echinoderm microtubule-associated protein-like 5
LOC106591788	106591788	-2.4991640505968	0.410608651059706	-3.30583967111268	0.00356793430391569	0.023411428800408	-2.00124	cartilage acidic protein 1-like
LOC106591810	106591810	-2.16409834861977	-0.648090101343262	-3.68350760513193	0.00149458562287316	0.0136258901355739	-1.05816	uncharacterized LOC106591810
LOC106591897	106591897	-2.84410737289252	-0.731351704312141	-6.29105745875346	4.04455873644614e-06	0.000492925147824704	4.45521	uncharacterized LOC106591897
LOC106591918	106591918	-2.66086288889644	-1.31702532268256	-3.75370026861222	0.00127006494155918	0.0123797701573389	-0.848585	cartilage acidic protein 1-like
LOC106591983	106591983	-3.10989926183803	-1.4453981648953	-2.82383002279799	0.0105637251777086	0.0473145362462699	-2.78119	putative pre-mRNA-splicing factor ATP-dependent RNA helicase DHX32
LOC106592106	106592106	-2.97690124953877	1.11825434865028	-2.78847270693613	0.0114205117123125	0.0498012602401621	-2.7699	kremen protein 1-like
LOC106592169	106592169	-2.30720036084579	-0.697061083088455	-5.12525226052447	5.33025627200025e-05	0.00201605427474844	2.03771	gastrula zinc finger protein XlCGF52.1-like
LOC106592338	106592338	-2.48450978588449	3.28046057475613	-3.31547550570577	0.00349016070087406	0.0230839971050721	-2.27797	uncharacterized LOC106592338
LOC106592374	106592374	-5.41243988478006	-3.70294598046642	-9.03335619610507	1.86852524883472e-08	2.61484537530679e-05	8.52273	myosin-binding protein C, fast-type-like
LOC106592418	106592418	-2.72871722151334	0.538680062131701	-5.83038713015379	1.09981297580874e-05	0.000857037554652257	3.51897	zinc finger protein 135-like
LOC106592435	106592435	-2.61216407470933	-2.23566418282042	-3.43832304399051	0.00263298072101563	0.0193650508740995	-1.48683	b(0,+)-type amino acid transporter 1-like
LOC106592522	106592522	-2.23091164161959	-2.44827501414252	-3.14560811688428	0.00513868285136611	0.0297462602974806	-2.20102	ectonucleoside triphosphate diphosphohydrolase 1-like
LOC106592550	106592550	-2.28005313602044	0.621439215118137	-5.67134904567201	1.56270448836454e-05	0.00103520696146373	3.01883	CD97 antigen-like
LOC106592589	106592589	-3.87792970901741	0.104021911445048	-2.83043249125308	0.0104106986559093	0.0468298945849335	-3.18563	Ig heavy chain V region 3-like
LOC106592598	106592598	-2.36893922147357	-2.07811951480566	-3.63927430523726	0.0016558296446419	0.0145215866099166	-1.08968	uncharacterized LOC106592598
LOC106592698	106592698	-3.1965763402701	-3.69669315677922	-4.0673474596461	0.00061256688139735	0.00787614933090535	-0.216261	uncharacterized LOC106592698
LOC106592699	106592699	-2.50495213317096	-1.29613732552838	-4.16801777888978	0.000484654446779841	0.00691733724735094	-0.098389	cysteine-rich protein 2-like
LOC106592708	106592708	-4.09774522678839	-2.37457311090624	-4.97168258476007	7.56532160078943e-05	0.00240299514522071	1.51749	uncharacterized LOC106592708
LOC106592722	106592722	-2.58045144472627	-2.31984021892989	-4.24238560198349	0.000407678770385376	0.00624079269925398	0.170185	E3 ubiquitin-protein ligase TRIM22-like
LOC106592780	106592780	-2.70698713568566	-1.56474612024688	-3.63397845021236	0.00167625326547237	0.0146309328014652	-1.11207	kremen protein 1-like
LOC106592858	106592858	-2.92159706501675	-1.72638815886761	-2.80298602374368	0.0110610781145824	0.0487730879537105	-2.71986	small G protein signaling modulator 3-like
LOC106592870	106592870	-2.83453426227908	-1.10472399324373	-3.2541528488812	0.00401493294027324	0.0252898607899507	-1.8682	zinc finger protein 501-like
LOC106592889	106592889	-2.88494761152785	-0.392311374617031	-4.60013909403813	0.000177809200179312	0.00383551688967398	0.833278	CD97 antigen-like
LOC106592911	106592911	-4.35339412306417	-2.87547418430808	-3.86889634280921	0.000971908341937099	0.010452293811175	-0.62279	uncharacterized LOC106592911
LOC106592932	106592932	-2.84256981682292	-3.40677456356715	-3.00854823083776	0.00700029930116776	0.0361278877043066	-2.31716	PHD finger protein 21B-like
LOC106592955	106592955	-2.70028806796188	-2.30686264411436	-4.58491012350054	0.000184181590783146	0.00391134687490156	0.889633	uncharacterized LOC106592955
LOC106592978	106592978	-4.38078806626889	-3.10028189446225	-3.56047178582276	0.00198681959257395	0.0162043037484673	-1.23547	uncharacterized LOC106592978
LOC106592998	106592998	-3.18364514582174	-2.36155573145685	-4.06215764842413	0.000620008952409751	0.00793697058881371	-0.227249	uncharacterized LOC106592998
LOC106593059	106593059	-2.46999288911663	3.21899970315087	-3.63585507999483	0.00166898764190832	0.01459755701592	-1.34273	uncharacterized LOC106593059
LOC106593200	106593200	-3.32382834593611	-2.8782594067459	-3.32181358993309	0.00343991130052226	0.0228828487854772	-1.70206	Krueppel-like factor 5
LOC106593325	106593325	-3.38756275364622	-3.33958729972901	-4.86163810255432	9.73452141910742e-05	0.00274281574146092	1.45396	CUB and sushi domain-containing protein 3-like
LOC106593341	106593341	-2.3750338094989	3.17760159802172	-3.77940608846841	0.00119650111056223	0.0118946154041983	-0.966343	cytochrome P450 3A27-like
LOC106593370	106593370	-2.27846271834782	-0.376739776109662	-4.97429822957299	7.52021028418595e-05	0.0023986114207471	1.70198	transmembrane protease serine 9-like
LOC106593399	106593399	-2.03504281737083	-1.95023165276351	-3.95562192993822	0.000794407436947925	0.00924496471841061	-0.53478	uncharacterized protein PB18E9.04c-like
LOC106593551	106593551	-2.93040454714832	-2.48259915826441	-4.83261257798403	0.000104054000301942	0.00284821324705871	1.41671	Ig kappa chain V-III region VH-like
LOC106593574	106593574	-2.20022438166261	-1.10547915747176	-3.43186830587966	0.0026723585456054	0.0195443083222585	-1.66211	tyrosine-protein kinase Fyn-like
LOC106593625	106593625	-3.38326357301795	0.0317580268678673	-3.22289996549112	0.0043112723444023	0.0265011151915132	-2.27989	transmembrane protein 26-like
LOC106593687	106593687	-2.13526218535568	-2.03455369105792	-2.79115502304664	0.0113532523490578	0.0496562486515766	-2.76608	mothers against decapentaplegic homolog 3-like
LOC106593697	106593697	-2.47390666804642	-2.06205932838094	-2.98135946261628	0.00744033235160637	0.0375122910546369	-2.47283	integral membrane protein GPR155-like
LOC106593759	106593759	-2.56672563715912	2.95699560346894	-4.84835313858144	0.000100359632085021	0.00278798891911292	1.39112	cytochrome P450 3A27-like
LOC106593996	106593996	-3.36132152307934	-1.3437670305065	-3.79197549244091	0.00116208667359886	0.0117066115835306	-0.765266	RING finger protein 150-like
LOC106594195	106594195	-2.89003717750652	-2.50091574645451	-4.59850026366418	0.000178484120851546	0.00384513642265557	0.905049	zinc finger protein 501-like
LOC106594214	106594214	-2.67480205548439	-1.80863033026207	-4.56654427278309	0.000192174186328206	0.00402515114840356	0.853632	uncharacterized LOC106594214
LOC106594360	106594360	-3.22934269065482	-0.925253879289664	-4.26346840883901	0.000388178543850311	0.00604982114791487	0.130657	zinc finger protein 135-like
LOC106594395	106594395	-2.80503139170369	-2.68529567559568	-3.50585881372279	0.00225371042569263	0.0175296707636203	-1.3407	integral membrane protein GPR155-like
LOC106594515	106594515	-2.21805990708523	1.1621585782905	-4.53638959023108	0.000206063920046146	0.00418938427280257	0.736224	uncharacterized LOC106594515
LOC106594602	106594602	-5.38495100343328	-4.37059418134737	-6.25967289521099	4.32617720149329e-06	0.00051524463648707	3.9149	ladderlectin-like
LOC106594634	106594634	-2.63661268728448	-0.338061313957344	-5.06992085109031	6.04563425615306e-05	0.00213800920297089	1.88855	nuclear receptor ROR-alpha-like
LOC106594799	106594799	-2.1521122123981	-2.176742075888	-3.04768061613638	0.0064108352202891	0.0343568392705648	-2.27375	zinc finger protein 345-like
LOC106594885	106594885	-2.84664704089583	-0.0370061015175771	-5.84420044566659	1.06691220678573e-05	0.000839187666911137	3.53426	exocyst complex component 6-like
LOC106594946	106594946	-3.33342196866557	-2.93352390492711	-5.99445755912994	7.67872624688711e-06	0.000709211052042336	3.70832	tyrosine-protein kinase ITK/TSK-like
LOC106595082	106595082	-2.72021493972657	-0.260548311827445	-3.75104467747226	0.00127791583562184	0.0124297947452057	-0.850066	uncharacterized LOC106595082
LOC106595137	106595137	-3.97364714210444	-2.77655642149159	-3.13462870357332	0.00526809257309329	0.0302966540737227	-2.06103	immunoglobulin-like domain-containing receptor 1
LOC106595290	106595290	-4.17263763963689	-3.61793124851577	-5.16443303890403	4.8762989506404e-05	0.00192903859312378	1.92703	uncharacterized LOC106595290
LOC106595311	106595311	-3.00742071446461	-3.64761288592473	-3.95430294897448	0.000796848453083858	0.00926053707448944	-0.431265	IgGFc-binding protein-like
LOC106595356	106595356	-3.74353110030337	-1.70975234325726	-5.00344119842137	7.0356861285037e-05	0.00233254769542809	1.76248	CD97 antigen-like
LOC106595366	106595366	-2.24369652107452	1.29302451814921	-5.02018572286388	6.77176202366886e-05	0.00227664063390333	1.77626	uncharacterized LOC106595366
LOC106595411	106595411	-3.13173715467506	-3.19557274447554	-5.08128977972661	5.89107391009313e-05	0.00212750116499342	1.85345	pro-interleukin-16-like
LOC106595507	106595507	-2.39101351652104	-0.650048020704053	-3.92321255926228	0.000856603605506105	0.00967371293478237	-0.551557	kinesin-like protein KIF26A
LOC106595640	106595640	-2.80333238700025	-0.702543218243523	-5.68518866746796	1.51548298234677e-05	0.00102412497877462	3.16506	uncharacterized LOC106595640
LOC106595804	106595804	-2.88903339169849	-2.46000299694734	-3.57476277411696	0.00192228959441779	0.0158941453269611	-1.20455	chromodomain-helicase-DNA-binding protein 4 pseudogene
LOC106595898	106595898	-2.21795556620154	-0.499783702391212	-6.29034756512111	4.0507157982379e-06	0.000492925147824704	4.4381	uncharacterized LOC106595898
LOC106595914	106595914	-2.77796419665199	-3.2632576471687	-4.78546447044279	0.000115965783235835	0.00303099361537646	1.28071	zinc finger protein 239-like
LOC106596025	106596025	-5.19992345445197	-2.89903487434652	-4.17994064798456	0.000471397512478303	0.00680668824337759	0.0353047	uncharacterized LOC106596025
LOC106596152	106596152	-2.34176701170936	-1.41034280092674	-2.93708503391522	0.00821454518546224	0.0399730153290248	-2.55983	b(0,+)-type amino acid transporter 1-like
LOC106596422	106596422	-2.15095946751565	-1.74240632165159	-3.44702819245811	0.00258077604638721	0.0191173233996385	-1.5457	ZZ-type zinc finger-containing protein 3-like
LOC106596653	106596653	-2.21409446708471	-3.07191309186473	-3.49859114964117	0.00229179185653869	0.0177383942395544	-1.36848	uncharacterized LOC106596653
LOC106596897	106596897	-2.00071752891016	-1.22459362453758	-4.00644368452402	0.000705824256468301	0.00862656967894628	-0.437902	collagen alpha-1(XI) chain-like
LOC106597516	106597516	-2.23720154976802	-2.05368666191339	-4.12399795355326	0.000536918330450418	0.00733046302703567	-0.171824	uncharacterized LOC106597516
LOC106598192	106598192	-3.19431315943011	-3.15572096869694	-3.14050295383037	0.00519846629788748	0.0300198915200909	-2.05465	uncharacterized LOC106598192
LOC106598320	106598320	-2.40056110670358	-1.95233035596846	-5.2203293333033	4.29581826741653e-05	0.00179961810197422	2.23619	uncharacterized LOC106598320
LOC106598376	106598376	-2.02626182108799	1.4279193452589	-3.73872456383714	0.00131497311985854	0.0126546381672118	-1.27908	uncharacterized LOC106598376
LOC106598404	106598404	-4.73736218806492	-1.77118938590054	-6.42176061603787	3.05997573556203e-06	0.000426897800301376	4.701	low-density lipoprotein receptor-related protein 8-like
LOC106598480	106598480	-3.97221495070298	-3.4158612532986	-3.5284886381081	0.0021390825729684	0.0170083397953874	-1.29615	desmoplakin-like
LOC106598524	106598524	-2.36390914584564	-2.92662453506542	-3.50592343182156	0.00225337464828346	0.0175296707636203	-1.37317	neurofilament medium polypeptide-like
LOC106598526	106598526	-2.03028037000591	3.747818747659	-3.34727352236414	0.0032451020451463	0.0220118990924249	-2.27962	regulator of G-protein signaling 21-like
LOC106598968	106598968	-3.27902191618497	-1.1781639471045	-3.92320830803753	0.000856612074367253	0.00967371293478237	-0.560998	occludin-like
LOC106599005	106599005	-2.69916039574049	-0.0659420154690481	-3.61472125348816	0.00175264118643548	0.0150540236914017	-1.21218	phosphatidylinositol 3-kinase regulatory subunit beta-like
LOC106599102	106599102	-4.5456867618507	0.153505263964902	-3.12114430728009	0.00543136442516328	0.030897324793959	-2.13013	nesprin-2-like
LOC106599128	106599128	-2.95476643272554	-2.31534749054783	-2.89901517042792	0.00894177589005873	0.0422388867853041	-2.62922	piggyBac transposable element-derived protein 4-like
LOC106599144	106599144	-2.62481544484419	-1.7314952238075	-3.53193788671802	0.00212212322924936	0.0169202944241568	-1.38533	golgin subfamily A member 6-like protein 22
LOC106599199	106599199	-2.481560199979	-3.35006796668907	-5.36000642667613	3.13375110704921e-05	0.00150357378116221	2.406	phosducin-like
LOC106599289	106599289	-2.94910874128388	-1.71379465950525	-2.98078457137556	0.0074499188869427	0.0375402570941572	-2.58885	serine/threonine-protein kinase 17A-like
LOC106599299	106599299	-3.40167537895773	-3.44883030792462	-3.96610900831442	0.000775262742160689	0.00911055789300521	-0.416984	uncharacterized LOC106599299
LOC106599341	106599341	-5.11286624964602	-2.78232542993165	-2.82384055926489	0.0105634792659783	0.0473145362462699	-2.65186	carbonic anhydrase-like
LOC106599391	106599391	-2.08698897728714	0.860715098906317	-3.1585031906818	0.00499063731532069	0.0291497316332315	-2.56502	serine/threonine-protein kinase PLK3-like
LOC106599461	106599461	-2.38399503278279	0.960451040130413	-4.0873102543286	0.000584764004078368	0.00766584068734428	-0.268986	solute carrier organic anion transporter family member 5A1-like
LOC106599491	106599491	-2.90851766450042	-1.93510859035263	-4.28274911904846	0.000371165990539607	0.00588277677715186	0.158703	frizzled-8-like
LOC106599620	106599620	-4.17892234043074	-3.70758136709954	-6.02510938141142	7.18284101262344e-06	0.000691240396131721	3.56983	flocculation protein FLO11-like
LOC106599664	106599664	-4.53986018713021	0.0267562316643128	-2.93002489759864	0.0083449667610527	0.0403620468946884	-2.52571	laminin subunit alpha-3-like
LOC106599672	106599672	-2.82865538009158	-2.79930011399699	-4.70118780952381	0.000140808747301869	0.00335404438785856	1.13884	uncharacterized LOC106599672
LOC106599673	106599673	-3.50391147085799	-0.71868491649297	-4.43737130350343	0.000259207705444308	0.00477812842758096	0.539849	oxysterol-binding protein-related protein 1-like
LOC106599824	106599824	-2.14178805247011	-1.29150697048747	-3.28729100835376	0.00372244747574898	0.0240890406397891	-1.88094	arf-GAP with GTPase, ANK repeat and PH domain-containing protein 3-like
LOC106599864	106599864	-2.89747835257474	-3.57772915070212	-3.536608571785	0.00209936943455684	0.0168182486113012	-1.27957	uncharacterized LOC106599864
LOC106600019	106600019	-3.41697611315092	-2.56889993490841	-4.60339802971753	0.000176474719986414	0.00382432255711469	0.929964	signal-transducing adaptor protein 2-like
LOC106600114	106600114	-3.69097913502036	-1.14938222945522	-3.36856152486195	0.00309054669028323	0.021353446027536	-1.6153	fucolectin-4-like
LOC106600236	106600236	-6.05232057897592	-2.36024735698378	-5.60387108445611	1.81544619063963e-05	0.00112471680235167	2.77772	uncharacterized LOC106600236
LOC106600272	106600272	-2.76179884791709	-0.249315846247501	-4.18802162102077	0.000462619617799372	0.00672359296975039	0.050295	uncharacterized LOC106600272
LOC106600318	106600318	-4.24569889372013	-1.23816584083876	-2.80172382087138	0.0110919032460383	0.0488650055527709	-2.9646	hemoglobin subunit beta-like
LOC106600349	106600349	-2.50354414170493	-1.25291788452549	-4.63800101563309	0.000162914306553922	0.00365781132252574	0.964421	uncharacterized LOC106600349
LOC106600396	106600396	-2.12244710956103	-0.185278199903881	-5.14901979009332	5.04999138640929e-05	0.00195853361090003	2.07457	zinc finger and SCAN domain-containing protein 2-like
LOC106600442	106600442	-2.61044673541302	-2.88875854900328	-4.61059270820212	0.000173564324732616	0.00378362183714112	0.93127	GRAM domain-containing protein 2-like
LOC106600490	106600490	-3.63563890793597	-1.80151854875651	-6.07150721278632	6.4938886614112e-06	0.00064219315652834	4.02017	myelin protein P0-like
LOC106600545	106600545	-2.30488619738158	-0.574384732744988	-2.94497841610487	0.00807105450204126	0.0395382783701222	-2.46381	sodium/potassium-transporting ATPase subunit beta-1-interacting protein 4-like
LOC106600616	106600616	-3.84614243601903	-2.72462368707703	-3.83195366235018	0.00105903467146868	0.0110087536536875	-0.695532	pre-mRNA-processing factor 6-like
LOC106600653	106600653	-2.70796637887314	-1.5080822937155	-5.94686623021485	8.51928971244583e-06	0.000747072752695054	3.74103	uncharacterized LOC106600653
LOC106600670	106600670	-6.018433755601	-3.82623417819178	-3.90635249468446	0.000890855156649242	0.00993038874584183	-0.531671	transient receptor potential cation channel subfamily M member 4-like
LOC106600680	106600680	-3.13917659412176	2.54376091995055	-5.73056086828597	1.37066001792699e-05	0.000973119187193961	3.17759	uncharacterized LOC106600680
LOC106600699	106600699	-2.12695353419889	-1.44346984194567	-2.9367435192366	0.00822080855501536	0.0399918997868983	-2.56404	transient receptor potential cation channel subfamily M member 4-like
LOC106600749	106600749	-2.42543495651985	-3.30632063529538	-3.64729085627106	0.00162538102253488	0.0143469243161252	-1.06031	tumor suppressor candidate 5 homolog
LOC106600798	106600798	-2.86215624581281	-2.61554872152597	-3.12454688935094	0.0053897076049877	0.0307541147844235	-2.13019	flocculation protein FLO11-like
LOC106600799	106600799	-2.35653961232028	-1.24420312776112	-3.84089666339044	0.00103725576978441	0.0108968633981793	-0.987852	MAGUK p55 subfamily member 3-like
LOC106600806	106600806	-2.05317396604548	-1.17855474622603	-2.82167576181477	0.0106141189295719	0.0474744704179787	-3.09622	E3 ubiquitin/ISG15 ligase TRIM25-like
LOC106600856	106600856	-2.68329492329875	-2.3488644684652	-3.71600723930245	0.00138612030994794	0.0130477120879797	-0.986582	deleted in malignant brain tumors 1 protein-like
LOC106600858	106600858	-2.62939051047551	-2.54066898651399	-2.78938216879988	0.0113976643298598	0.0497665488293352	-2.84587	uncharacterized LOC106600858
LOC106600861	106600861	-3.12335153974621	-3.39115598474746	-3.18039463821457	0.00474875343859593	0.028272266828941	-1.97334	coiled-coil domain-containing protein 103-like
LOC106600868	106600868	-3.38446222041047	-0.748102834092118	-6.72977108244753	1.59970100045961e-06	0.000297699158606268	5.33114	sodium channel protein type 4 subunit alpha B-like
LOC106600879	106600879	-2.56409695685177	-1.66536839948609	-5.00628296232015	6.9901694320409e-05	0.00232491104045764	1.75225	synaptogyrin-1-like
LOC106600886	106600886	-4.30821506087447	-3.07701336843055	-7.05865760445571	8.11539921639588e-07	0.000208922414800767	5.69693	uncharacterized LOC106600886
LOC106600932	106600932	-3.11614938629102	-1.72077835624612	-3.33583509895597	0.00333124967925406	0.0223721959063041	-1.73294	heme-binding protein 2-like
LOC106601002	106601002	-6.01681057131398	1.33040311325974	-3.41908673126502	0.00275204906414169	0.0198631069990652	-1.55128	protein phosphatase 1 regulatory subunit 1B-like
LOC106601046	106601046	-4.32065666684803	-3.17643996873352	-4.38317079777829	0.000293944290941607	0.0051020221992583	0.40798	plexin domain-containing protein 1-like
LOC106601071	106601071	-3.53078253537745	5.1613888732708	-2.890382227025	0.00911509290017722	0.0428107271913512	-3.27117	hemoglobin subunit alpha-4
LOC106601072	106601072	-3.81799369734912	4.44262447818015	-3.50083297720258	0.00227997792224827	0.0176807523658809	-1.93519	hemoglobin subunit alpha
LOC106601074	106601074	-3.61185602790466	5.76703699464474	-3.03202636544926	0.0066406406564474	0.0350514784044385	-2.97442	hemoglobin subunit beta-1-like
LOC106601077	106601077	-3.73876736187599	7.07755877420017	-3.15436522412681	0.00503768665003362	0.0293233524831939	-2.72682	hemoglobin subunit alpha
LOC106601104	106601104	-3.03480864196219	-1.06732724777445	-5.86601678035071	1.01698959156484e-05	0.000817143837853985	3.59316	uncharacterized LOC106601104
LOC106601118	106601118	-4.94767633958722	-1.09528894252239	-3.9975945476216	0.000720506513423338	0.0087487099637875	-0.347637	MICAL-like protein 2
LOC106601125	106601125	-2.14266432495078	1.59691197605332	-5.04120628293932	6.4546237146699e-05	0.00220973057311691	1.64606	beta-1,3-N-acetylglucosaminyltransferase lunatic fringe-like
LOC106601223	106601223	-2.90675323608496	-2.53976651107325	-4.06171360136135	0.000620649888959791	0.00794100844594421	-0.208858	MICAL-like protein 1
LOC106601225	106601225	-2.12764356123286	3.30285358381622	-5.39024769809426	2.92763909748463e-05	0.00145455157881832	2.38145	probable ATP-dependent RNA helicase DDX17
LOC106601240	106601240	-2.19051547434206	0.985765716140065	-5.13672001950102	5.19310602859084e-05	0.00198382286441052	1.94065	protein Tob2-like
LOC106601241	106601241	-2.61800208326639	2.60588036246424	-6.09229178376534	6.20762262051246e-06	0.000627864452712495	3.9234	thyrotroph embryonic factor-like
LOC106601246	106601246	-2.35090886015704	-1.32456102039473	-4.10892155711937	0.000556086539200317	0.00747667033850354	-0.147329	uncharacterized LOC106601246
LOC106601253	106601253	-2.23953631751575	0.411659095026313	-5.33883733430424	3.28678608547747e-05	0.00154824680879167	2.45304	epithelial cell adhesion molecule-like
LOC106601268	106601268	-4.80025369615947	1.49884421171771	-3.53749796322962	0.00209506400633879	0.0168015328836902	-1.31159	membrane primary amine oxidase-like
LOC106601277	106601277	-2.56750689876987	-1.56526438909342	-3.30340116124482	0.00358788352681047	0.0234714951561076	-1.89778	collagen alpha-1(XI) chain-like
LOC106601279	106601279	-2.43715857052076	-1.13793454391358	-3.41295857403648	0.00279108031464442	0.0200601804938257	-1.61866	protein NRDE2 homolog
LOC106601342	106601342	-2.20487090050686	-0.600497281565131	-4.71339434505667	0.000136901289834817	0.00332872051385537	1.1641	protein Wiz-like
LOC106601354	106601354	-3.94297959092196	2.67614104313636	-5.06410275707755	6.12631950595876e-05	0.00214205582630077	1.85849	uncharacterized LOC106601354
LOC106601404	106601404	-4.22278311659167	-2.60355981085943	-3.28923092439575	0.00370598615668368	0.0240520291900248	-1.77559	uncharacterized LOC106601404
LOC106601417	106601417	-3.34912523696862	-2.99471219821429	-3.21878645562404	0.00435183159934941	0.0266420818012768	-1.92535	cerebellar degeneration-related protein 2-like
LOC106601418	106601418	-3.95586969414663	-0.296125963295827	-4.51077031062028	0.000218658071186995	0.00431991175228613	0.7214	butyrophilin subfamily 1 member A1-like
LOC106601429	106601429	-2.56670735383147	0.163088728493579	-4.92108794992419	8.49406603481246e-05	0.00255628765094275	1.55017	platelet endothelial cell adhesion molecule-like
LOC106601473	106601473	-2.59221183641087	-0.542807743986847	-4.82010743097345	0.000107087046744714	0.00290050447739353	1.39016	zinc finger protein 664-like
LOC106601479	106601479	-2.02510275611932	0.927831170532774	-3.87423039355107	0.000959932195621387	0.0103766600328741	-0.705737	zinc finger protein 239-like
LOC106601538	106601538	-4.95397610059024	-3.80086214205361	-6.77184069412939	1.4655079788454e-06	0.000280994435356947	4.86539	myosin-binding protein C, fast-type-like
LOC106601569	106601569	-2.66735505031644	2.20729202940305	-3.96937930064613	0.000769387336265728	0.0090764464614755	-0.523135	syntaxin-binding protein 6-like
LOC106601675	106601675	-2.40910738338671	2.43600295768541	-4.32603406211122	0.000335650886212388	0.00548839857075426	-0.0555419	uncharacterized LOC106601675
LOC106601681	106601681	-4.44795257712401	-2.88921795428076	-4.94126557279161	8.11053935112298e-05	0.00249452300002603	1.62154	Ig heavy chain V region 3-6-like
LOC106601717	106601717	-2.1928661938261	-0.886193689118402	-5.44738492930072	2.57515472402593e-05	0.00135350777090978	2.60831	Ig mu chain C region membrane-bound form-like
LOC106601718	106601718	-2.52950750483171	-3.16700772375634	-4.02056310549065	0.000683013923331853	0.00842219108758966	-0.294274	uncharacterized LOC106601718
LOC106601738	106601738	-3.31859860266631	-0.303905219009775	-3.03416765166834	0.00660874234898515	0.0349435170864319	-2.31181	small G protein signaling modulator 3
LOC106601751	106601751	-3.20534700915456	-0.63896596766116	-5.36410609556794	3.10496419632046e-05	0.0014983236709428	2.53982	Na(+)/H(+) exchange regulatory cofactor NHE-RF2-like
LOC106601758	106601758	-2.13601802862642	0.751813440800495	-5.10471498676099	5.58515292874604e-05	0.00207273973773331	1.83521	testis-expressed sequence 2 protein-like
LOC106601761	106601761	-3.03395988213121	-0.754806718053725	-6.5658032852325	2.25587501503288e-06	0.000353619732478949	5.02876	B-cell lymphoma/leukemia 11B-like
LOC106601775	106601775	-3.10059737113448	-1.32404320919428	-4.06039446822853	0.000622557832795405	0.00795935568034507	-0.228763	axin-2-like
LOC106601789	106601789	-4.99826305444392	-1.63678248132338	-4.13627786420317	0.000521795474518931	0.0071960448997352	-0.0570261	parvalbumin beta-like
LOC106601824	106601824	-4.95884901046584	-0.580328333096334	-6.82451253474923	1.31368898344691e-06	0.000272585252333494	5.54351	parvalbumin, thymic CPV3-like
LOC106601860	106601860	-2.14759635751885	-3.4054111918448	-3.85901871842366	0.000994479878728122	0.0106039126324621	-0.626821	centriolar coiled-coil protein of 110 kDa-like
LOC106601876	106601876	-3.87656788448279	-1.05728381581147	-3.2567629864433	0.00399110328730409	0.0252241177651511	-1.97173	protein NLRC3-like
LOC106601955	106601955	-2.1703270399433	-3.22690598534654	-3.91914274859703	0.000864749391142212	0.00974286247933658	-0.504474	GTPase IMAP family member 5-like
LOC106601998	106601998	-3.91390328048095	-1.97333765435903	-3.17264637333545	0.00483303205408297	0.0285979941100124	-2.15715	uncharacterized LOC106601998
LOC106602030	106602030	-3.45109865355303	-0.771916103960934	-5.41266376908608	2.78382725715079e-05	0.00140809672076305	2.59116	toll-like receptor 13
LOC106602160	106602160	-3.19248880289747	-3.70153880488979	-4.43184862978286	0.000262549294074525	0.00481330818274399	0.555039	C-type lectin domain family 10 member A-like
LOC106602196	106602196	-2.2049224321353	0.785390964262158	-8.66263963381026	3.64839298173844e-08	3.71317959650506e-05	9.01771	interferon regulatory factor 2-binding protein-like
LOC106602222	106602222	-5.09199901511799	-2.02992730836091	-4.41891304546981	0.000270547024815186	0.0048873565666862	0.51772	UPF0687 protein C20orf27 homolog
LOC106602223	106602223	-3.11710419098902	-1.6973674526299	-4.53167456742663	0.00020832554347178	0.00421656813376688	0.750056	C-type lectin domain family 6 member A-like
LOC106602243	106602243	-5.64253986753404	-3.08794144872375	-2.9377455553242	0.00820244427409979	0.0399488534498138	-2.44298	galectin-5-like
LOC106602255	106602255	-2.94871258121938	-2.03915673938501	-5.302783951278	3.56518753852178e-05	0.00162572455637575	2.37272	B-cell CLL/lymphoma 6 member B protein-like
LOC106602257	106602257	-2.10456967592373	-1.57211186155154	-4.44703049601581	0.000253465892713361	0.00472162274222928	0.463362	C-type lectin domain family 4 member E-like
LOC106602355	106602355	-2.83795606660964	-3.16019372273676	-3.4596392373186	0.00250694834201916	0.0187482447149979	-1.43826	RING finger protein 150-like
LOC106602371	106602371	-4.14858272911463	-3.0534868978089	-4.51009187243299	0.000219001934928951	0.00432167988151154	0.690193	SH3 domain-containing protein 19-like
LOC106602380	106602380	-2.73715735294931	1.30382589230388	-6.22979965479647	4.61296678329195e-06	0.000530160185988461	4.31578	neuronal membrane glycoprotein M6-a
LOC106602438	106602438	-2.25077319420254	-0.854968565631291	-6.11147667962336	5.95488498390662e-06	0.000619197421267763	4.08502	zinc finger protein ZFP69-like
LOC106602533	106602533	-6.02032612398806	0.0475575186890168	-3.36492165488516	0.00311645163660166	0.0214408644694511	-1.61938	tudor domain-containing protein 7B-like
LOC106602561	106602561	-2.27090096414314	0.675591496251599	-3.37744113212063	0.00302823317801934	0.0211271789607307	-1.70071	sorbin and SH3 domain-containing protein 2-like
LOC106602577	106602577	-2.07721083325794	1.91560403663842	-4.13707344132906	0.000520830555339887	0.0071926871018279	-0.259963	FACT complex subunit SSRP1-like
LOC106602579	106602579	-3.22058550681709	-2.55708708654042	-3.63309607339372	0.00167968030948175	0.0146415112572681	-1.09805	parapinopsin-like
LOC106602581	106602581	-3.2460791613746	2.28832997360548	-7.03679575451348	8.48605216969522e-07	0.00021429514900104	5.89723	lectin-like
LOC106602591	106602591	-2.59555380209199	-3.24302005326978	-3.95288319946327	0.000799484321139237	0.00927192003100221	-0.433987	uncharacterized LOC106602591
LOC106602643	106602643	-6.0685865529364	-2.66396784733262	-9.08896265832657	1.69260315068938e-08	2.61484537530679e-05	8.86948	lectin-like
LOC106602644	106602644	-3.69344974599997	-1.29730955841596	-4.48878423121538	0.000230083694320089	0.00447346510554293	0.680528	uncharacterized LOC106602644
LOC106602649	106602649	-3.47019761696463	-0.54061085444134	-10.3857896850271	1.87338168260431e-09	1.57298492979871e-05	11.715	T-cell surface glycoprotein CD5-like
LOC106602666	106602666	-2.76819152280381	-3.03438339931058	-3.76207751111091	0.00124561109013446	0.0122003773908592	-0.827828	uncharacterized LOC106602666
LOC106602711	106602711	-6.97349816489988	-2.87221219290953	-9.8910922867542	4.23862049143542e-09	2.1907378430923e-05	9.86181	uncharacterized LOC106602711
LOC106602733	106602733	-4.85573359998828	-0.906497776758119	-5.15391052102079	4.99420605093635e-05	0.00194817272769618	2.09457	fatty acid-binding protein, intestinal-like
LOC106602739	106602739	-3.89746425001371	-0.338139613780385	-3.41491946051766	0.00277853231908762	0.0200171142146883	-1.5764	SPARC-like protein 1
LOC106602743	106602743	-2.29529409710569	-2.18548617493397	-3.60695614954732	0.00178440781224886	0.0151916655975134	-1.31168	opsin-5-like
LOC106602773	106602773	-2.00376159896396	-3.13697779312204	-3.13133542414552	0.00530752263739795	0.0304663229020078	-2.13286	CD209 antigen-like protein C
LOC106602775	106602775	-2.26801490496068	2.38871077078669	-4.50644213201297	0.000220861172053256	0.00434359198956611	0.432432	leucine-rich repeats and immunoglobulin-like domains protein 1
LOC106602811	106602811	-2.15026946223711	-2.41980857493496	-3.35740508684707	0.0031706225439436	0.0217041140600857	-1.87107	beta,beta-carotene 9',10'-oxygenase-like
LOC106602814	106602814	-3.63565158270385	-1.2668535797402	-3.49935566888235	0.00228775625059536	0.0177247015991916	-1.41987	pro-neuregulin-2, membrane-bound isoform-like
LOC106602833	106602833	-3.67092600535615	-2.88726725792223	-4.81696019297686	0.000107864402347231	0.00291685492530925	1.34282	septin-4-like
LOC106602845	106602845	-2.33957454358157	-1.44273690042646	-4.51444725891413	0.000216803874956662	0.00430292996062558	0.644318	rap1 GTPase-activating protein 2-like
LOC106602863	106602863	-2.82928020888048	0.207747039359886	-3.49493736177018	0.00231117584095222	0.017830727567309	-1.6184	ATP-binding cassette sub-family G member 4-like
LOC106602945	106602945	-5.09176441362091	-1.96518533775515	-3.81210899201542	0.00110899991227488	0.011336722779288	-0.749488	putative bifunctional UDP-N-acetylglucosamine transferase and deubiquitinase ALG13
LOC106602979	106602979	-2.02978837154269	-1.57240265771334	-5.21998234461503	4.29919565916418e-05	0.00179961810197422	2.22528	phosphofurin acidic cluster sorting protein 1-like
LOC106603044	106603044	-3.39115446895554	-3.28016701429596	-5.62511014508869	1.73167719424711e-05	0.00110475007389165	2.78744	uncharacterized LOC106603044
LOC106603055	106603055	-2.65733901312259	0.365102614860892	-5.28043317201143	3.74973693294383e-05	0.00166585535224671	2.33791	palmitoyltransferase ZDHHC23-like
LOC106603097	106603097	-4.63683205967346	-1.42049642812631	-3.97010246512045	0.00076809410967118	0.00906756019944332	-0.429915	voltage-gated potassium channel subunit beta-3-like
LOC106603121	106603121	-3.28084148519126	-3.71597034001858	-4.38035530376814	0.000295871687202961	0.00511960148706783	0.432364	sodium/potassium/calcium exchanger 3-like
LOC106603144	106603144	-2.26537070069866	-1.98973566483804	-4.35102735390839	0.000316720717461024	0.00531869100832298	0.386586	syntaxin-5-like
LOC106603155	106603155	-2.36588718656495	0.482455560691443	-6.05006571267125	6.80342395451362e-06	0.000664243595745042	3.93687	GC-rich sequence DNA-binding factor 2-like
LOC106603156	106603156	-3.17333859608184	1.50501198016622	-6.58692830757062	2.15772606037733e-06	0.000350378261554239	5.06726	protein phosphatase 1 regulatory subunit 14B-like
LOC106603159	106603159	-2.21820057321999	-1.16764835223962	-3.12716056491896	0.00535792001053777	0.0306666914268159	-2.09232	leucine-rich repeat and fibronectin type-III domain-containing protein 4-like
LOC106603196	106603196	-3.4327256135719	-0.0803877026576401	-7.08820301786732	7.64084914657462e-07	0.000203671078918139	5.98071	calphotin-like
LOC106603203	106603203	-2.2865351404433	2.53476779584411	-4.54051884141347	0.000204103624530055	0.00418010304551922	0.478516	lysine-specific demethylase 6B-like
LOC106603204	106603204	-3.67616998443611	-2.65737018158402	-3.77814219735944	0.00120001709750538	0.0119104629018341	-0.792053	ephrin-B3-like
LOC106603248	106603248	-4.02112471046565	-2.84960505219923	-6.96134106533027	9.90520412487764e-07	0.000224781206579824	5.50716	protocadherin-10-like
LOC106603276	106603276	-2.09569323950759	1.11035558823885	-3.7870849492429	0.00117535831709622	0.011748685844641	-1.10606	dehydrogenase/reductase SDR family member 13-like
LOC106603321	106603321	-4.71332695242516	-2.9510646421078	-6.1461413694559	5.52467004347336e-06	0.000594252204042889	3.73884	teneurin-1-like
LOC106603357	106603357	-3.63331490981763	-2.18481034086678	-4.6703731713935	0.000151182358910155	0.00349993836819026	1.07116	tripartite motif-containing protein 16-like
LOC106603364	106603364	-2.85681011716659	-2.65302653044504	-5.8066246119105	1.15886321540826e-05	0.000875222637909713	3.44863	sodium channel subunit beta-4-like
LOC106603365	106603365	-5.98371699801519	-2.48440493931729	-5.58996864858046	1.8725117735156e-05	0.00113315640405937	2.95863	transmembrane protease serine 4-like
LOC106603373	106603373	-2.02940459524255	0.292284249414062	-5.23111705723397	4.19215355948837e-05	0.00178224898036679	2.15959	sestrin-3-like
LOC106603376	106603376	-2.56367556332396	-2.1885945967941	-4.04080699821513	0.000651588240711845	0.0081551467149447	-0.292848	arf-GAP with Rho-GAP domain, ANK repeat and PH domain-containing protein 1-like
LOC106603392	106603392	-3.99262650371173	-1.8782741012626	-7.58322103822192	2.83340470160537e-07	0.000113288964652521	6.74461	lysophosphatidic acid receptor 6-like
LOC106603408	106603408	-3.09538691924532	0.209931527582051	-4.36557892593483	0.000306197593794394	0.00520706449882457	0.369903	uncharacterized LOC106603408
LOC106603409	106603409	-3.88904872189868	-2.79839957295296	-5.48289397772066	2.37822619646426e-05	0.00129247742774189	2.6838	cysteinyl leukotriene receptor 2-like
LOC106603438	106603438	-3.062381916048	-2.42245740055542	-4.83318066450048	0.000103918300297024	0.00284821324705871	1.40128	protein yippee-like 1
LOC106603632	106603632	-2.40981723289206	-1.49437640258718	-4.64640600973527	0.000159782566818317	0.0036212396270604	1.00249	probable ATP-dependent RNA helicase DDX10
LOC106603636	106603636	-4.58952208043102	-2.79900084122888	-3.49087008085283	0.00233294340851749	0.0179423488249298	-1.37188	G protein-activated inward rectifier potassium channel 3-like
LOC106603746	106603746	-2.93926993805362	-1.63026410061803	-5.34943813338076	3.20922103203237e-05	0.00152098164774003	2.51048	double C2-like domain-containing protein beta
LOC106603801	106603801	-2.18865490253567	-2.46177679781674	-3.24431758659561	0.00410597967474531	0.0256622504341017	-1.9283	uncharacterized LOC106603801
LOC106603802	106603802	-2.04112804315027	-0.490212905218872	-4.19654975389713	0.000453533655283429	0.00664596419525147	-0.063067	uncharacterized LOC106603802
LOC106603871	106603871	-3.46564524596091	-1.77110969271844	-3.12527732195279	0.00538080566938504	0.0307346495258446	-2.33463	MFS-type transporter SLC18B1-like
LOC106603883	106603883	-2.18302518917041	-2.06551847367903	-2.96234368550376	0.00776382675143735	0.0384936352633267	-2.58006	transcription factor COE1-like
LOC106603951	106603951	-2.39991134371601	-3.47152063763827	-4.48800714470047	0.000230498362448139	0.00447346510554293	0.677698	peripheral-type benzodiazepine receptor-associated protein 1-like
LOC106603974	106603974	-2.53237161484772	4.64265641811284	-3.60440590729263	0.00179496433296108	0.0152390475446994	-1.69212	uncharacterized LOC106603974
LOC106604075	106604075	-2.02924248122314	-2.35621114790702	-3.69974187221868	0.00143939277594165	0.0133619253103306	-0.969146	lysophosphatidic acid receptor 4-like
LOC106604081	106604081	-2.19522417341506	0.33978287743167	-5.82380787023306	1.11584718585709e-05	0.000858714098522367	3.46666	uncharacterized LOC106604081
LOC106604179	106604179	-3.6395510853762	0.57439296309965	-3.89442051528011	0.000915916499927093	0.0100937117400385	-0.607205	SH3 domain-containing YSC84-like protein 1
LOC106604182	106604182	-2.99345472689078	-0.96288446810112	-3.46895697601853	0.00245373866352976	0.0184861522551167	-1.44833	serum response factor-like
LOC106604225	106604225	-2.96737838718394	-3.55935786243468	-3.70861582486507	0.00141008203869325	0.013173578679152	-0.933576	stromal cell-derived factor 1-like
LOC106604231	106604231	-3.08991386080662	-3.68283595093363	-3.90370417487376	0.000896357906081748	0.009964055049375	-0.544573	V-set and transmembrane domain-containing protein 4-like
LOC106604242	106604242	-3.79112967333848	-1.22993788512987	-3.15384469724491	0.00504363557876485	0.0293309260831026	-2.08831	myelin proteolipid protein-like
LOC106604248	106604248	-3.47422465204529	1.59194462953541	-2.78938128249779	0.0113976865741603	0.0497665488293352	-2.89537	sterol-4-alpha-carboxylate 3-dehydrogenase, decarboxylating-like
LOC106604350	106604350	-2.15358224841046	1.5288138006002	-3.70427727566267	0.00142433764232502	0.0132680315518247	-1.23192	LON peptidase N-terminal domain and RING finger protein 1-like
LOC106604351	106604351	-3.64885637024973	-2.44269716324319	-5.25968072775887	3.92980214894901e-05	0.00171188501912583	2.29089	tyrosine-protein kinase ITK/TSK-like
LOC106604393	106604393	-2.00505745120794	-1.78167707317003	-3.02002289062764	0.00682222921770752	0.0356070536916744	-2.34504	inositol-trisphosphate 3-kinase B-like
LOC106604404	106604404	-4.13327971981764	-0.253901354723922	-3.7287123557461	0.00134587213041935	0.012856217682669	-0.979545	prominin-1-A-like
LOC106604405	106604405	-2.50144646490715	-2.13088180694745	-4.86646038965293	9.62738643429647e-05	0.00273464837139538	1.48935	serine/threonine-protein phosphatase 2B catalytic subunit alpha isoform-like
LOC106604545	106604545	-2.04936189219569	2.0918198956156	-5.82443124587053	1.11431775140965e-05	0.000858714098522367	3.44804	LIM and calponin homology domains-containing protein 1-like
LOC106604588	106604588	-3.04631654199014	-2.85524914699495	-4.04842259642429	0.000640143825389589	0.00806702305982364	-0.256783	uncharacterized LOC106604588
LOC106604701	106604701	-2.32012466848147	-2.29488091401043	-4.17108903895615	0.000481204224238731	0.00689199363551472	-0.00759545	UDP-N-acetylglucosamine transferase subunit ALG13 homolog
LOC106604720	106604720	-2.88335373499964	-0.768182559208184	-3.98757335267999	0.000737501938456414	0.00885582413478624	-0.484853	uncharacterized LOC106604720
LOC106604735	106604735	-2.16036666231521	-2.41568346657941	-4.17921106058316	0.000472198192048839	0.00681087010429988	-0.00886397	arrestin-C-like
LOC106604741	106604741	-4.16744629019335	-0.162441383129273	-7.03774173248871	8.46965750313547e-07	0.00021429514900104	5.90494	proto-oncogene DBL-like
LOC106604808	106604808	-2.83898228272516	-1.82800851715575	-6.01304149789153	7.37403267769895e-06	0.000702811053128531	3.87299	CD40 ligand-like
LOC106604897	106604897	-2.60879824010729	-0.292423082857827	-6.12187042407519	5.82239611227465e-06	0.000609771785322194	4.0693	uncharacterized LOC106604897
LOC106604927	106604927	-2.50847276251595	3.89873005903146	-3.74131418620648	0.00130709640290412	0.0126067525090657	-1.38867	Down syndrome cell adhesion molecule-like
LOC106604951	106604951	-2.03791284270868	0.87426364773876	-3.24479904354793	0.00410147620612907	0.0256426246945366	-2.28409	histone-lysine N-methyltransferase 2D-like
LOC106604954	106604954	-4.4593146491326	-3.52523867286436	-3.00050540512519	0.007127780274928	0.0365362897596268	-2.37432	palladin-like
LOC106604964	106604964	-2.18514836747011	-1.87385678142639	-4.1464732956983	0.00050956429972105	0.00710419098704959	-0.0942832	uncharacterized LOC106604964
LOC106604975	106604975	-3.75021212093013	-0.881952459660453	-5.24605294014656	4.05281752387056e-05	0.00174734184026594	2.26663	protein atonal homolog 8-like
LOC106605011	106605011	-3.12307156410204	-0.42651031167076	-5.36185804732914	3.12071590464754e-05	0.00150160980477783	2.53082	transcription elongation factor A protein 3-like
LOC106605022	106605022	-3.07232690484436	-2.13997596725966	-2.935198987745	0.00824919267724878	0.0400603506735219	-2.46357	SH3 domain-containing YSC84-like protein 1
LOC106605023	106605023	-2.71342623552747	-0.0999398148990529	-4.53002413311447	0.000209123099805244	0.00421838344147683	0.754756	lysophospholipase-like protein 1
LOC106605036	106605036	-2.6331251192302	-1.16472194534163	-5.87488561055777	9.97385161093985e-06	0.000811093898801515	3.60378	fasciculation and elongation protein zeta-2-like
LOC106605041	106605041	-3.28746329964591	-0.180753893554277	-4.9975040518272	7.13175573403041e-05	0.0023438086579478	1.74765	uncharacterized LOC106605041
LOC106605049	106605049	-2.59191623725735	-1.06466324705677	-4.00219336652216	0.000712838606581446	0.00869016241039726	-0.513582	protein FAM46A-like
LOC106605062	106605062	-3.31065270203348	-1.02741168857694	-8.50456266518084	4.87895200772743e-08	4.68184234661524e-05	8.53973	serine/threonine-protein kinase 32C-like
LOC106605068	106605068	-2.49541425067281	-0.561215958534824	-3.3078638278455	0.0035514573215892	0.0233377510473283	-1.851	placenta-specific protein 9-like
LOC106605075	106605075	-4.27859703034775	-2.82628167983966	-4.83270595818262	0.000104031682052389	0.00284821324705871	1.24093	serine racemase-like
LOC106605080	106605080	-3.22375232064784	-1.84862034566411	-3.78426067433479	0.00118309111723408	0.0118084095879417	-0.810327	keratinocyte differentiation factor 1-like
LOC106605081	106605081	-2.88035047822378	1.60993365325317	-6.17519610638056	5.18871870122808e-06	0.000571371496063758	4.19485	centrosomal protein of 85 kDa-like
LOC106605137	106605137	-2.48323006251256	-1.25305238421264	-3.62698486965079	0.00170360640979203	0.0147733862327073	-1.16694	gap junction alpha-9 protein-like
LOC106605154	106605154	-3.06159027263322	-2.76006342874878	-4.0535060783309	0.000632616614398658	0.00802842189534938	-0.244522	uncharacterized LOC106605154
LOC106605166	106605166	-2.46591566958919	1.5454810354229	-3.32074989104534	0.00344829475402134	0.0229256797599908	-1.94411	persulfide dioxygenase ETHE1, mitochondrial-like
LOC106605188	106605188	-4.32334441710571	-1.71867154207849	-5.63882907918688	1.67967922191732e-05	0.0010807223438183	2.79964	protein EFR3 homolog B-like
LOC106605197	106605197	-2.47251848457493	-1.91314688075504	-4.67560090074198	0.000149369525118112	0.00347682496970006	1.06903	uncharacterized LOC106605197
LOC106605198	106605198	-2.87266938542709	-1.72436719082044	-4.59622377114257	0.000179425946041869	0.00385944179837232	0.889741	uncharacterized LOC106605198
LOC106605239	106605239	-2.50086630530089	-1.81056163587818	-4.31491157378051	0.000344437028126665	0.00558313804375587	0.238125	sialic acid-binding Ig-like lectin 14
LOC106605266	106605266	-2.11359291234491	-2.33932678829543	-3.85398744782758	0.00100617668625496	0.0106610477802626	-0.701773	ubiquitin-conjugating enzyme E2 E2
LOC106605270	106605270	-2.11826666757315	-0.542089210005878	-4.99347947850729	7.19763450268317e-05	0.0023538437430099	1.64497	DNA-binding protein SATB1-like
LOC106605285	106605285	-2.4256493244903	-2.18197891486111	-3.04361778208852	0.0064697274427481	0.0345397350745889	-2.29937	progestin and adipoQ receptor family member 6-like
LOC106605296	106605296	-2.12507592057956	-2.38134921481687	-3.08950192624753	0.00583402036891915	0.0324245255850602	-2.16071	uncharacterized LOC106605296
LOC106605322	106605322	-2.95404071609369	-1.83261460786667	-6.02669177146441	7.15815107400384e-06	0.000690843856239922	3.92705	DNA nucleotidylexotransferase
LOC106605357	106605357	-2.36956423403542	2.05243324863159	-6.84111360292231	1.26927655402168e-06	0.000268112719140705	5.51916	uncharacterized LOC106605357
LOC106605368	106605368	-2.04496018815591	-0.592905520176074	-5.60952749695123	1.79273993864026e-05	0.00112333887274574	3.02177	T-cell differentiation antigen CD6-like
LOC106605377	106605377	-2.90842177515894	-0.827634561602671	-4.03544046719562	0.000659775452680329	0.0082192946415881	-0.400364	neural-cadherin-like
LOC106605379	106605379	-3.52572712454156	-3.14449114415198	-3.54878186071165	0.00204119040110561	0.016483630875579	-1.29086	collagen alpha-1(XXVIII) chain-like
LOC106605412	106605412	-3.72288020820215	-1.26714311054489	-7.18726349271904	6.24851521771838e-07	0.000184090028159903	6.17395	C-C chemokine receptor type 5-like
LOC106605413	106605413	-3.38805286310736	-2.62901090155374	-7.82605110063188	1.76279503831739e-07	9.10849756260427e-05	7.18853	C-C chemokine receptor type 4-like
LOC106605434	106605434	-3.81922223692064	-3.31448424499228	-5.46392151746661	2.48145335019539e-05	0.00132921997160546	2.63901	uncharacterized LOC106605434
LOC106605459	106605459	-2.25076894716354	-0.781813895556913	-5.59601298886723	1.84747946518062e-05	0.0011325447751937	2.94269	atrial natriuretic peptide receptor 1-like
LOC106605472	106605472	-3.04670280541062	-3.09447261839395	-2.79067716632915	0.0113652068946056	0.0496891224631895	-2.73938	dyslexia-associated protein KIAA0319-like
LOC106605476	106605476	-5.05631480855549	-2.84989142215674	-4.46632680788405	0.000242376156002962	0.00459652488736051	0.560487	potassium voltage-gated channel subfamily V member 1-like
LOC106605477	106605477	-2.62292082137835	2.88863897915082	-3.77542077156832	0.00120762263172652	0.011960567623028	-1.16562	GSK-3-binding protein-like
LOC106605479	106605479	-4.98090147544295	-1.44980658852187	-6.79337108084305	1.40137457158779e-06	0.000280994435356947	5.39629	C-C chemokine receptor type 5-like
LOC106605545	106605545	-3.01414691694533	-0.989680615224312	-3.24249537570876	0.00412306807283894	0.0257440721870921	-1.97609	xylose isomerase-like
LOC106605563	106605563	-4.52963363392363	-1.25585033799769	-4.16768185260173	0.000485033323929955	0.00691733724735094	0.0112884	hemicentin-2-like
LOC106605564	106605564	-3.9641242775906	-2.47813466661913	-5.31211610250868	3.49089709195275e-05	0.00160938479469173	2.42928	carcinoembryonic antigen-related cell adhesion molecule 5-like
LOC106605565	106605565	-2.74772892987057	-0.967841050760159	-4.60307376357394	0.000176607047165036	0.00382432255711469	0.827842	uncharacterized LOC106605565
LOC106605566	106605566	-3.58017436848897	-3.13028841067243	-5.3560050896496	3.16211007023077e-05	0.0015090796399991	2.37924	carcinoembryonic antigen-related cell adhesion molecule 1-like
LOC106605567	106605567	-3.17447726681027	-0.643872492367185	-5.70134017036744	1.4622147116503e-05	0.00100429331913061	3.23214	C-X-C chemokine receptor type 3-like
LOC106605578	106605578	-2.32051485139014	-2.56065654566041	-3.37920505967982	0.00301600217343979	0.0210724878296544	-1.66048	trypsin-3-like
LOC106605624	106605624	-2.34019259067601	-0.0163772089581501	-3.83500513331747	0.00105155277968551	0.0109816261992941	-0.825849	nephrin-like
LOC106605773	106605773	-2.26377312370275	3.07036886918857	-4.80227389443103	0.000111568149364649	0.00296449989284896	1.12194	hepatic leukemia factor-like
LOC106605810	106605810	-2.55382180726975	2.69510228959001	-4.70549722652689	0.000139416529336386	0.00333730491422522	0.942887	hepatic leukemia factor-like
LOC106605850	106605850	-2.78354676145063	-2.90879991556133	-3.89928050564949	0.000905625145078119	0.0100383914596019	-0.543889	uncharacterized LOC106605850
LOC106605860	106605860	-2.27707230235545	0.14076943493445	-5.99255061969526	7.71071351704244e-06	0.000709211052042336	3.8564	zinc finger protein 37-like
LOC106605921	106605921	-2.47893162924205	-3.57373692745285	-5.14704309754978	5.07271775853634e-05	0.00195930585750963	2.01258	mucin-5AC-like
LOC106605922	106605922	-2.91703363518584	-2.35685721721219	-2.95402607078839	0.00790954961225874	0.0390145591536675	-2.49128	nuclear pore membrane glycoprotein 210-like
LOC106605951	106605951	-2.59042675500613	-1.21738849511742	-3.09803671351356	0.0057226477488325	0.0319854963042583	-2.14484	mucin-20-like
LOC106605957	106605957	-3.71655552007378	-2.51316559110131	-4.87896909789846	9.35502360331745e-05	0.00269539179476774	1.37005	mutS protein homolog 5-like
LOC106606081	106606081	-3.86080944737796	0.709944868375309	-2.8325471852312	0.0103621363203874	0.0466956541602754	-2.67779	tenascin-R-like
LOC106606136	106606136	-2.17191171639523	-0.0489854562819262	-4.44702136098812	0.000253471261961513	0.00472162274222928	0.335392	src-like-adapter
LOC106606137	106606137	-3.30853338987488	-2.67785533633114	-5.11593152188072	5.44444005628286e-05	0.00204619258768943	1.97313	thyroglobulin-like
LOC106606181	106606181	-2.25587016024101	-2.06538501446419	-2.86195029246139	0.00970899546816388	0.0446057527309911	-2.62058	protein Jumonji pseudogene
LOC106606197	106606197	-2.7311378519645	3.15249075219067	-5.0871816642851	5.81256045697221e-05	0.00212196364682466	1.70169	actin-related protein 2/3 complex subunit 1A-like
LOC106606226	106606226	-2.13595662110376	-0.580100469441304	-2.97234743072099	0.00759198957136825	0.0379441312119009	-2.45888	acyl-CoA synthetase family member 2, mitochondrial-like
LOC106606227	106606227	-2.07927296463553	4.29147649106326	-3.92538397763686	0.000852288813976969	0.00965722636961274	-0.966188	actin-related protein 2/3 complex subunit 1B-like
LOC106606268	106606268	-3.38407142905512	-2.54511467145529	-4.13342199337293	0.000525274001768911	0.00722730545817724	-0.0632052	rab11 family-interacting protein 4A-like
LOC106606295	106606295	-2.29510545425925	-1.16224874971119	-4.69539839260961	0.000142701266122467	0.00338233219759292	1.11847	zinc finger protein 501-like
LOC106606323	106606323	-2.32635233625072	-3.4303573030531	-2.8573026667438	0.00980954162523602	0.0449349788632265	-2.6022	heparan sulfate glucosamine 3-O-sulfotransferase 3B1 pseudogene
LOC106606326	106606326	-4.93921247030647	-2.86530941718356	-7.89148372917828	1.55328432026963e-07	8.2807312985041e-05	7.09196	toll-like receptor 13
LOC106606329	106606329	-4.41363579886821	-2.15276658642816	-7.69878425211809	2.25836263007967e-07	0.000103903242868296	7.01222	toll-like receptor 13
LOC106606366	106606366	-2.83925265605932	-2.36521598468461	-3.7163222580124	0.00138510808965997	0.0130418391643733	-1.02842	syntaxin-binding protein 4-like
LOC106606370	106606370	-2.21903425746221	-0.105026940328577	-4.20282387044239	0.000446963585748129	0.00659855779821392	-0.17703	collagen alpha-1(XIII) chain-like
LOC106606380	106606380	-2.13201371364358	-1.73146156203484	-3.49372220741323	0.00231765815575618	0.0178616032168947	-1.63291	basigin-like
LOC106606390	106606390	-2.10070166107499	-2.15617991809914	-2.88629329304205	0.00919830498401555	0.0430828472337983	-2.65769	5-hydroxytryptamine receptor 3A-like
LOC106606395	106606395	-4.55554705883749	-2.28164341794526	-4.13908813940761	0.000518395005357755	0.00717971738142085	-0.112747	Usher syndrome type-1G protein homolog
LOC106606407	106606407	-3.22621465822936	-2.3243510930353	-4.53329477740645	0.000207545577703347	0.00420772162534719	0.779264	uncharacterized LOC106606407
LOC106606418	106606418	-4.05527234496712	-0.0592979336183038	-4.51958632894347	0.000214238905458962	0.00429065466830334	0.58343	metalloproteinase inhibitor 2-like
LOC106606451	106606451	-4.9555488251224	1.27669540291633	-2.86441696808098	0.00965603390515521	0.044456141842158	-2.58238	cytochrome P450 2K1-like
LOC106606537	106606537	-2.09503280299607	1.61823030976266	-3.53674766093471	0.00209869554700519	0.0168182486113012	-1.68496	Na(+)/H(+) exchange regulatory cofactor NHE-RF2-like
LOC106606589	106606589	-3.56690954878858	-1.20442997508618	-3.32545639694335	0.00341135171072701	0.0227615735368216	-1.78803	tectonin beta-propeller repeat-containing protein 1-like
LOC106606661	106606661	-4.3211158492552	-3.05702495435398	-3.08838661155758	0.00584872878079054	0.0324525697722833	-2.23185	parvalbumin beta-like
LOC106606669	106606669	-4.15867675726364	-3.53069023447849	-2.86849731979023	0.00956903312293002	0.0442240834569497	-2.61993	parvalbumin beta 2-like
LOC106606679	106606679	-3.46463237746327	-1.54681085167579	-4.52843053029205	0.000209896115989884	0.00422889679162343	0.77296	lysosomal alpha-glucosidase-like
LOC106606685	106606685	-3.85616602987628	-2.82911583704693	-3.57134465509481	0.00193753305928959	0.01596287166161	-1.21434	uncharacterized LOC106606685
LOC106606686	106606686	-2.47049638338797	-0.796110289544666	-3.30539982574279	0.00357152459928398	0.023428364295225	-1.89894	TBC1 domain family member 16-like
LOC106606687	106606687	-2.11326166003363	-0.931320853557691	-5.09281874512725	5.73843835970918e-05	0.00210811672980351	1.95375	E3 SUMO-protein ligase CBX4-like
LOC106606714	106606714	-4.05621740842255	-2.3516248658655	-5.2532576906114	3.98730054793647e-05	0.001725740672719	2.25828	cytohesin-3-like
LOC106606764	106606764	-2.57894722836791	2.22521670440371	-4.68289938260825	0.000146875312089263	0.00344983391157116	0.761978	uncharacterized LOC106606764
LOC106606853	106606853	-2.63809805795428	1.35768337922694	-9.59269321947818	7.0311111974793e-09	2.19779062972005e-05	10.6112	calcium/calmodulin-dependent protein kinase type II subunit gamma
LOC106606958	106606958	-2.2184547259924	1.27688891930058	-7.41866872189657	3.92583816739864e-07	0.000133378047773817	6.68006	chromobox protein homolog 2-like
LOC106606968	106606968	-4.70791600435752	-1.09569293014102	-4.39222619996278	0.000287830507253567	0.00506086590776296	0.485347	butyrophilin subfamily 1 member A1-like
LOC106606971	106606971	-2.44060519620323	-0.949214834350411	-3.59622584129203	0.00182924321354809	0.0154325452324105	-1.20493	nucleoplasmin ATPase-like
LOC106606995	106606995	-2.51527003002442	-2.12140800577984	-3.02464423639525	0.00675175623082527	0.0354098196078229	-2.32593	uncharacterized LOC106606995
LOC106606996	106606996	-4.35182974281091	-2.76008091276135	-5.86358665026604	1.02242997134933e-05	0.000819554487296862	3.40715	neuronal pentraxin-1-like
LOC106607019	106607019	-3.16341937394063	-1.65484560925199	-4.24126984653465	0.000408737745970866	0.00625415304609454	0.129005	mucolipin-1-like
LOC106607091	106607091	-3.35359953357454	-1.58126729321194	-3.58579410517886	0.00187389742291306	0.0156739025893793	-1.39757	regulating synaptic membrane exocytosis protein 1-like
LOC106607161	106607161	-2.45574780992704	1.23077690528514	-4.84036362698414	0.000102217882333583	0.00282791581223701	1.31581	protein Tob2-like
LOC106607170	106607170	-2.29638234801276	-1.88071230707327	-3.52700473828244	0.0021464196873171	0.0170223498508223	-1.35455	uncharacterized LOC106607170
LOC106607190	106607190	-3.34985564169922	-2.28823558455059	-3.6302070353032	0.0016909495393252	0.0147053938963687	-1.18901	ADP-ribosylation factor-like protein 4D
LOC106607199	106607199	-3.75622766472368	-1.53995452386838	-5.31020482475831	3.50598262482569e-05	0.00161062025478418	2.42131	synaptosomal-associated protein 25-B-like
LOC106607200	106607200	-2.87906499943567	-3.18950871109958	-3.29132280582476	0.00368831507287157	0.0239892026083171	-1.76967	retinol dehydrogenase 8-like
LOC106607251	106607251	-3.37278593151047	-2.65445841955469	-6.40104853566857	3.19781166061052e-06	0.000431332138286204	4.60094	plexin domain-containing protein 1-like
LOC106607258	106607258	-3.65759736224285	2.33404128825778	-3.58400770031149	0.00188165156773181	0.015708960863495	-1.44835	probable phosphatase phospho1
LOC106607353	106607353	-2.18155124264737	3.04693239887165	-7.9149415801904	1.48460615806421e-07	8.17409547946632e-05	7.61646	3-phosphoinositide-dependent protein kinase 1-like
LOC106607428	106607428	-2.04151985950065	-1.79029148391326	-2.83013417132436	0.0104175668565699	0.0468386078239301	-2.81634	zinc finger protein 502-like
LOC106607433	106607433	-2.52622577316435	-2.69645835620285	-2.92775508632293	0.00838731858147602	0.0404678181119744	-2.50186	uncharacterized LOC106607433
LOC106607469	106607469	-3.43076369028983	-2.88585993941644	-4.08967352070102	0.000581557303423693	0.00764768347407524	-0.149297	uncharacterized LOC106607469
LOC106607472	106607472	-2.51031911961684	-3.06165859990822	-2.968389502587	0.00765953302374792	0.0381398185523495	-2.39912	uncharacterized LOC106607472
LOC106607511	106607511	-5.60381748273491	-2.53168794061006	-4.89209167900395	9.07768567298748e-05	0.00264655513032081	1.48933	MAGUK p55 subfamily member 3-like
LOC106607571	106607571	-4.01960710162666	-1.00688387478382	-3.86793739490251	0.000974077114884219	0.0104689132737604	-0.630089	nuclear receptor-binding protein-like
LOC106607605	106607605	-3.57268642570211	-3.8491211447287	-3.85660134310542	0.00100008286070897	0.0106367272028777	-0.639847	uncharacterized LOC106607605
LOC106607662	106607662	-2.41281027838508	-2.75667429173379	-5.44781807321497	2.57265490441489e-05	0.00135350777090978	2.71473	matrilin-3-like
LOC106607663	106607663	-2.04243257552872	2.45352587412289	-5.53380277186023	2.12236756056856e-05	0.00120612245159485	2.71099	Krueppel-like factor 11
LOC106607680	106607680	-2.95154677254131	-1.59413936594953	-3.81339877822782	0.00110568243044235	0.0113202064726996	-0.74611	bifunctional protein GlmU-like
LOC106607753	106607753	-2.34655072689586	1.63480788160059	-2.91322372514402	0.00866339557028314	0.0413386897212971	-2.71565	protein THEMIS-like
LOC106607755	106607755	-3.29311054989615	2.13373241664394	-5.95160269109609	8.43156346598074e-06	0.000744302760537506	3.76422	receptor-type tyrosine-protein phosphatase kappa-like
LOC106607782	106607782	-2.27115556788928	-1.3451423924269	-3.15903002643484	0.00498467786411304	0.0291309188696887	-2.18298	cardiac phospholamban-like
LOC106607801	106607801	-2.46282813850589	1.29975746265813	-5.61301914911669	1.77886871013646e-05	0.00111882180709069	3.03721	C-type lectin domain family 11 member A-like
LOC106607809	106607809	-3.14573622974871	-1.80480049366144	-6.93709124554743	1.04115952457365e-06	0.000229324097208949	5.74311	exostosin-1-like
LOC106607810	106607810	-4.14004846266709	-3.57928392886827	-4.16960590724506	0.000482867275195426	0.00690697627969062	-0.000593785	scavenger receptor class A member 5-like
LOC106607819	106607819	-2.68836258967445	-1.80928321431203	-3.00341094577369	0.00708147009030667	0.0363833952046871	-2.3037	gap junction epsilon-1 protein-like
LOC106607853	106607853	-4.0620824302098	1.80019593787908	-4.50206467836165	0.000223112126502784	0.00438213092439913	0.697207	24-hydroxycholesterol 7-alpha-hydroxylase
LOC106607854	106607854	-2.15746102232745	3.04079435637829	-4.49558594943434	0.000226486118510735	0.00442891100291964	0.33089	uncharacterized LOC106607854
LOC106607889	106607889	-2.36634895413514	-2.02819501651464	-2.89377373512756	0.00904662277746461	0.042584425032085	-2.6728	inverted formin-2-like
LOC106607918	106607918	-3.16308120703021	0.738207563919761	-6.05514003555539	6.7288279868034e-06	0.000660802388201108	3.96511	uncharacterized LOC106607918
LOC106607944	106607944	-2.75627788396855	-3.14968056577128	-4.16213417866141	0.000491333413005199	0.00697850431902869	-0.00332459	clathrin coat assembly protein AP180-like
LOC106607946	106607946	-4.25986590474245	-1.41695977082253	-3.94726420681662	0.00081000198167849	0.00932298879639953	-0.482527	serine protease 23-like
LOC106607974	106607974	-3.94535485048688	-1.79015630208051	-3.44438704573867	0.002596506499119	0.0191999707792626	-1.55814	uncharacterized LOC106607974
LOC106607991	106607991	-2.08701905669604	0.301694304339254	-4.84982857918138	0.000100020228976241	0.00278086043906957	1.18644	syntaxin-binding protein 5-like
LOC106608004	106608004	-3.39076166998576	-2.04423848755282	-5.25984259069821	3.92836413018022e-05	0.00171188501912583	2.32255	echinoderm microtubule-associated protein-like 6
LOC106608028	106608028	-2.37372396598259	2.0102634966715	-5.281198277297	3.7432613114838e-05	0.00166518111798006	2.24023	heme-binding protein 2-like
LOC106608057	106608057	-2.13577460382135	-2.6800873803319	-3.34525939682941	0.00326011132289312	0.0220754231634452	-1.68101	GDNF-inducible zinc finger protein 1-like
LOC106608092	106608092	-3.13467127655397	-1.0562224394191	-5.65845679185434	1.60804764184264e-05	0.00105484156443217	3.1221	ectonucleoside triphosphate diphosphohydrolase 5-like
LOC106608097	106608097	-2.93218212122458	-1.12569454365409	-6.59357594540646	2.12775858389542e-06	0.000350378261554239	5.07849	sulfotransferase 6B1-like
LOC106608176	106608176	-3.16008071217771	-3.37051279398164	-6.15171957798985	5.45848078193054e-06	0.000589480821678196	3.96143	leucine-rich repeat and fibronectin type-III domain-containing protein 2-like
LOC106608182	106608182	-2.43622823545673	-1.0723869092793	-3.83230342958119	0.00105817439914263	0.0110087536536875	-0.748299	uncharacterized LOC106608182
LOC106608268	106608268	-2.57091787063968	1.44074190818032	-3.97339721309624	0.00076222954848301	0.0090217300842254	-0.642196	zinc finger FYVE domain-containing protein 1-like
LOC106608271	106608271	-2.10885613597901	-2.51784844521314	-2.81910810225293	0.0106744836351633	0.0476466925581264	-2.81679	rho-related GTP-binding protein RhoV-like
LOC106608318	106608318	-2.5398180675939	-2.49476729285504	-4.40986880627571	0.000276284149096931	0.00494367577600934	0.495319	neuronal acetylcholine receptor subunit alpha-2-like
LOC106608328	106608328	-2.77698365535183	1.67310859913665	-3.77801300799761	0.00120037706360848	0.0119104629018341	-0.840435	E3 ubiquitin-protein ligase RNF19A-like
LOC106608457	106608457	-3.41459582741597	-0.31119011369226	-4.06720737942535	0.000612766575408077	0.00787614933090535	-0.195974	basic proline-rich protein-like
LOC106608458	106608458	-4.31398286106983	-1.59988115482737	-4.39203729536642	0.00028795673047505	0.00506086590776296	0.419345	uncharacterized LOC106608458
LOC106608492	106608492	-4.23329526818257	-2.20113015410608	-3.47168534922284	0.00243836949150233	0.0184240894806743	-1.42341	uncharacterized LOC106608492
LOC106608520	106608520	-2.42391008588542	3.88651847800353	-5.5765948079454	1.92913845463335e-05	0.00115033930019697	2.84725	period circadian protein homolog 1-like
LOC106608571	106608571	-2.49387474771628	-1.80080825277992	-3.89033729202882	0.000924652984880658	0.0101355728297003	-0.562091	zinc finger CCHC domain-containing protein 4-like
LOC106608576	106608576	-2.55889379570552	-1.45290206887616	-3.65929947887601	0.00158080326573236	0.014071788625202	-1.13041	ankyrin-2-like
LOC106608664	106608664	-2.94611974369639	0.897283020895447	-3.3272346138331	0.00339749494149553	0.0227016926974884	-1.84016	activated CDC42 kinase 1-like
LOC106608721	106608721	-2.83429630986064	-3.252302713056	-4.43064996889402	0.000263280276127937	0.00482144566741162	0.564475	fibroblast growth factor 11-like
LOC106608727	106608727	-2.21299353504493	-2.79980632577475	-3.16058500687477	0.00496712859887199	0.0290731203354387	-2.03729	G-protein coupled receptor 4-like
LOC106608761	106608761	-3.45045433134448	-1.36983502102898	-7.06530227759654	8.00608649450309e-07	0.000208922414800767	5.99325	tumor necrosis factor ligand superfamily member 12-like
LOC106608762	106608762	-2.04738459847849	2.63617757857608	-5.71082169264146	1.43184055373817e-05	0.000991810369460298	3.12828	chromodomain-helicase-DNA-binding protein 3-like
LOC106608781	106608781	-3.14135258598513	-0.829848331232132	-4.75120572366438	0.000125479814557501	0.00315446485907802	1.23616	arf-GAP domain and FG repeat-containing protein 2-like
LOC106608786	106608786	-3.94863038324041	-0.524849940775777	-3.71682758899639	0.00138348588704388	0.0130302178918272	-1.07922	thyroid receptor-interacting protein 6-like
LOC106608812	106608812	-3.39912935253861	-2.20111774437001	-4.04494965113966	0.000645337693729944	0.00811164363084352	-0.261364	endonuclease domain-containing 1 protein-like
LOC106608853	106608853	-2.97906654280459	-1.94819437239934	-4.04128634824958	0.000650861899819941	0.00815057709446403	-0.250645	homeobox and leucine zipper protein Homez-like
LOC106608858	106608858	-2.4362210840936	0.141721835434343	-5.85939510972891	1.03188383335247e-05	0.000821226632770916	3.54695	sushi, von Willebrand factor type A, EGF and pentraxin domain-containing protein 1-like
LOC106608860	106608860	-3.21923630330808	-2.23578778753989	-3.10637594815666	0.00561582044220622	0.0316146405249645	-2.17348	uncharacterized LOC106608860
LOC106608876	106608876	-2.02143422485104	0.0333837484985899	-3.43508099356309	0.00265268738481272	0.0194486029855488	-1.72255	uncharacterized LOC106608876
LOC106608893	106608893	-2.59758375263994	0.311053740958865	-4.64569046542858	0.000160046795953717	0.0036212396270604	0.87881	alpha-actinin-3-like
LOC106608921	106608921	-2.60064752588056	-2.60319800025624	-2.88637942196321	0.00919654471590916	0.0430828472337983	-2.57337	uncharacterized LOC106608921
LOC106608922	106608922	-4.44759750671742	-0.767957583151353	-3.35356539077019	0.00319864979978636	0.0218264632620123	-1.72804	collagen alpha-5(IV) chain-like
LOC106608923	106608923	-3.87372101499994	-1.18441040226809	-3.02563161314457	0.00673679078624836	0.0353699945829197	-2.37529	collagen alpha-6(IV) chain-like
LOC106608989	106608989	-2.61133315948006	2.18884245695418	-5.06564277236607	6.10485665960259e-05	0.00214026843183103	1.63163	SLAM family member 9-like
LOC106608990	106608990	-2.4030995395195	-3.44079130949002	-4.69003225947233	0.000144478387691537	0.0034100148482136	1.07884	ATP-sensitive inward rectifier potassium channel 10-like
LOC106609088	106609088	-3.58298671860286	-1.58794454883704	-5.09532362140796	5.70581081300537e-05	0.00210357148151041	1.96809	bromodomain-containing protein 1-like
LOC106609100	106609100	-2.87709694798907	2.38202943135645	-5.06588228791819	6.10152546027306e-05	0.00214026843183103	1.82756	cyclin-dependent kinase inhibitor 1B-like
LOC106609103	106609103	-2.43344855957447	1.45414387495815	-5.01706983200698	6.82010103643677e-05	0.00228147324113312	1.68364	uncharacterized LOC106609103
LOC106609111	106609111	-2.17087658812827	1.88662205000076	-3.16309901287057	0.00493888296875377	0.0289590299211879	-2.27949	GRAM domain-containing protein 4-like
LOC106609146	106609146	-3.02985420089425	-2.83808673900544	-3.39635200925398	0.00289960329033747	0.0205023318124788	-1.59006	UPF0606 protein KIAA1549-like
LOC106609175	106609175	-2.72115682464176	0.882217372261356	-6.71985185745889	1.63314720959088e-06	0.000299731596619232	5.31532	protein LCHN-like
LOC106609184	106609184	-2.03651917918721	1.40911516872103	-4.94892006694418	7.96968647564607e-05	0.00246091665469974	1.50096	pleckstrin homology domain-containing family A member 5-like
LOC106609234	106609234	-2.14009916727172	1.6090469033363	-4.36963540933898	0.000303327293901117	0.0051773642606178	0.242315	cyclin-dependent kinase inhibitor 1B-like
LOC106609245	106609245	-3.66307983620619	-2.30986765107269	-4.48151458744478	0.00023399249082734	0.00450499067573534	0.632616	forkhead box protein P2-like
LOC106609255	106609255	-2.91884453962008	-2.48135614181769	-3.76484147291105	0.00123764584598109	0.0121471576221862	-0.869012	synapsin-3-like
LOC106609264	106609264	-2.56333382122878	-3.65514984871915	-5.11093735111723	5.50664177918993e-05	0.00205593543034341	1.88678	CUGBP Elav-like family member 3
LOC106609283	106609283	-3.08293491743555	-0.677104202116919	-4.10093851011918	0.000566512075218039	0.00753359138531374	-0.150427	hemagglutinin/amebocyte aggregation factor-like
LOC106609359	106609359	-5.87323507523845	-3.0931189182692	-3.25305103458351	0.00402503376998487	0.0253297328459269	-1.84075	gelsolin-like
LOC106609387	106609387	-2.97844770242669	-2.04180946151453	-5.0839595082503	5.85536518681751e-05	0.00212750116499342	1.91443	integrin-alpha FG-GAP repeat-containing protein 2-like
LOC106609428	106609428	-3.7428264390669	-2.49150375113301	-2.84682335991646	0.0100399251710889	0.0456935646854158	-2.67218	gastrula zinc finger protein XlCGF7.1-like
LOC106609456	106609456	-3.19191970419455	-1.27605349784648	-5.99860585086118	7.60961144154324e-06	0.000709211052042336	3.8469	mitogen-activated protein kinase 11-like
LOC106609475	106609475	-4.59974210225017	0.712602526336788	-3.17536351072432	0.00480331306672903	0.0284723036814616	-2.03215	insulin-like growth factor I
LOC106609478	106609478	-2.76860859764498	-1.89618486954147	-3.69483078452644	0.00145587283433416	0.0134554058926657	-0.96748	pro-MCH 2-like
LOC106609498	106609498	-2.01126987390784	-1.89679306081061	-3.9389207738369	0.00082587435471806	0.0094410538044795	-0.551289	pleiotrophin-like
LOC106609570	106609570	-3.31358120523497	-2.4082457520834	-2.97538795894853	0.00754049236082637	0.0377992502135395	-2.38046	troponin I, slow skeletal muscle-like
LOC106609706	106609706	-2.71149143009901	-2.99649694716276	-4.65208968734748	0.000157699354019535	0.00359084101972888	1.03046	uncharacterized LOC106609706
LOC106609787	106609787	-2.10611675666944	0.523909302172423	-3.58639665725859	0.0018712890838846	0.0156685699361887	-1.21287	extracellular serine/threonine protein kinase FAM20C-like
LOC106609807	106609807	-4.20850678675757	-4.29803663120676	-3.26957921933889	0.0038760852375206	0.0247025045137318	-1.80377	brain-specific angiogenesis inhibitor 1-associated protein 2-like protein 1
LOC106609862	106609862	-2.01429361450489	-1.31463958870078	-2.98837486685867	0.00732430241287656	0.0371123075847572	-2.38609	beta-1,4-galactosyltransferase 1-like
LOC106609865	106609865	-5.81256677875304	-4.24535398258594	-6.01094953092618	7.40770299551897e-06	0.000702811053128531	3.47338	uncharacterized LOC106609865
LOC106609904	106609904	-2.55075601681766	0.267332992091872	-4.6575341764511	0.000155729556622187	0.00355804958415835	1.01631	FACT complex subunit SSRP1-like
LOC106609916	106609916	-2.28073666440609	-1.3904148699614	-5.18499649581754	4.65399205531699e-05	0.00187871366790717	2.14083	DNA repair protein complementing XP-A cells homolog
LOC106609917	106609917	-2.64797146155835	-0.954954390652843	-7.05719688225769	8.13963571938514e-07	0.000208922414800767	6.0037	uncharacterized LOC106609917
LOC106609934	106609934	-2.04384738352983	-2.81121049186318	-4.04412915236933	0.00064657090679979	0.00812106599692511	-0.259884	catenin alpha-2-like
LOC106610000	106610000	-3.14246411620107	-0.914808911457509	-2.96785522259147	0.00766869497053619	0.0381628077167623	-2.37108	storkhead-box protein 2-like
LOC106610022	106610022	-3.27374639925742	-2.2775923961266	-2.90500382894003	0.00882341094132983	0.0418622799654617	-2.62891	meiotic nuclear division protein 1 homolog
LOC106610077	106610077	-2.02033719099295	-0.444023437159045	-3.77733248378496	0.00120227500950914	0.0119184204455058	-0.888549	myoneurin-like
LOC106610127	106610127	-2.3112673532554	-1.18223474687863	-5.21497089599956	4.34827692167578e-05	0.0018096806529294	2.21591	B-cell CLL/lymphoma 6 member B protein-like
LOC106610137	106610137	-2.12696637092789	-0.480328527346009	-4.90716319311172	8.76942754811406e-05	0.00259583323242468	1.55499	uncharacterized LOC106610137
LOC106610138	106610138	-2.58964682220907	-1.63575247210965	-2.95190198680388	0.0079471834918574	0.0391312277902833	-2.44596	ena/VASP-like protein
LOC106610164	106610164	-4.13198957871554	0.899118809925317	-4.80742304357709	0.000110255135716315	0.00294563166398334	1.34248	neuronal membrane glycoprotein M6-a-like
LOC106610165	106610165	-2.66552334281214	-3.33789184280571	-3.30804393920841	0.00354999479622827	0.0233332581789025	-1.73939	extensin-1-like
LOC106610179	106610179	-2.83722465149537	-1.62164494022498	-2.93002636168375	0.00834493950959913	0.0403620468946884	-2.57537	protein FAM160A1-like
LOC106610182	106610182	-4.48879005415976	-1.09551794661849	-5.1092339558575	5.52802224952233e-05	0.0020606454525245	1.98513	SH3 domain-containing protein 19-like
LOC106610217	106610217	-3.71802882383713	-2.81287040757347	-6.56416241612791	2.26368851554142e-06	0.000353619732478949	4.86144	nephronectin-like
LOC106610251	106610251	-2.13577368186902	-1.69325891602336	-3.15404455452438	0.00504135066889866	0.0293309260831026	-2.21476	TBC1 domain family member 9-like
LOC106610260	106610260	-2.37544079640627	-3.26066837917822	-3.47938394567047	0.00239551156138023	0.0182439118595275	-1.40038	protein FAM13A-like
LOC106610268	106610268	-2.52005739853283	-2.64646642744563	-3.2460625218013	0.00408968075363124	0.0256117877664477	-1.9423	endophilin-A1-like
LOC106610290	106610290	-2.51463686476413	1.89832738091731	-3.37392977179888	0.00305272580461195	0.0212143283413402	-1.97978	protein FAM13A-like
LOC106610356	106610356	-2.26600386741354	-0.827968627743962	-3.37040639639626	0.00307749749055941	0.0213071182679712	-1.74874	monocarboxylate transporter 7-like
LOC106610379	106610379	-2.24204455428756	1.44677936465938	-3.38992622761519	0.002942697713113	0.0206981037471441	-2.02914	zinc finger and BTB domain-containing protein 18-like
LOC106610381	106610381	-4.26143150935086	-2.70426190057971	-4.10009747464524	0.000567621760254677	0.00753523495648758	-0.135185	neuronal pentraxin-2-like
LOC106610383	106610383	-2.00732018710778	-0.232205819389688	-4.75566013652065	0.000124199390197016	0.003129302865084	1.19445	zinc finger protein 574-like
LOC106610386	106610386	-2.48094768973861	2.10372337671306	-4.77585531408713	0.000118558161325876	0.00305588202902557	1.16349	adapter protein CIKS-like
LOC106610506	106610506	-2.39496576478033	-1.96900746250726	-3.17741492485883	0.00478099340696746	0.028395127244281	-2.03771	uncharacterized LOC106610506
LOC106610662	106610662	-2.01257075965775	3.85115321300052	-5.7855393753215	1.21397710386132e-05	0.000901705352335312	3.25878	DNA-binding protein inhibitor ID-3-A-like
LOC106610669	106610669	-3.33272916421434	-0.100220909561581	-5.98933026988259	7.76504274303653e-06	0.000709838173864319	3.83452	cathepsin L1-like
LOC106610690	106610690	-2.50577023305145	2.22762115184335	-6.26242312562333	4.30071260255056e-06	0.000514034638680652	4.35474	sorting nexin-14-like
LOC106610691	106610691	-4.20756669926584	-3.3869346043847	-7.89871232128267	1.53177699685797e-07	8.2807312985041e-05	7.06039	interphotoreceptor matrix proteoglycan 1-like
LOC106610706	106610706	-3.45048222467285	-0.203613741352902	-3.4190817535806	0.00275208054924207	0.0198631069990652	-1.72339	antimicrobial peptide NK-lysin-like
LOC106610754	106610754	-2.17457805860493	0.427462778990878	-3.23322422139851	0.0042110919491033	0.0261381878031017	-2.10407	transcription regulator protein BACH2-like
LOC106610774	106610774	-3.47968910070645	-1.65672983285808	-3.54137689261913	0.00207638819116101	0.016695612589977	-1.37163	cytospin-A-like
LOC106610842	106610842	-2.07318274046805	3.09434113573386	-4.21391476152705	0.00043558215516799	0.00647909529264492	-0.296654	eukaryotic translation initiation factor 2-alpha kinase 4-like
LOC106610847	106610847	-3.82151510520488	2.05077650767997	-7.14730606536098	6.77559630831967e-07	0.000192851845433241	6.15089	bcl-2-modifying factor-like
LOC106610882	106610882	-2.4664749042525	1.3902503631046	-2.89759736227354	0.00897002121358905	0.0423317940315042	-2.71086	uncharacterized protein KIAA1522 homolog
LOC106610883	106610883	-2.47854713838531	-1.3731551345004	-3.079863699765	0.00596231943320782	0.0328197600065761	-2.19728	uncharacterized LOC106610883
LOC106610924	106610924	-2.5232634204431	-3.47199396522846	-3.65440778584021	0.00159881398682852	0.0141757567480524	-1.04536	methylmalonate-semialdehyde dehydrogenase [acylating], mitochondrial-like
LOC106610992	106610992	-2.18938323938801	-1.51312980674539	-2.9468783851763	0.00803687785063661	0.039411093516058	-2.69432	E3 ubiquitin-protein ligase RNF4-like
LOC106611007	106611007	-4.98204749730953	-2.65676174494525	-5.59233380477025	1.8626755727399e-05	0.0011325447751937	2.78112	fibulin-7-like
LOC106611045	106611045	-3.08485204207353	-2.1015561316738	-3.73235533257641	0.00133454695464983	0.0127782455573813	-0.893072	jun dimerization protein 2-like
LOC106611065	106611065	-3.22959759893504	-0.515173297614516	-6.57616719004646	2.20716148662395e-06	0.000350378261554239	5.04944	RAS guanyl-releasing protein 1-like
LOC106611074	106611074	-4.68763846757505	-1.9285384678822	-3.67482633237162	0.00152495496048614	0.0137606494634303	-1.00388	ras-related protein Rab-15-like
LOC106611082	106611082	-2.23037795830303	-0.148619296689525	-5.14331840140007	5.1158244330061e-05	0.00196590479870644	2.07028	zinc finger protein OZF-like
LOC106611134	106611134	-3.61530906394836	-3.13312820894376	-3.89612588583095	0.000912292064951292	0.010074787797015	-0.550169	potassium voltage-gated channel subfamily F member 1-like
LOC106611163	106611163	-3.26454152597921	-3.2525159601493	-3.62482955804139	0.00171212485298703	0.014820470441346	-1.10638	stathmin-4-like
LOC106611166	106611166	-4.02397998561212	-1.58635628896798	-4.06644122282298	0.000613859936761904	0.00788416819735576	-0.27034	sodium/potassium/calcium exchanger 4-like
LOC106611254	106611254	-3.68546182367864	-0.274127847228975	-9.36565832947477	1.04070554755831e-08	2.19779062972005e-05	10.1385	B-cell lymphoma/leukemia 11B-like
LOC106611259	106611259	-4.721509147975	-2.7548437710464	-7.74929134592163	2.04636005535201e-07	9.92473112878927e-05	6.78965	uncharacterized LOC106611259
LOC106611315	106611315	-3.63466247305919	-2.61097956037532	-3.40315838343992	0.00285463197245138	0.0203083392134616	-1.60188	forkhead box protein O3-like
LOC106611329	106611329	-3.4449272803702	-2.25432224280496	-4.13378886815344	0.000524825841646814	0.00722409865473357	-0.0579814	microtubule-associated protein RP/EB family member 3-like
LOC106611332	106611332	-3.69151763101432	-3.30592983434731	-4.48128138646465	0.000234118982252077	0.00450499067573534	0.655662	kinesin-like protein KIF3B
LOC106611354	106611354	-3.69335637423984	-3.13904671953881	-3.96849046669381	0.000770979804199062	0.00908247201116439	-0.415467	transcription factor HIVEP2-like
LOC106611375	106611375	-2.04538631856168	-3.1158848979807	-4.08281200149804	0.000590916614266675	0.00773097140575754	-0.164348	serine palmitoyltransferase 2-like
LOC106611408	106611408	-2.35907336182959	-1.60978015780047	-4.92663584284735	8.38681555201742e-05	0.00254223454088499	1.56688	NHS-like protein 1
LOC106611417	106611417	-2.06586236138417	2.97925921194138	-5.17882476131112	4.71960799359305e-05	0.00189240582984515	1.88607	T-cell receptor beta-2 chain C region-like
LOC106611501	106611501	-2.90691818861076	-2.78208185018494	-6.07940169393957	6.3835949412888e-06	0.000636200058451411	3.88398	ecto-NOX disulfide-thiol exchanger 2-like
LOC106611569	106611569	-3.2922583972814	1.3885733295475	-3.96872980382372	0.000770550675631486	0.0090824463316154	-0.428374	probable carboxypeptidase X1
LOC106611587	106611587	-2.90934830130803	-1.64123866412113	-4.38988386605679	0.000289399563110191	0.00507559985724223	0.471157	leucine-rich repeat and immunoglobulin-like domain-containing nogo receptor-interacting protein 2
LOC106611612	106611612	-4.70711695554965	-3.88837333567269	-6.13137080897068	5.70394234221044e-06	0.00060624242881481	3.59095	gamma-aminobutyric acid receptor subunit alpha-2-like
LOC106611661	106611661	-3.05545070871984	-1.90463905017836	-4.54443606016684	0.000202261381687824	0.00415483227239587	0.805654	zinc finger protein 583-like
LOC106611675	106611675	-3.33919171794773	-1.9633731177427	-3.05731491601303	0.00627324926222803	0.0338517592739702	-2.34917	uncharacterized LOC106611675
LOC106611701	106611701	-3.04968237006946	-1.26282310797103	-6.59168419352808	2.13624269286477e-06	0.000350378261554239	4.92148	uncharacterized LOC106611701
LOC106611740	106611740	-2.57678414472763	-0.583469172584641	-2.96297559173965	0.00775286227719021	0.0384902384884779	-2.60783	PCTP-like protein
LOC106611817	106611817	-4.28782418757013	-1.42212451109674	-8.18732765280158	8.82842272010152e-08	6.49325065653868e-05	7.98285	protein HID1-like
LOC106611846	106611846	-4.50110481969995	-3.58809839778218	-5.02022859261064	6.77109938809209e-05	0.00227664063390333	1.7111	Usher syndrome type-1G protein homolog
LOC106611883	106611883	-5.4881172113074	-3.4408096233839	-4.86540520536819	9.65072644387103e-05	0.00273757853330956	1.35306	uncharacterized LOC106611883
LOC106611930	106611930	-2.67090770736004	-1.44504806462699	-3.32267568907774	0.00343313137891715	0.0228508027134981	-1.79984	early growth response protein 1-like
LOC106611945	106611945	-2.63859763368886	-0.075172909284238	-4.81127134335155	0.000109284064789937	0.00293086597552342	1.25032	ras-GEF domain-containing family member 1C-like
LOC106611975	106611975	-2.35045446290922	-1.82499181019655	-3.45079477895368	0.00255850455003595	0.0190153014347748	-1.47296	uncharacterized LOC106611975
LOC106612026	106612026	-4.9413149843866	0.89520852110007	-2.8819617336556	0.00928725007147074	0.04333098995752	-2.54062	cytochrome P450 4V2
LOC106612036	106612036	-2.32414795064696	-0.442725179267099	-3.22903647892685	0.00425145055760508	0.0262770000787126	-2.00651	calcium uptake protein 3, mitochondrial-like
LOC106612055	106612055	-2.4771263318491	0.279108240202649	-4.63240345875068	0.000165034326485536	0.00368785288712124	0.864557	tyrosine-protein kinase ITK/TSK-like
LOC106612112	106612112	-2.27358890899582	-0.425746013450581	-5.06786279141334	6.0740511884577e-05	0.00213800920297089	1.76835	serine/threonine-protein phosphatase 2B catalytic subunit alpha isoform-like
LOC106612125	106612125	-3.60744195687873	-0.723212348417578	-3.25773504007136	0.00398226411326994	0.0251913875960061	-1.89014	actin filament-associated protein 1-like 1
LOC106612143	106612143	-3.34753982451437	0.625253481703868	-3.8366332535238	0.00104758232764352	0.0109538222728711	-0.689056	syntaxin-binding protein 4-like
LOC106612194	106612194	-3.50233891805978	-3.04208674000944	-3.04153198096955	0.00650016490426136	0.0345817421946019	-2.25786	myelin proteolipid protein-like
LOC106612215	106612215	-3.92631629181773	-1.76189954414989	-3.50677103890134	0.00224897475684524	0.0175037473063224	-1.3883	FH2 domain-containing protein 1-like
LOC106612217	106612217	-2.85874618205706	-3.00489353043615	-5.29201990736284	3.65288125703385e-05	0.00164075885449063	2.35754	copper-transporting ATPase 1-like
LOC106612249	106612249	-3.33986530734495	-2.79015744428189	-5.41548845106486	2.76622398469893e-05	0.00140341992069635	2.60659	copper-transporting ATPase 1-like
LOC106612310	106612310	-2.62635817911452	0.742750036148314	-4.87530662061712	9.43395093392832e-05	0.00271042494496935	1.40992	RING finger protein 44-like
LOC106612314	106612314	-3.31882585587861	-2.25777767211931	-3.50817709062581	0.00224169466152057	0.0174726286613669	-1.33979	uncharacterized LOC106612314
LOC106612315	106612315	-2.72400167123912	-1.37024231689844	-3.2698265130057	0.00387389807514345	0.0246932512339662	-1.81401	catenin alpha-1-like
LOC106612318	106612318	-2.80039228681409	-3.04379938169571	-3.78998051129266	0.00116748245329313	0.011727882654123	-0.769845	lysophosphatidic acid receptor 4-like
LOC106612328	106612328	-2.87810811534929	-1.85593459316079	-3.13553015576491	0.00525734929468029	0.0302529312313853	-2.24006	golgin subfamily A member 6-like protein 22
LOC106612412	106612412	-5.15065166029317	-1.25663562860825	-5.00180513055208	7.06202756185818e-05	0.00233254769542809	1.5706	clarin-1-like
LOC106612419	106612419	-2.20145898184027	3.18487127300299	-2.89882207981879	0.00894561757444923	0.0422432826988756	-3.19916	endothelin-converting enzyme 2-like
LOC106612424	106612424	-5.17680864101208	-2.20111771872876	-9.19537261989563	1.40229702609784e-08	2.35487739592611e-05	9.09082	uncharacterized LOC106612424
LOC106612440	106612440	-2.07511411268779	1.12405891794277	-5.14652697378249	5.07866883713091e-05	0.00195930585750963	1.97284	beta-1,3-glucosyltransferase-like
LOC106612469	106612469	-2.21506494455856	5.82965926521526	-5.16181315720313	4.90538782175111e-05	0.0019337130913302	1.84608	nucleolar RNA helicase 2-like
LOC106612470	106612470	-3.07056592112781	-1.94031908871006	-4.97823658831686	7.45280113790228e-05	0.00239537942684466	1.69296	transmembrane protein 136-like
LOC106612471	106612471	-3.59763598368398	-3.81121335655634	-3.09924662584272	0.00570702714806806	0.0319460356325023	-2.13755	glutamate receptor ionotropic, kainate 4-like
LOC106612476	106612476	-2.54143102030176	-0.752794983065514	-4.25263487776856	0.000398078992269421	0.00614142445308258	0.189336	interferon regulatory factor 2-like
LOC106612489	106612489	-2.8071961036088	-0.192240200721979	-6.16971419496141	5.25045924116507e-06	0.000576280797626699	4.22116	calpain-8-like
LOC106612508	106612508	-5.19622847370424	-2.07770672803923	-3.57185262122245	0.00193526020409908	0.0159585491620063	-1.24244	uncharacterized LOC106612508
LOC106612509	106612509	-3.69609633706425	-3.64608255787238	-3.74194277460046	0.00130519152941679	0.0126002192316735	-0.870528	transcobalamin-1-like
LOC106612564	106612564	-4.33398791545558	1.67998685955532	-5.81036930120728	1.14934633722384e-05	0.00087137575805869	3.47871	multiple epidermal growth factor-like domains protein 6
LOC106612567	106612567	-2.48360467090388	2.78503106400286	-3.48732514079116	0.00235208003425408	0.0180344202060558	-1.58796	transmembrane protein 14A-like
[truncated: 183 more rows]

## Sheet: DE_POMV_positive_liver_UP
SYMBOL	ENTREZID	logFC	AveExpr	t	P.Value	adj.P.Val	B	GENENAME
[truncated: 1,307 more rows]

## Sheet: DE_POMV_positive_liver_DOWN
SYMBOL	ENTREZID	logFC	AveExpr	t	P.Value	adj.P.Val	B	GENENAME
[truncated: 1,696 more rows]

[truncated: 4 more sheets: DE_survivor_kidney_UP, DE_survivor_kidney_DOWN, DE_survivor_liver_UP, DE_survivor_liver_DOWN]
