# Supplementary material for: Transcriptome Response of Atlantic Salmon (Salmo salar) to a New Piscine Orthomyxovirus
Source: Pathogens. 2020 Sep 30;9(10):807. doi: 10.3390/pathogens9100807 (PMC7600774; doi:10.3390/pathogens9100807)
Supplement: Supplementary file 1 [file pathogens-09-00807-s001.zip › Supplementary_material_M2/Supplementary_Table_S5_functional_enrichment.xlsx]

## Sheet: GO disease stage
Cluster	group	othergroup	ID	Description	GeneRatio	BgRatio	pvalue	p.adjust	qvalue	geneID	Count
suspect.Downregulated	suspect	Downregulated	GO:0046717	acid secretion	6/461	12/11326	3.30069e-06	0.000343639	0.000301888	106564098/106578797/106585490/106588082/106589948/106593742	6
positive.Downregulated	positive	Downregulated	GO:0046717	acid secretion	9/674	12/11326	1.66342e-09	2.99138e-07	2.57392e-07	106564098/106564939/106578797/106585295/106585490/106585491/106588082/106593742/106610304	9
suspect.Upregulated	suspect	Upregulated	GO:0002253	activation of immune response	5/178	68/11326	0.00424943	0.0498266	0.0372757	100380290/106566600/106574371/106575194/106597357	5
suspect.Upregulated	suspect	Upregulated	GO:1901607	alpha-amino acid biosynthetic process	6/178	51/11326	0.000138722	0.00389077	0.00291072	106562750/106570297/106577392/106586211/106586691/106593678	6
suspect.Downregulated	suspect	Downregulated	GO:1901606	alpha-amino acid catabolic process	7/461	40/11326	0.00102639	0.0201681	0.0177178	106609451/106574376/106576292/106579858/106580033/106584046/106585586	7
suspect.Upregulated	suspect	Upregulated	GO:1901605	alpha-amino acid metabolic process	10/178	115/11326	1.2808e-05	0.000765919	0.00057299	106599105/100500786/106562750/106564257/106570297/106577392/106586211/106586691/106593678/106611485	10
positive.Upregulated	positive	Upregulated	GO:0043038	amino acid activation	7/301	68/11326	0.00211447	0.0239534	0.0202311	106587762/106562698/106572754/106585996/106595073/100194891/100195436	7
suspect.Downregulated	suspect	Downregulated	GO:0048513	animal organ development	13/461	124/11326	0.00158786	0.0257627	0.0226326	100136452/100329176/106561901/106564582/106567524/106576211/106577763/106579503/106581998/106583484/106584164/106590453/106600798	13
positive.Downregulated	positive	Downregulated	GO:0048513	animal organ development	18/674	124/11326	0.000376093	0.009662	0.00831363	106585686/100136452/106576894/100329176/106561901/106564582/106567524/106572014/106576211/106576394/106581998/106583154/106583484/106584164/106585556/106600798/106605080/106611576	18
suspect.Downregulated	suspect	Downregulated	GO:0006820	anion transport	10/461	68/11326	0.000394873	0.0108822	0.00956009	106562634/106564098/106575789/106577803/106578797/106585490/106588082/106589948/106593742/106612031	10
positive.Downregulated	positive	Downregulated	GO:0006820	anion transport	16/674	68/11326	1.66024e-06	0.000111962	9.63375e-05	106562634/106564098/106564939/106575271/106576394/106577803/106578797/106585295/106585490/106585491/106588082/106593742/106610304/106611612/106612504/106612031	16
survivor.Upregulated	survivor	Upregulated	GO:0019882	antigen processing and presentation	4/42	21/11326	9.33903e-07	2.36589e-05	2.04803e-05	100136933/100329141/106592944/106592946	4
positive.Upregulated	positive	Upregulated	GO:0048002	antigen processing and presentation of peptide antigen	3/301	12/11326	0.00342097	0.0332887	0.0281157	100136933/100329141/106592946	3
survivor.Upregulated	survivor	Upregulated	GO:0048002	antigen processing and presentation of peptide antigen	4/42	12/11326	7.9131e-08	2.40558e-06	2.0824e-06	100136933/100329141/106592944/106592946	4
positive.Upregulated	positive	Upregulated	GO:0002474	antigen processing and presentation of peptide antigen via MHC class I	3/301	12/11326	0.00342097	0.0332887	0.0281157	100136933/100329141/106592946	3
survivor.Upregulated	survivor	Upregulated	GO:0002474	antigen processing and presentation of peptide antigen via MHC class I	4/42	12/11326	7.9131e-08	2.40558e-06	2.0824e-06	100136933/100329141/106592944/106592946	4
positive.Upregulated	positive	Upregulated	GO:0006915	apoptotic process	18/301	331/11326	0.00323185	0.0331483	0.0279971	100194912/100196303/100136548/106566482/106568262/106572073/106580787/106589833/106589838/106593215/106598978/106600975/106601915/106606429/106606683/100136465/100380557/100196425	18
suspect.Downregulated	suspect	Downregulated	GO:1903963	arachidonate transport	6/461	12/11326	3.30069e-06	0.000343639	0.000301888	106564098/106578797/106585490/106588082/106589948/106593742	6
positive.Downregulated	positive	Downregulated	GO:1903963	arachidonate transport	9/674	12/11326	1.66342e-09	2.99138e-07	2.57392e-07	106564098/106564939/106578797/106585295/106585490/106585491/106588082/106593742/106610304	9
suspect.Downregulated	suspect	Downregulated	GO:0050482	arachidonic acid secretion	6/461	12/11326	3.30069e-06	0.000343639	0.000301888	106564098/106578797/106585490/106588082/106589948/106593742	6
positive.Downregulated	positive	Downregulated	GO:0050482	arachidonic acid secretion	9/674	12/11326	1.66342e-09	2.99138e-07	2.57392e-07	106564098/106564939/106578797/106585295/106585490/106585491/106588082/106593742/106610304	9
suspect.Upregulated	suspect	Upregulated	GO:0006525	arginine metabolic process	3/178	11/11326	0.000573944	0.0110716	0.00828272	106599105/100500786/106611485	3
positive.Upregulated	positive	Upregulated	GO:0006525	arginine metabolic process	3/301	11/11326	0.00261685	0.0287853	0.0243121	106599105/100500786/106611485	3
suspect.Downregulated	suspect	Downregulated	GO:0009074	aromatic amino acid family catabolic process	5/461	18/11326	0.000602952	0.0152694	0.0134142	106609451/106574376/106576292/106579858/106585586	5
suspect.Downregulated	suspect	Downregulated	GO:0009072	aromatic amino acid family metabolic process	6/461	30/11326	0.00113591	0.0212869	0.0187006	106609451/106560893/106574376/106576292/106579858/106585586	6
suspect.Downregulated	suspect	Downregulated	GO:0022610	biological adhesion	28/461	378/11326	0.0016222	0.0257627	0.0226326	100380515/106566742/100329176/106607758/100380751/106566351/106566628/106571918/106573979/106576211/106577001/106577661/106580029/106581345/106581368/106583093/106584192/106587167/106588084/106588562/106599307/106599343/106600236/106602888/106603248/106607455/100195786/106573948	28
positive.Downregulated	positive	Downregulated	GO:0022610	biological adhesion	45/674	378/11326	6.12677e-06	0.000314799	0.000270868	100380515/106576894/106566742/106572267/100329176/106607758/106561100/106561566/106565798/106566628/106567602/106569169/106571918/106573702/106573979/106574338/106576211/106577001/106577661/106579654/106580029/106580143/106580611/106581345/106581368/106581859/106582912/106583093/106583570/106584192/106585608/106587167/106588084/106588562/106599307/106600236/106602888/106603248/106603363/106604927…	45
suspect.Upregulated	suspect	Upregulated	GO:0030509	BMP signaling pathway	4/178	16/11326	9.26038e-05	0.00276885	0.0020714	106577235/106579194/106587858/106580285	4
positive.Upregulated	positive	Upregulated	GO:0030509	BMP signaling pathway	4/301	16/11326	0.000691117	0.0109283	0.00923005	106577235/106579194/106580285/106612985	4
positive.Downregulated	positive	Downregulated	GO:0016052	carbohydrate catabolic process	10/674	58/11326	0.00202167	0.0396614	0.0341265	106585860/106561646/106563715/106565196/106568010/106575942/106580581/106588432/106561249/106568163	10
suspect.Upregulated	suspect	Upregulated	GO:0046394	carboxylic acid biosynthetic process	12/178	165/11326	1.09683e-05	0.000728783	0.000545208	100136456/106562750/106569991/106570297/106577392/106577739/106586211/106586691/106590135/106590669/106593678/106604515	12
positive.Upregulated	positive	Upregulated	GO:0046394	carboxylic acid biosynthetic process	11/301	165/11326	0.00456461	0.0388441	0.0328078	100196879/100136456/106569991/106570297/106577210/106577739/106586211/106586691/106590135/106604515/106612430	11
suspect.Downregulated	suspect	Downregulated	GO:0046395	carboxylic acid catabolic process	8/461	62/11326	0.00347571	0.0446129	0.0391926	106609451/106563196/106574376/106576292/106579858/106580033/106584046/106585586	8
suspect.Upregulated	suspect	Upregulated	GO:0019752	carboxylic acid metabolic process	26/178	464/11326	1.52037e-08	3.30984e-06	2.47612e-06	106576722/100286557/106599105/100380811/100136456/100500786/106562750/106564257/106568532/106569991/106570297/106572754/106577392/106577739/106580394/106585996/106586211/106586691/106590135/106590669/106593678/106594092/106595073/106604515/106611485/100194861	26
positive.Upregulated	positive	Upregulated	GO:0019752	carboxylic acid metabolic process	26/301	464/11326	0.000268459	0.00536212	0.00452885	106576722/106599105/106587762/100196879/100136456/100500786/106562698/106564257/106569991/106570297/106572754/106577210/106577739/106580394/106585996/106586211/106586691/106590135/106594092/106595073/106604515/106611485/106612430/100194861/100194891/100195436	26
suspect.Downregulated	suspect	Downregulated	GO:0046942	carboxylic acid transport	10/461	48/11326	1.83988e-05	0.0011013	0.000967499	106562634/106564098/106575789/106577803/106578797/106585490/106588082/106589948/106593742/106612031	10
positive.Downregulated	positive	Downregulated	GO:0046942	carboxylic acid transport	13/674	48/11326	2.904e-06	0.000164916	0.000141902	106562634/106564098/106564939/106577803/106578797/106585295/106585490/106585491/106588082/106593742/106610304/106612504/106612031	13
suspect.Upregulated	suspect	Upregulated	GO:0006812	cation transport	10/178	212/11326	0.00189505	0.0266402	0.0199298	100846967/100195568/106560620/106563910/106568155/106570717/106576597/106590776/106605946/106609713	10
suspect.Downregulated	suspect	Downregulated	GO:0001775	cell activation	10/461	62/11326	0.000181577	0.00622058	0.0054648	100286596/100329176/106567524/106570415/106574316/106576211/106581205/106585075/106586939/106595319	10
positive.Downregulated	positive	Downregulated	GO:0001775	cell activation	11/674	62/11326	0.000959144	0.0215608	0.0185519	100286596/100329176/106567524/106570415/106574316/106575093/106576211/106581205/106585075/106586939/106604360	11
suspect.Downregulated	suspect	Downregulated	GO:0007155	cell adhesion	28/461	378/11326	0.0016222	0.0257627	0.0226326	100380515/106566742/100329176/106607758/100380751/106566351/106566628/106571918/106573979/106576211/106577001/106577661/106580029/106581345/106581368/106583093/106584192/106587167/106588084/106588562/106599307/106599343/106600236/106602888/106603248/106607455/100195786/106573948	28
positive.Downregulated	positive	Downregulated	GO:0007155	cell adhesion	45/674	378/11326	6.12677e-06	0.000314799	0.000270868	100380515/106576894/106566742/106572267/100329176/106607758/106561100/106561566/106565798/106566628/106567602/106569169/106571918/106573702/106573979/106574338/106576211/106577001/106577661/106579654/106580029/106580143/106580611/106581345/106581368/106581859/106582912/106583093/106583570/106584192/106585608/106587167/106588084/106588562/106599307/106600236/106602888/106603248/106603363/106604927…	45
positive.Upregulated	positive	Upregulated	GO:0008219	cell death	18/301	340/11326	0.00428134	0.0388441	0.0328078	100194912/100196303/100136548/106566482/106568262/106572073/106580787/106589833/106589838/106593215/106598978/106600975/106601915/106606429/106606683/100136465/100380557/100196425	18
positive.Downregulated	positive	Downregulated	GO:0048468	cell development	20/674	168/11326	0.00232954	0.0440978	0.0379438	106599418/100286596/106576894/100196759/100380781/106560299/106564821/106565270/106566012/106570415/106570536/106574165/106582286/106583484/106585556/106586448/106599672/106603321/106605080/106565095	20
suspect.Downregulated	suspect	Downregulated	GO:0030154	cell differentiation	21/461	268/11326	0.00312202	0.0423961	0.0372451	100286596/100329176/100380781/106560299/106561493/106563160/106565270/106567524/106570415/106570536/106576211/106577763/106579503/106582286/106583484/106586448/106587075/106590453/106603321/106604975/106608616	21
positive.Downregulated	positive	Downregulated	GO:0030154	cell differentiation	32/674	268/11326	0.000127188	0.00392101	0.00337382	106585686/106599418/100286596/106576894/100196759/100329176/100380781/106560299/106561493/106563160/106564821/106565270/106566012/106567524/106570415/106570536/106573023/106574165/106576211/106582286/106583154/106583484/106585556/106586448/106586625/106599672/106603321/106604975/106605080/106608616/106565095/100194614	32
suspect.Downregulated	suspect	Downregulated	GO:0098609	cell-cell adhesion	16/461	169/11326	0.00144793	0.0246674	0.0216704	106566742/100329176/106571918/106573979/106576211/106577001/106581345/106581368/106583093/106584192/106587167/106599307/106599343/106600236/106603248/106573948	16
positive.Downregulated	positive	Downregulated	GO:0098609	cell-cell adhesion	24/674	169/11326	6.09827e-05	0.00211148	0.00181681	106576894/106566742/106572267/100329176/106565798/106569169/106571918/106573702/106573979/106576211/106577001/106580611/106581345/106581368/106582912/106583093/106584192/106587167/106599307/106600236/106603248/106603363/106605377/106573948	24
suspect.Downregulated	suspect	Downregulated	GO:0098742	cell-cell adhesion via plasma-membrane adhesion molecules	12/461	116/11326	0.00265441	0.0388622	0.0341406	106566742/106571918/106573979/106577001/106581345/106581368/106583093/106584192/106587167/106599343/106600236/106603248	12
positive.Downregulated	positive	Downregulated	GO:0098742	cell-cell adhesion via plasma-membrane adhesion molecules	19/674	116/11326	5.02412e-05	0.00186932	0.00160845	106576894/106566742/106572267/106565798/106569169/106571918/106573702/106573979/106577001/106580611/106581345/106581368/106582912/106583093/106584192/106587167/106600236/106603248/106605377	19
positive.Downregulated	positive	Downregulated	GO:0007267	cell-cell signaling	25/674	180/11326	6.26203e-05	0.00211148	0.00181681	106567047/100195633/100136520/100380661/106561901/106564887/106567524/106574162/106575859/106579307/106580581/106582378/106582740/106584541/106584557/106588580/106589228/106599491/106601775/106603746/106603998/106609255/106579277/100194898/106590214	25
suspect.Upregulated	suspect	Upregulated	GO:0008652	cellular amino acid biosynthetic process	6/178	56/11326	0.000234385	0.00560649	0.00419426	106562750/106570297/106577392/106586211/106586691/106593678	6
suspect.Downregulated	suspect	Downregulated	GO:0009063	cellular amino acid catabolic process	8/461	46/11326	0.000473095	0.0126654	0.0111266	106609451/106563196/106574376/106576292/106579858/106580033/106584046/106585586	8
suspect.Upregulated	suspect	Upregulated	GO:0006520	cellular amino acid metabolic process	16/178	233/11326	7.75183e-07	6.62228e-05	4.95418e-05	106599105/100500786/106562750/106564257/106568532/106570297/106572754/106577392/106580394/106585996/106586211/106586691/106593678/106595073/106611485/100194861	16
positive.Upregulated	positive	Upregulated	GO:0006520	cellular amino acid metabolic process	16/301	233/11326	0.00049173	0.00848234	0.0071642	106599105/106587762/100500786/106562698/106564257/106570297/106572754/106580394/106585996/106586211/106586691/106595073/106611485/100194861/100194891/100195436	16
suspect.Downregulated	suspect	Downregulated	GO:0048869	cellular developmental process	23/461	301/11326	0.00279273	0.0402583	0.0353671	100286596/100329176/100380781/106560299/106561493/106563160/106565270/106567524/106570415/106570536/106575483/106576211/106577763/106579503/106581129/106582286/106583484/106586448/106587075/106590453/106603321/106604975/106608616	23
positive.Downregulated	positive	Downregulated	GO:0048869	cellular developmental process	36/674	301/11326	4.72533e-05	0.00182094	0.00156682	106585686/106599418/100286596/106576894/100196759/100329176/100380781/106560299/106561493/106563160/106564821/106565270/106566012/106567524/106570415/106570536/106573023/106574165/106575483/106576211/106579340/106581129/106582286/106583154/106583484/106585556/106586448/106586625/106599672/106603321/106604975/106605080/106608616/106613612/106565095/100194614	36
positive.Upregulated	positive	Upregulated	GO:0044257	cellular protein catabolic process	16/301	276/11326	0.00288941	0.0305328	0.0257881	100380707/106569939/106569959/106576261/106580837/106588382/106588399/106596943/106603098/106608837/106608838/106609458/106612618/100136367/100137045/100196792	16
suspect.Upregulated	suspect	Upregulated	GO:0071773	cellular response to BMP stimulus	4/178	16/11326	9.26038e-05	0.00276885	0.0020714	106577235/106579194/106587858/106580285	4
positive.Upregulated	positive	Upregulated	GO:0071773	cellular response to BMP stimulus	4/301	16/11326	0.000691117	0.0109283	0.00923005	106577235/106579194/106580285/106612985	4
positive.Upregulated	positive	Upregulated	GO:0070887	cellular response to chemical stimulus	16/301	211/11326	0.00016066	0.00329569	0.00278355	100196613/100136541/106563568/106568262/106577235/106579194/106579904/106582386/106591927/106593218/106596088/106599427/106600975/100136920/106580285/106612985	16
positive.Upregulated	positive	Upregulated	GO:0071345	cellular response to cytokine stimulus	10/301	47/11326	3.28046e-07	1.41058e-05	1.19138e-05	100196613/100136541/106568262/106582386/106591927/106593218/106596088/106599427/106600975/100136920	10
survivor.Upregulated	survivor	Upregulated	GO:0071345	cellular response to cytokine stimulus	3/42	47/11326	0.000686403	0.00695556	0.00602108	100136541/106593218/100136920	3
positive.Upregulated	positive	Upregulated	GO:0071346	cellular response to interferon-gamma	6/301	18/11326	4.75276e-06	0.000138011	0.000116564	100196613/106582386/106591927/106593218/106596088/106599427	6
positive.Upregulated	positive	Upregulated	GO:0071310	cellular response to organic substance	16/301	176/11326	1.80625e-05	0.00042842	0.000361844	100196613/100136541/106563568/106568262/106577235/106579194/106579904/106582386/106591927/106593218/106596088/106599427/106600975/100136920/106580285/106612985	16
positive.Downregulated	positive	Downregulated	GO:0006935	chemotaxis	13/674	91/11326	0.00272629	0.0498588	0.0429008	100196759/106564996/106576394/106578934/106579893/106585556/106586625/106586805/106605412/106605413/106605479/106605567/106565095	13
positive.Upregulated	positive	Upregulated	GO:0032922	circadian regulation of gene expression	4/301	11/11326	0.000139219	0.0029352	0.00247907	100380855/106565851/106609207/106561705	4
suspect.Downregulated	suspect	Downregulated	GO:0007623	circadian rhythm	5/461	20/11326	0.00101996	0.0201681	0.0177178	106570088/106563768/106583133/106588186/106613144	5
positive.Upregulated	positive	Upregulated	GO:0007623	circadian rhythm	4/301	20/11326	0.00169183	0.0207113	0.0174928	100380855/106565851/106609207/106561705	4
positive.Upregulated	positive	Upregulated	GO:0009108	coenzyme biosynthetic process	10/301	147/11326	0.00583796	0.0476453	0.0402413	106576722/100196879/100380855/106565851/106569991/106577739/106604515/106609207/106612430/106561705	10
positive.Upregulated	positive	Upregulated	GO:0051188	cofactor biosynthetic process	11/301	172/11326	0.00621478	0.0496528	0.0419369	106576722/100196879/100380855/106565851/106569991/106577739/106584335/106604515/106609207/106612430/106561705	11
suspect.Upregulated	suspect	Upregulated	GO:0006956	complement activation	5/178	36/11326	0.000230182	0.00560649	0.00419426	100380290/106566600/106574371/106575194/106597357	5
positive.Upregulated	positive	Upregulated	GO:0001816	cytokine production	4/301	23/11326	0.00290419	0.0305328	0.0257881	100302577/100302030/106600975/106602560	4
positive.Upregulated	positive	Upregulated	GO:0019221	cytokine-mediated signaling pathway	7/301	33/11326	2.05949e-05	0.000473682	0.000400073	106568262/106582386/106591927/106593218/106596088/106599427/106600975	7
suspect.Upregulated	suspect	Upregulated	GO:0006952	defense response	15/178	172/11326	7.94389e-08	7.91741e-06	5.92307e-06	100196613/100195681/100136365/100136439/100136453/100136456/106566989/106571097/106573581/106574371/106575194/106577834/106587655/106601371/100196393	15
positive.Upregulated	positive	Upregulated	GO:0006952	defense response	38/301	172/11326	1.16658e-24	2.95146e-22	2.49281e-22	100136933/100195999/100195148/100196613/100195681/100136365/100136439/100136449/100136453/100136456/100136541/100136587/100302030/106565723/106566989/106570878/106570889/106571097/106573581/106574371/106575194/106577834/106582386/106586812/106587655/106591927/106593218/106596088/106599427/106600975/106601371/106606683/106611470/100196393/100194889/100136920/100196194/106602560	38
survivor.Upregulated	survivor	Upregulated	GO:0006952	defense response	9/42	172/11326	1.01022e-08	5.11846e-07	4.4308e-07	100136933/100136541/100136587/106565723/106570889/106593218/100194889/100136920/100196194	9
suspect.Downregulated	suspect	Downregulated	GO:0042742	defense response to bacterium	5/461	21/11326	0.00129442	0.0237818	0.0208924	106563718/106564129/106564204/106564353/106610706	5
suspect.Upregulated	suspect	Upregulated	GO:0042742	defense response to bacterium	3/178	21/11326	0.00412158	0.0498266	0.0372757	100136365/100136439/100136453	3
positive.Upregulated	positive	Upregulated	GO:0042742	defense response to bacterium	4/301	21/11326	0.00204665	0.0238985	0.0201847	100136365/100136439/100136453/106565723	4
positive.Upregulated	positive	Upregulated	GO:0098542	defense response to other organism	11/301	40/11326	4.53022e-09	3.12585e-07	2.6401e-07	100136365/100136439/100136453/100136541/100302030/106565723/106586812/106600975/106611470/100194889/106602560	11
survivor.Upregulated	survivor	Upregulated	GO:0098542	defense response to other organism	3/42	40/11326	0.000425843	0.00462344	0.00400229	100136541/106565723/100194889	3
positive.Upregulated	positive	Upregulated	GO:0051607	defense response to virus	7/301	19/11326	3.34525e-07	1.41058e-05	1.19138e-05	100136541/100302030/106586812/106600975/106611470/100194889/106602560	7
survivor.Upregulated	survivor	Upregulated	GO:0051607	defense response to virus	2/42	19/11326	0.00220567	0.0186256	0.0161233	100136541/100194889	2
suspect.Downregulated	suspect	Downregulated	GO:1901571	fatty acid derivative transport	6/461	12/11326	3.30069e-06	0.000343639	0.000301888	106564098/106578797/106585490/106588082/106589948/106593742	6
positive.Downregulated	positive	Downregulated	GO:1901571	fatty acid derivative transport	9/674	12/11326	1.66342e-09	2.99138e-07	2.57392e-07	106564098/106564939/106578797/106585295/106585490/106585491/106588082/106593742/106610304	9
suspect.Downregulated	suspect	Downregulated	GO:0015908	fatty acid transport	6/461	19/11326	7.59457e-05	0.00309396	0.00271806	106564098/106578797/106585490/106588082/106589948/106593742	6
positive.Downregulated	positive	Downregulated	GO:0015908	fatty acid transport	9/674	19/11326	4.78051e-07	3.68441e-05	3.17023e-05	106564098/106564939/106578797/106585295/106585490/106585491/106588082/106593742/106610304	9
suspect.Downregulated	suspect	Downregulated	GO:0009566	fertilization	4/461	12/11326	0.00103316	0.0201681	0.0177178	100380781/106563160/106578077/100380422	4
suspect.Upregulated	suspect	Upregulated	GO:0009064	glutamine family amino acid metabolic process	6/178	55/11326	0.000212004	0.00551211	0.00412365	106599105/100500786/106564257/106570297/106577392/106611485	6
suspect.Downregulated	suspect	Downregulated	GO:0060047	heart contraction	4/461	11/11326	0.000711531	0.0162611	0.0142854	100195425/106573734/106574299/106600670	4
positive.Downregulated	positive	Downregulated	GO:0060047	heart contraction	5/674	11/11326	0.000251407	0.0066163	0.00569297	100195425/106573734/106574299/106579418/106600670	5
suspect.Downregulated	suspect	Downregulated	GO:0003015	heart process	4/461	11/11326	0.000711531	0.0162611	0.0142854	100195425/106573734/106574299/106600670	4
positive.Downregulated	positive	Downregulated	GO:0003015	heart process	5/674	11/11326	0.000251407	0.0066163	0.00569297	100195425/106573734/106574299/106579418/106600670	5
suspect.Downregulated	suspect	Downregulated	GO:0048534	hematopoietic or lymphoid organ development	7/461	32/11326	0.000245475	0.00741969	0.00651822	100329176/106567524/106576211/106577763/106579503/106584164/106590453	7
suspect.Downregulated	suspect	Downregulated	GO:0030097	hemopoiesis	7/461	31/11326	0.000198658	0.00622058	0.0054648	100329176/106567524/106576211/106577763/106579503/106584164/106590453	7
suspect.Downregulated	suspect	Downregulated	GO:0007156	homophilic cell adhesion via plasma membrane adhesion molecules	12/461	108/11326	0.00144128	0.0246674	0.0216704	106566742/106571918/106573979/106577001/106581345/106581368/106583093/106584192/106587167/106599343/106600236/106603248	12
positive.Downregulated	positive	Downregulated	GO:0007156	homophilic cell adhesion via plasma membrane adhesion molecules	19/674	108/11326	1.78922e-05	0.000804401	0.000692144	106576894/106566742/106572267/106565798/106569169/106571918/106573702/106573979/106577001/106580611/106581345/106581368/106582912/106583093/106584192/106587167/106600236/106603248/106605377	19
suspect.Upregulated	suspect	Upregulated	GO:0006959	humoral immune response	5/178	45/11326	0.00066555	0.0124375	0.00930456	100380290/106566600/106574371/106575194/106597357	5
suspect.Downregulated	suspect	Downregulated	GO:0032309	icosanoid secretion	6/461	12/11326	3.30069e-06	0.000343639	0.000301888	106564098/106578797/106585490/106588082/106589948/106593742	6
positive.Downregulated	positive	Downregulated	GO:0032309	icosanoid secretion	9/674	12/11326	1.66342e-09	2.99138e-07	2.57392e-07	106564098/106564939/106578797/106585295/106585490/106585491/106588082/106593742/106610304	9
suspect.Downregulated	suspect	Downregulated	GO:0071715	icosanoid transport	6/461	12/11326	3.30069e-06	0.000343639	0.000301888	106564098/106578797/106585490/106588082/106589948/106593742	6
positive.Downregulated	positive	Downregulated	GO:0071715	icosanoid transport	9/674	12/11326	1.66342e-09	2.99138e-07	2.57392e-07	106564098/106564939/106578797/106585295/106585490/106585491/106588082/106593742/106610304	9
suspect.Upregulated	suspect	Upregulated	GO:0002252	immune effector process	5/178	61/11326	0.00264821	0.0344268	0.0257549	100380290/106566600/106574371/106575194/106597357	5
positive.Upregulated	positive	Upregulated	GO:0002252	immune effector process	10/301	61/11326	4.11048e-06	0.000132853	0.000112208	100136541/100302030/106566600/106574371/106575194/106586812/106600975/106611470/100194889/106602560	10
suspect.Downregulated	suspect	Downregulated	GO:0006955	immune response	28/461	329/11326	0.000181133	0.00622058	0.0054648	106586576/100286596/100136511/101448031/106561115/106563113/106564356/106564996/106572809/106572813/106575455/106577651/106577765/106581032/106581205/106586658/106591189/106595319/106599620/106600446/106600670/106601388/106604808/106604935/106606576/106608761/106612476/106572058	28
suspect.Upregulated	suspect	Upregulated	GO:0006955	immune response	21/178	329/11326	4.65482e-08	6.95895e-06	5.20604e-06	100380290/100196613/100195681/106560287/106563559/106564720/106565855/106566600/106566989/106569488/106574371/106575194/106577834/106585878/106585882/106586893/106590517/106597357/106600447/106601371/100196393	21
positive.Upregulated	positive	Upregulated	GO:0006955	immune response	58/301	329/11326	7.67688e-32	2.91337e-29	2.46064e-29	100136933/100329141/100195999/100195148/100196613/100136413/100195681/100136548/100136449/100136511/100136512/100136541/100136587/100302030/106560287/106563559/106564720/106565723/106565855/106566600/106566989/106568262/106569488/106570498/106570861/106570878/106570889/106573842/106574371/106574975/106575194/106575840/106577834/106579498/106579499/106582386/106585878/106585882/106586812/106586893…	58
survivor.Upregulated	survivor	Upregulated	GO:0006955	immune response	19/42	329/11326	9.1659e-19	6.96609e-17	6.0302e-17	100136933/100329141/100136413/100136541/100136587/106565723/106569488/106570861/106570889/106573841/106579498/106585878/106586893/106590516/106592944/106592946/106593218/100136920/100196194	19
suspect.Downregulated	suspect	Downregulated	GO:0002520	immune system development	7/461	33/11326	0.00030078	0.00880721	0.00773717	100329176/106567524/106576211/106577763/106579503/106584164/106590453	7
suspect.Downregulated	suspect	Downregulated	GO:0002376	immune system process	41/461	400/11326	4.31837e-08	4.04632e-05	3.5547e-05	106586576/100286596/100329176/100136511/101448031/106561115/106563113/106564356/106564996/106567524/106570415/106571128/106572809/106572813/106574316/106575455/106576211/106577651/106577763/106577765/106578934/106579503/106581032/106581205/106584164/106586658/106586939/106590453/106591189/106595319/106599620/106600446/106600670/106601388/106604808/106604935/106605567/106606576/106608761/106612476…	41
suspect.Upregulated	suspect	Upregulated	GO:0002376	immune system process	23/178	400/11326	7.00619e-08	7.91741e-06	5.92307e-06	100380290/100196613/100195681/106560287/106563559/106564720/106565855/106566399/106566600/106566989/106569488/106574371/106575194/106577834/106585878/106585882/106586893/106590517/106597357/106600447/106601371/100196393/100195428	23
positive.Upregulated	positive	Upregulated	GO:0002376	immune system process	64/301	400/11326	1.32372e-32	1.0047e-29	8.48574e-30	100136933/100329141/100195999/100195148/100196613/100136413/100195681/100136548/100136449/100136511/100136512/100136541/100136587/100302030/106560287/106563559/106564720/106565723/106565855/106566600/106566989/106568262/106569488/106569939/106570498/106570861/106570878/106570889/106573842/106574371/106574975/106575194/106575840/106577834/106579498/106579499/106582386/106585878/106585882/106586812…	64
survivor.Upregulated	survivor	Upregulated	GO:0002376	immune system process	21/42	400/11326	5.22426e-20	7.94087e-18	6.87402e-18	100136933/100329141/100136413/100136541/100136587/106565723/106569488/106569939/106570861/106570889/106573841/106579498/106585878/106586893/106590516/106592944/106592946/106593218/100194889/100136920/100196194	21
suspect.Upregulated	suspect	Upregulated	GO:0006954	inflammatory response	8/178	74/11326	1.97996e-05	0.000986682	0.000738144	100195681/100136456/106571097/106573581/106574371/106575194/106587655/100196393	8
positive.Upregulated	positive	Upregulated	GO:0006954	inflammatory response	12/301	74/11326	5.01419e-07	2.00304e-05	1.69177e-05	100195681/100136449/100136456/100302030/106571097/106573581/106574371/106575194/106587655/106606683/100196393/106602560	12
positive.Upregulated	positive	Upregulated	GO:0045087	innate immune response	17/301	78/11326	1.52436e-11	2.89248e-09	2.44299e-09	100136933/100195148/100196613/100136541/100136587/100302030/106566989/106582386/106586812/106591927/106593218/106596088/106599427/106600975/106606683/100136920/106602560	17
survivor.Upregulated	survivor	Upregulated	GO:0045087	innate immune response	5/42	78/11326	9.4842e-06	0.000205943	0.000178274	100136933/100136541/100136587/106593218/100136920	5
suspect.Downregulated	suspect	Downregulated	GO:0034220	ion transmembrane transport	16/461	184/11326	0.00344335	0.0446129	0.0391926	106589457/106560798/106571504/106571974/106575789/106583449/106585428/106586190/106590371/106599078/106599276/106600868/106602059/106607810/106611671/106579124	16
positive.Downregulated	positive	Downregulated	GO:0034220	ion transmembrane transport	26/674	184/11326	3.32432e-05	0.00135552	0.00116635	106589457/106560798/106567450/106567683/106568517/106569646/106571406/106571504/106571974/106576394/106576753/106576934/106582653/106583449/106585428/106586190/106590371/106599078/106600868/106603636/106605476/106607810/106611134/106611671/106612504/106579124	26
suspect.Downregulated	suspect	Downregulated	GO:0006811	ion transport	33/461	365/11326	1.43069e-05	0.0011013	0.000967499	106589457/106560798/106562634/106564098/106571504/106571974/106573734/106574299/106575789/106577803/106578797/106579798/106583449/106585428/106585490/106586190/106588082/106589948/106590371/106592655/106593742/106596467/106599078/106599276/106600868/106602059/106602849/106607782/106607810/106611671/106612249/106579124/106612031	33
positive.Downregulated	positive	Downregulated	GO:0006811	ion transport	50/674	365/11326	2.33031e-08	2.79378e-06	2.4039e-06	106589457/106560798/106562634/106564098/106564939/106567450/106567683/106568517/106569646/106571382/106571406/106571504/106571974/106573734/106574299/106575271/106576120/106576394/106576753/106576934/106577803/106578797/106579798/106582653/106583449/106584588/106585295/106585428/106585490/106585491/106586190/106588082/106590371/106592655/106593742/106596467/106599078/106600868/106602849/106603636…	50
suspect.Upregulated	suspect	Upregulated	GO:0007259	JAK-STAT cascade	3/178	14/11326	0.00122291	0.0182825	0.0136773	106589833/106601915/106606429	3
positive.Upregulated	positive	Upregulated	GO:0007259	JAK-STAT cascade	8/301	14/11326	5.9317e-10	5.0024e-08	4.22504e-08	100136413/106589833/106591927/106593218/106596088/106599427/106601915/106606429	8
survivor.Upregulated	survivor	Upregulated	GO:0007259	JAK-STAT cascade	2/42	14/11326	0.00118765	0.010619	0.00919233	100136413/106593218	2
suspect.Upregulated	suspect	Upregulated	GO:0006563	L-serine metabolic process	4/178	12/11326	2.64582e-05	0.00121708	0.000910505	106562750/106586211/106586691/106593678	4
suspect.Downregulated	suspect	Downregulated	GO:0045321	leukocyte activation	9/461	46/11326	8.15064e-05	0.00318215	0.00279553	100286596/100329176/106567524/106570415/106574316/106576211/106581205/106586939/106595319	9
positive.Downregulated	positive	Downregulated	GO:0045321	leukocyte activation	9/674	46/11326	0.00134005	0.0289183	0.0248826	100286596/100329176/106567524/106570415/106574316/106575093/106576211/106581205/106586939	9
suspect.Upregulated	suspect	Upregulated	GO:0050900	leukocyte migration	4/178	14/11326	5.22018e-05	0.00222976	0.0016681	100195681/106566399/100196393/100195428	4
positive.Upregulated	positive	Upregulated	GO:0050900	leukocyte migration	3/301	14/11326	0.00544161	0.0448933	0.037917	100195681/100196393/100195428	3
positive.Downregulated	positive	Downregulated	GO:0016042	lipid catabolic process	16/674	107/11326	0.000560071	0.0137345	0.0118178	106564098/106564939/106571110/106573546/106577205/106578797/106581476/106584996/106585490/106585491/106588082/106593742/106599162/106610304/106571557/100380422	16
suspect.Downregulated	suspect	Downregulated	GO:0010876	lipid localization	13/461	100/11326	0.000199165	0.00622058	0.0054648	106586441/106562634/106564098/106578619/106578797/106585490/106588082/106589948/106590826/106593742/106599673/106605287/106605691	13
positive.Downregulated	positive	Downregulated	GO:0010876	lipid localization	17/674	100/11326	7.66677e-05	0.0025068	0.00215697	106586441/106590095/106562634/106564098/106564939/106578619/106578797/106585295/106585490/106585491/106588082/106590826/106593742/106599673/106600349/106605287/106610304	17
suspect.Downregulated	suspect	Downregulated	GO:0006869	lipid transport	13/461	94/11326	0.000105316	0.00394724	0.00346766	106586441/106562634/106564098/106578619/106578797/106585490/106588082/106589948/106590826/106593742/106599673/106605287/106605691	13
positive.Downregulated	positive	Downregulated	GO:0006869	lipid transport	17/674	94/11326	3.39194e-05	0.00135552	0.00116635	106586441/106590095/106562634/106564098/106564939/106578619/106578797/106585295/106585490/106585491/106588082/106590826/106593742/106599673/106600349/106605287/106610304	17
positive.Downregulated	positive	Downregulated	GO:0040011	locomotion	22/674	185/11326	0.00146487	0.030396	0.0261541	106604960/100196050/106611348/100196759/106607758/106561947/106562279/106564996/106573023/106576394/106578934/106579654/106579893/106585556/106586625/106586805/106602888/106605412/106605413/106605479/106605567/106565095	22
suspect.Downregulated	suspect	Downregulated	GO:0015909	long-chain fatty acid transport	6/461	16/11326	2.48811e-05	0.00137139	0.00120477	106564098/106578797/106585490/106588082/106589948/106593742	6
positive.Downregulated	positive	Downregulated	GO:0015909	long-chain fatty acid transport	9/674	16/11326	6.96356e-08	6.83062e-06	5.87738e-06	106564098/106564939/106578797/106585295/106585490/106585491/106588082/106593742/106610304	9
suspect.Downregulated	suspect	Downregulated	GO:0046649	lymphocyte activation	5/461	25/11326	0.00295524	0.0419555	0.0368581	100329176/106567524/106574316/106576211/106586939	5
positive.Upregulated	positive	Upregulated	GO:0009057	macromolecule catabolic process	20/301	401/11326	0.00519118	0.0432979	0.0365695	100380707/106564993/106569939/106569959/106576261/106580837/106588382/106588399/106596943/106603098/106608168/106608837/106608838/106609458/106612618/100195015/100136367/100137045/106574131/100196792	20
suspect.Upregulated	suspect	Upregulated	GO:0030001	metal ion transport	9/178	113/11326	7.01818e-05	0.00247336	0.00185034	100846967/100195568/106560620/106563910/106570717/106576597/106590776/106605946/106609713	9
suspect.Upregulated	suspect	Upregulated	GO:0072330	monocarboxylic acid biosynthetic process	7/178	98/11326	0.000875015	0.0152969	0.0114438	100136456/106569991/106570297/106577739/106590135/106590669/106604515	7
positive.Upregulated	positive	Upregulated	GO:0072330	monocarboxylic acid biosynthetic process	8/301	98/11326	0.00450445	0.0388441	0.0328078	100136456/106569991/106570297/106577210/106577739/106590135/106604515/106612430	8
suspect.Upregulated	suspect	Upregulated	GO:0032787	monocarboxylic acid metabolic process	8/178	144/11326	0.00194994	0.0266402	0.0199298	106576722/100136456/106569991/106570297/106577739/106590135/106590669/106604515	8
suspect.Downregulated	suspect	Downregulated	GO:0015718	monocarboxylic acid transport	8/461	30/11326	1.88056e-05	0.0011013	0.000967499	106562634/106564098/106575789/106578797/106585490/106588082/106589948/106593742	8
positive.Downregulated	positive	Downregulated	GO:0015718	monocarboxylic acid transport	11/674	30/11326	5.89064e-07	4.23734e-05	3.646e-05	106562634/106564098/106564939/106578797/106585295/106585490/106585491/106588082/106593742/106610304/106612504	11
suspect.Downregulated	suspect	Downregulated	GO:0051704	multi-organism process	12/461	118/11326	0.0030611	0.0423961	0.0372451	100380781/106563113/106563160/106563718/106564129/106564204/106564353/106570536/106577661/106578077/106610706/100380422	12
positive.Upregulated	positive	Upregulated	GO:0051704	multi-organism process	16/301	118/11326	8.40657e-08	4.0011e-06	3.37933e-06	100136933/100302577/100196303/100136413/100136365/100136439/100136453/100136541/100302030/106565723/106586812/106600975/106611470/100194889/100136465/106602560	16
survivor.Upregulated	survivor	Upregulated	GO:0051704	multi-organism process	5/42	118/11326	7.04828e-05	0.000892782	0.000772838	100136933/100136413/100136541/106565723/100194889	5
positive.Upregulated	positive	Upregulated	GO:0009435	NAD biosynthetic process	4/301	16/11326	0.000691117	0.0109283	0.00923005	100380855/106565851/106609207/106561705	4
positive.Upregulated	positive	Upregulated	GO:0019674	NAD metabolic process	4/301	20/11326	0.00169183	0.0207113	0.0174928	100380855/106565851/106609207/106561705	4
suspect.Upregulated	suspect	Upregulated	GO:0043066	negative regulation of apoptotic process	5/178	39/11326	0.000338413	0.00749521	0.00560723	100194912/106589833/106598978/106601915/106606429	5
positive.Upregulated	positive	Upregulated	GO:0043066	negative regulation of apoptotic process	8/301	39/11326	6.80692e-06	0.000178153	0.000150469	100194912/106566482/106568262/106572073/106589833/106598978/106601915/106606429	8
positive.Upregulated	positive	Upregulated	GO:0010648	negative regulation of cell communication	9/301	95/11326	0.000931043	0.0138561	0.0117029	106610335/106560302/106567494/106579194/106579904/106591927/106593218/106596088/106599427	9
suspect.Upregulated	suspect	Upregulated	GO:0060548	negative regulation of cell death	5/178	43/11326	0.000537819	0.0107205	0.00802011	100194912/106589833/106598978/106601915/106606429	5
positive.Upregulated	positive	Upregulated	GO:0060548	negative regulation of cell death	8/301	43/11326	1.46276e-05	0.000358139	0.000302485	100194912/106566482/106568262/106572073/106589833/106598978/106601915/106606429	8
positive.Upregulated	positive	Upregulated	GO:0048523	negative regulation of cellular process	27/301	493/11326	0.000294972	0.00546057	0.00461201	100194912/106610335/100196303/100136548/106560302/106566482/106567494/106568262/106572073/106573842/106574371/106574975/106575194/106575840/106579194/106579904/106589833/106591927/106593218/106596088/106598978/106599427/106601915/106606294/106606429/106607787/100136465	27
suspect.Upregulated	suspect	Upregulated	GO:0051093	negative regulation of developmental process	3/178	19/11326	0.00307284	0.039097	0.0292488	106571097/106579194/106587655	3
positive.Upregulated	positive	Upregulated	GO:0002683	negative regulation of immune system process	6/301	38/11326	0.000451732	0.0079736	0.00673451	106573842/106574371/106574975/106575194/106575840/106591927	6
positive.Upregulated	positive	Upregulated	GO:1902532	negative regulation of intracellular signal transduction	5/301	39/11326	0.00351976	0.0338165	0.0285614	106567494/106591927/106593218/106596088/106599427	5
suspect.Upregulated	suspect	Upregulated	GO:0043069	negative regulation of programmed cell death	5/178	39/11326	0.000338413	0.00749521	0.00560723	100194912/106589833/106598978/106601915/106606429	5
positive.Upregulated	positive	Upregulated	GO:0043069	negative regulation of programmed cell death	8/301	39/11326	6.80692e-06	0.000178153	0.000150469	100194912/106566482/106568262/106572073/106589833/106598978/106601915/106606429	8
positive.Upregulated	positive	Upregulated	GO:0048585	negative regulation of response to stimulus	12/301	120/11326	8.10244e-05	0.00180875	0.00152767	106610335/106560302/106567494/106574371/106575194/106579194/106579904/106584632/106591927/106593218/106596088/106599427	12
positive.Upregulated	positive	Upregulated	GO:0009968	negative regulation of signal transduction	9/301	94/11326	0.000862519	0.0133602	0.0112841	106610335/106560302/106567494/106579194/106579904/106591927/106593218/106596088/106599427	9
positive.Upregulated	positive	Upregulated	GO:0023057	negative regulation of signaling	9/301	95/11326	0.000931043	0.0138561	0.0117029	106610335/106560302/106567494/106579194/106579904/106591927/106593218/106596088/106599427	9
suspect.Downregulated	suspect	Downregulated	GO:0050877	nervous system process	8/461	54/11326	0.00141957	0.0246674	0.0216704	106586708/106568690/106573206/106574444/106583319/106610691/106611907/106560689	8
positive.Downregulated	positive	Downregulated	GO:0050877	nervous system process	14/674	54/11326	2.14307e-06	0.000136022	0.000117039	106576894/106586708/106561867/106567602/106568409/106568690/106573206/106582074/106601268/106610691/106611846/106611907/106565095/106560689	14
positive.Upregulated	positive	Upregulated	GO:0019359	nicotinamide nucleotide biosynthetic process	7/301	65/11326	0.00162461	0.0205513	0.0173576	100380855/106565851/106569991/106577739/106609207/106612430/106561705	7
positive.Upregulated	positive	Upregulated	GO:0046496	nicotinamide nucleotide metabolic process	8/301	83/11326	0.00158837	0.0205513	0.0173576	100196702/100380855/106565851/106569991/106577739/106609207/106612430/106561705	8
suspect.Upregulated	suspect	Upregulated	GO:0016053	organic acid biosynthetic process	12/178	165/11326	1.09683e-05	0.000728783	0.000545208	100136456/106562750/106569991/106570297/106577392/106577739/106586211/106586691/106590135/106590669/106593678/106604515	12
positive.Upregulated	positive	Upregulated	GO:0016053	organic acid biosynthetic process	11/301	165/11326	0.00456461	0.0388441	0.0328078	100196879/100136456/106569991/106570297/106577210/106577739/106586211/106586691/106590135/106604515/106612430	11
suspect.Downregulated	suspect	Downregulated	GO:0016054	organic acid catabolic process	8/461	62/11326	0.00347571	0.0446129	0.0391926	106609451/106563196/106574376/106576292/106579858/106580033/106584046/106585586	8
suspect.Upregulated	suspect	Upregulated	GO:0006082	organic acid metabolic process	26/178	466/11326	1.66045e-08	3.30984e-06	2.47612e-06	106576722/100286557/106599105/100380811/100136456/100500786/106562750/106564257/106568532/106569991/106570297/106572754/106577392/106577739/106580394/106585996/106586211/106586691/106590135/106590669/106593678/106594092/106595073/106604515/106611485/100194861	26
positive.Upregulated	positive	Upregulated	GO:0006082	organic acid metabolic process	26/301	466/11326	0.000287016	0.00544613	0.00459981	106576722/106599105/106587762/100196879/100136456/100500786/106562698/106564257/106569991/106570297/106572754/106577210/106577739/106580394/106585996/106586211/106586691/106590135/106594092/106595073/106604515/106611485/106612430/100194861/100194891/100195436	26
suspect.Downregulated	suspect	Downregulated	GO:0015849	organic acid transport	10/461	48/11326	1.83988e-05	0.0011013	0.000967499	106562634/106564098/106575789/106577803/106578797/106585490/106588082/106589948/106593742/106612031	10
positive.Downregulated	positive	Downregulated	GO:0015849	organic acid transport	13/674	48/11326	2.904e-06	0.000164916	0.000141902	106562634/106564098/106564939/106577803/106578797/106585295/106585490/106585491/106588082/106593742/106610304/106612504/106612031	13
suspect.Downregulated	suspect	Downregulated	GO:0015711	organic anion transport	10/461	53/11326	4.57007e-05	0.00237898	0.00208994	106562634/106564098/106575789/106577803/106578797/106585490/106588082/106589948/106593742/106612031	10
positive.Downregulated	positive	Downregulated	GO:0015711	organic anion transport	13/674	53/11326	9.60809e-06	0.000450745	0.000387841	106562634/106564098/106564939/106577803/106578797/106585295/106585490/106585491/106588082/106593742/106610304/106612504/106612031	13
positive.Upregulated	positive	Upregulated	GO:1901565	organonitrogen compound catabolic process	22/301	398/11326	0.000950358	0.0138716	0.011716	100380707/106564257/106564993/106568231/106569939/106569959/106576261/106580837/106588382/106588399/106596943/106603098/106608168/106608837/106608838/106609458/106612618/100195015/100136367/100137045/106574131/100196792	22
positive.Upregulated	positive	Upregulated	GO:0006733	oxidoreduction coenzyme metabolic process	8/301	98/11326	0.00450445	0.0388441	0.0328078	100196702/100380855/106565851/106569991/106577739/106609207/106612430/106561705	8
suspect.Upregulated	suspect	Upregulated	GO:0043436	oxoacid metabolic process	26/178	465/11326	1.58897e-08	3.30984e-06	2.47612e-06	106576722/100286557/106599105/100380811/100136456/100500786/106562750/106564257/106568532/106569991/106570297/106572754/106577392/106577739/106580394/106585996/106586211/106586691/106590135/106590669/106593678/106594092/106595073/106604515/106611485/100194861	26
positive.Upregulated	positive	Upregulated	GO:0043436	oxoacid metabolic process	26/301	465/11326	0.0002776	0.00540253	0.00456298	106576722/106599105/106587762/100196879/100136456/100500786/106562698/106564257/106569991/106570297/106572754/106577210/106577739/106580394/106585996/106586211/106586691/106590135/106594092/106595073/106604515/106611485/106612430/100194861/100194891/100195436	26
suspect.Upregulated	suspect	Upregulated	GO:0030335	positive regulation of cell migration	3/178	13/11326	0.000972046	0.0152969	0.0114438	100195681/106569443/100196393	3
positive.Upregulated	positive	Upregulated	GO:0030335	positive regulation of cell migration	3/301	13/11326	0.0043605	0.0388441	0.0328078	100195681/106569443/100196393	3
suspect.Upregulated	suspect	Upregulated	GO:2000147	positive regulation of cell motility	3/178	13/11326	0.000972046	0.0152969	0.0114438	100195681/106569443/100196393	3
positive.Upregulated	positive	Upregulated	GO:2000147	positive regulation of cell motility	3/301	13/11326	0.0043605	0.0388441	0.0328078	100195681/106569443/100196393	3
suspect.Upregulated	suspect	Upregulated	GO:0051272	positive regulation of cellular component movement	3/178	13/11326	0.000972046	0.0152969	0.0114438	100195681/106569443/100196393	3
positive.Upregulated	positive	Upregulated	GO:0051272	positive regulation of cellular component movement	3/301	13/11326	0.0043605	0.0388441	0.0328078	100195681/106569443/100196393	3
suspect.Upregulated	suspect	Upregulated	GO:0050778	positive regulation of immune response	5/178	68/11326	0.00424943	0.0498266	0.0372757	100380290/106566600/106574371/106575194/106597357	5
suspect.Upregulated	suspect	Upregulated	GO:0002684	positive regulation of immune system process	7/178	73/11326	0.000143139	0.00389077	0.00291072	100380290/100195681/106566600/106574371/106575194/106597357/100196393	7
positive.Upregulated	positive	Upregulated	GO:0002684	positive regulation of immune system process	9/301	73/11326	0.000127996	0.00277569	0.00234435	100195681/100302030/106566600/106574371/106575194/106586812/106607531/100196393/106602560	9
suspect.Upregulated	suspect	Upregulated	GO:0040017	positive regulation of locomotion	3/178	13/11326	0.000972046	0.0152969	0.0114438	100195681/106569443/100196393	3
positive.Upregulated	positive	Upregulated	GO:0040017	positive regulation of locomotion	3/301	13/11326	0.0043605	0.0388441	0.0328078	100195681/106569443/100196393	3
suspect.Upregulated	suspect	Upregulated	GO:0006813	potassium ion transport	5/178	22/11326	1.92139e-05	0.000986682	0.000738144	100846967/100195568/106560620/106576597/106609713	5
positive.Upregulated	positive	Upregulated	GO:0012501	programmed cell death	18/301	332/11326	0.00333666	0.0332887	0.0281157	100194912/100196303/100136548/106566482/106568262/106572073/106580787/106589833/106589838/106593215/106598978/106600975/106601915/106606429/106606683/100136465/100380557/100196425	18
suspect.Upregulated	suspect	Upregulated	GO:0072376	protein activation cascade	5/178	40/11326	0.000381884	0.00815596	0.00610153	100380290/106566600/106574371/106575194/106597357	5
positive.Upregulated	positive	Upregulated	GO:0030163	protein catabolic process	19/301	298/11326	0.000382307	0.00690884	0.00583521	100380707/106569939/106569959/106576261/106580837/106588382/106588399/106596943/106603098/106608168/106608837/106608838/106609458/106612618/100195015/100136367/100137045/106574131/100196792	19
positive.Upregulated	positive	Upregulated	GO:0051603	proteolysis involved in cellular protein catabolic process	16/301	275/11326	0.00278728	0.0302221	0.0255256	100380707/106569939/106569959/106576261/106580837/106588382/106588399/106596943/106603098/106608837/106608838/106609458/106612618/100136367/100137045/100196792	16
positive.Upregulated	positive	Upregulated	GO:0019363	pyridine nucleotide biosynthetic process	7/301	66/11326	0.00177687	0.021407	0.0180804	100380855/106565851/106569991/106577739/106609207/106612430/106561705	7
positive.Upregulated	positive	Upregulated	GO:0019362	pyridine nucleotide metabolic process	8/301	83/11326	0.00158837	0.0205513	0.0173576	100196702/100380855/106565851/106569991/106577739/106609207/106612430/106561705	8
positive.Upregulated	positive	Upregulated	GO:0072525	pyridine-containing compound biosynthetic process	7/301	72/11326	0.00293662	0.0305328	0.0257881	100380855/106565851/106569991/106577739/106609207/106612430/106561705	7
positive.Upregulated	positive	Upregulated	GO:0072524	pyridine-containing compound metabolic process	8/301	89/11326	0.00248055	0.0276873	0.0233847	100196702/100380855/106565851/106569991/106577739/106609207/106612430/106561705	8
positive.Upregulated	positive	Upregulated	GO:0042981	regulation of apoptotic process	15/301	230/11326	0.00123854	0.0174083	0.0147031	100194912/100196303/106566482/106568262/106572073/106580787/106589833/106589838/106593215/106598978/106600975/106601915/106606429/106606683/100136465	15
suspect.Downregulated	suspect	Downregulated	GO:1903522	regulation of blood circulation	5/461	18/11326	0.000602952	0.0152694	0.0134142	100195425/106573734/106574299/106585075/106600670	5
positive.Downregulated	positive	Downregulated	GO:1903522	regulation of blood circulation	6/674	18/11326	0.000434699	0.0109079	0.00938568	100195425/106573734/106574299/106579418/106585075/106600670	6
suspect.Upregulated	suspect	Upregulated	GO:0030510	regulation of BMP signaling pathway	3/178	10/11326	0.000422284	0.00870778	0.00651436	106577235/106579194/106587858	3
positive.Upregulated	positive	Upregulated	GO:0030510	regulation of BMP signaling pathway	3/301	10/11326	0.00194113	0.0230206	0.0194432	106577235/106579194/106612985	3
suspect.Downregulated	suspect	Downregulated	GO:0050865	regulation of cell activation	6/461	34/11326	0.00224216	0.0344411	0.0302566	100329176/106574316/106576211/106581205/106586939/106595319	6
positive.Upregulated	positive	Upregulated	GO:0010941	regulation of cell death	15/301	236/11326	0.00160002	0.0205513	0.0173576	100194912/100196303/106566482/106568262/106572073/106580787/106589833/106589838/106593215/106598978/106600975/106601915/106606429/106606683/100136465	15
positive.Upregulated	positive	Upregulated	GO:0031347	regulation of defense response	11/301	50/11326	5.77553e-08	3.13116e-06	2.64459e-06	100302030/106573581/106574371/106575194/106586812/106591927/106593218/106596088/106599427/106600975/106602560	11
suspect.Downregulated	suspect	Downregulated	GO:0008016	regulation of heart contraction	4/461	11/11326	0.000711531	0.0162611	0.0142854	100195425/106573734/106574299/106600670	4
positive.Downregulated	positive	Downregulated	GO:0008016	regulation of heart contraction	5/674	11/11326	0.000251407	0.0066163	0.00569297	100195425/106573734/106574299/106579418/106600670	5
positive.Upregulated	positive	Upregulated	GO:0050776	regulation of immune response	14/301	112/11326	1.49835e-06	5.68626e-05	4.80262e-05	100136548/100302030/106566600/106573842/106574371/106574975/106575194/106575840/106586812/106591927/106593218/106596088/106599427/106602560	14
suspect.Downregulated	suspect	Downregulated	GO:0002682	regulation of immune system process	15/461	142/11326	0.000659862	0.0162611	0.0142854	106586576/100329176/106563113/106571128/106574316/106576211/106578934/106581032/106581205/106586939/106595319/106600670/106605567/106612476/106572058	15
positive.Upregulated	positive	Upregulated	GO:0002682	regulation of immune system process	18/301	142/11326	3.75866e-08	2.19448e-06	1.85346e-06	100195681/100136548/100302030/106566600/106573842/106574371/106574975/106575194/106575840/106586812/106591927/106593218/106596088/106599427/106600975/106607531/100196393/106602560	18
positive.Upregulated	positive	Upregulated	GO:0050727	regulation of inflammatory response	4/301	26/11326	0.00460602	0.0388441	0.0328078	106573581/106574371/106575194/106602560	4
positive.Upregulated	positive	Upregulated	GO:0045088	regulation of innate immune response	7/301	27/11326	4.90948e-06	0.000138011	0.000116564	100302030/106586812/106591927/106593218/106596088/106599427/106602560	7
suspect.Downregulated	suspect	Downregulated	GO:0034765	regulation of ion transmembrane transport	13/461	80/11326	1.8505e-05	0.0011013	0.000967499	106589457/106571504/106571974/106583449/106585428/106586190/106590371/106599078/106599276/106600868/106602059/106611671/106579124	13
positive.Downregulated	positive	Downregulated	GO:0034765	regulation of ion transmembrane transport	21/674	80/11326	4.90755e-09	6.61905e-07	5.69534e-07	106589457/106567450/106567683/106569646/106571504/106571974/106576394/106576753/106576934/106582653/106583449/106585428/106586190/106590371/106599078/106600868/106603636/106605476/106611134/106611671/106579124	21
suspect.Downregulated	suspect	Downregulated	GO:0043269	regulation of ion transport	13/461	88/11326	5.24142e-05	0.0024556	0.00215726	106589457/106571504/106571974/106583449/106585428/106586190/106590371/106599078/106599276/106600868/106602059/106611671/106579124	13
positive.Downregulated	positive	Downregulated	GO:0043269	regulation of ion transport	21/674	88/11326	3.07752e-08	3.32064e-06	2.85723e-06	106589457/106567450/106567683/106569646/106571504/106571974/106576394/106576753/106576934/106582653/106583449/106585428/106586190/106590371/106599078/106600868/106603636/106605476/106611134/106611671/106579124	21
suspect.Downregulated	suspect	Downregulated	GO:0002694	regulation of leukocyte activation	6/461	34/11326	0.00224216	0.0344411	0.0302566	100329176/106574316/106576211/106581205/106586939/106595319	6
suspect.Downregulated	suspect	Downregulated	GO:0032879	regulation of localization	23/461	182/11326	1.29869e-06	0.000343639	0.000301888	106589457/100286596/106580359/106607758/106563113/106566351/106571504/106571974/106578934/106579307/106580581/106583449/106585428/106586190/106590371/106599078/106599276/106600868/106602059/106602888/106605567/106611671/106579124	23
positive.Downregulated	positive	Downregulated	GO:0032879	regulation of localization	31/674	182/11326	9.34903e-08	8.40633e-06	7.2332e-06	106589457/100286596/106580359/106607758/106567450/106567683/106569646/106571504/106571974/106576394/106576753/106576934/106578934/106579307/106579654/106580581/106582653/106583449/106585428/106586190/106590371/106599078/106600868/106602888/106603636/106603746/106605476/106605567/106611134/106611671/106579124	31
suspect.Downregulated	suspect	Downregulated	GO:0051249	regulation of lymphocyte activation	4/461	16/11326	0.00333704	0.0446129	0.0391926	100329176/106574316/106576211/106586939	4
positive.Downregulated	positive	Downregulated	GO:0051249	regulation of lymphocyte activation	5/674	16/11326	0.00185216	0.0377071	0.0324449	100329176/106574316/106575093/106576211/106586939	5
positive.Downregulated	positive	Downregulated	GO:0031110	regulation of microtubule polymerization or depolymerization	5/674	14/11326	0.000937761	0.0215286	0.0185242	106564821/106565270/106584327/106588819/106611163	5
positive.Upregulated	positive	Upregulated	GO:0043900	regulation of multi-organism process	5/301	10/11326	2.89702e-06	9.99472e-05	8.44156e-05	100302577/100196303/100136413/106600975/100136465	5
positive.Upregulated	positive	Upregulated	GO:0043067	regulation of programmed cell death	15/301	230/11326	0.00123854	0.0174083	0.0147031	100194912/100196303/106566482/106568262/106572073/106580787/106589833/106589838/106593215/106598978/106600975/106601915/106606429/106606683/100136465	15
positive.Upregulated	positive	Upregulated	GO:0032101	regulation of response to external stimulus	6/301	47/11326	0.00143842	0.0198502	0.0167655	106573581/106574371/106575194/106584632/106600975/106602560	6
positive.Upregulated	positive	Upregulated	GO:0080134	regulation of response to stress	11/301	82/11326	1.01617e-05	0.000257091	0.00021714	100302030/106573581/106574371/106575194/106586812/106591927/106593218/106596088/106599427/106600975/106602560	11
suspect.Downregulated	suspect	Downregulated	GO:0044057	regulation of system process	5/461	22/11326	0.00161978	0.0257627	0.0226326	100195425/106573734/106574299/106585075/106600670	5
positive.Downregulated	positive	Downregulated	GO:0044057	regulation of system process	6/674	22/11326	0.00142412	0.0301299	0.0259252	100195425/106573734/106574299/106579418/106585075/106600670	6
suspect.Downregulated	suspect	Downregulated	GO:0050863	regulation of T cell activation	4/461	15/11326	0.002585	0.0384467	0.0337756	100329176/106574316/106576211/106586939	4
positive.Downregulated	positive	Downregulated	GO:0050863	regulation of T cell activation	5/674	15/11326	0.00133829	0.0289183	0.0248826	100329176/106574316/106575093/106576211/106586939	5
suspect.Upregulated	suspect	Upregulated	GO:0090092	regulation of transmembrane receptor protein serine/threonine kinase signaling pathway	3/178	18/11326	0.00261767	0.0344268	0.0257549	106577235/106579194/106587858	3
suspect.Downregulated	suspect	Downregulated	GO:0034762	regulation of transmembrane transport	13/461	80/11326	1.8505e-05	0.0011013	0.000967499	106589457/106571504/106571974/106583449/106585428/106586190/106590371/106599078/106599276/106600868/106602059/106611671/106579124	13
positive.Downregulated	positive	Downregulated	GO:0034762	regulation of transmembrane transport	21/674	80/11326	4.90755e-09	6.61905e-07	5.69534e-07	106589457/106567450/106567683/106569646/106571504/106571974/106576394/106576753/106576934/106582653/106583449/106585428/106586190/106590371/106599078/106600868/106603636/106605476/106611134/106611671/106579124	21
suspect.Downregulated	suspect	Downregulated	GO:0051049	regulation of transport	18/461	139/11326	1.31605e-05	0.0011013	0.000967499	106589457/100286596/106580359/106563113/106571504/106571974/106579307/106580581/106583449/106585428/106586190/106590371/106599078/106599276/106600868/106602059/106611671/106579124	18
positive.Downregulated	positive	Downregulated	GO:0051049	regulation of transport	26/674	139/11326	1.52147e-07	1.26282e-05	1.08659e-05	106589457/100286596/106580359/106567450/106567683/106569646/106571504/106571974/106576394/106576753/106576934/106579307/106580581/106582653/106583449/106585428/106586190/106590371/106599078/106600868/106603636/106603746/106605476/106611134/106611671/106579124	26
suspect.Downregulated	suspect	Downregulated	GO:0009617	response to bacterium	5/461	24/11326	0.00244472	0.0369468	0.0324579	106563718/106564129/106564204/106564353/106610706	5
positive.Upregulated	positive	Upregulated	GO:0009617	response to bacterium	4/301	24/11326	0.00341308	0.0332887	0.0281157	100136365/100136439/100136453/106565723	4
positive.Upregulated	positive	Upregulated	GO:0009607	response to biotic stimulus	14/301	51/11326	3.46468e-11	3.7567e-09	3.17292e-09	100136933/100196303/100136365/100136439/100136453/100136541/100302030/106565723/106586812/106600975/106611470/100194889/100136465/106602560	14
survivor.Upregulated	survivor	Upregulated	GO:0009607	response to biotic stimulus	4/42	51/11326	3.59764e-05	0.000497129	0.00043034	100136933/100136541/106565723/100194889	4
suspect.Upregulated	suspect	Upregulated	GO:0071772	response to BMP	4/178	16/11326	9.26038e-05	0.00276885	0.0020714	106577235/106579194/106587858/106580285	4
positive.Upregulated	positive	Upregulated	GO:0071772	response to BMP	4/301	16/11326	0.000691117	0.0109283	0.00923005	106577235/106579194/106580285/106612985	4
positive.Upregulated	positive	Upregulated	GO:0042221	response to chemical	26/301	363/11326	4.20089e-06	0.000132853	0.000112208	100380477/100195148/100196303/100196613/100136548/100136541/100136587/106563568/106568262/106577235/106579194/106579904/106582386/106584632/106590119/106591927/106593218/106596062/106596088/106599427/106600975/100136920/100136465/106580285/106612985/106602560	26
positive.Upregulated	positive	Upregulated	GO:0034097	response to cytokine	11/301	48/11326	3.66309e-08	2.19448e-06	1.85346e-06	100196613/100136541/100136587/106568262/106582386/106591927/106593218/106596088/106599427/106600975/100136920	11
survivor.Upregulated	survivor	Upregulated	GO:0034097	response to cytokine	4/42	48/11326	2.82388e-05	0.000497129	0.00043034	100136541/100136587/106593218/100136920	4
positive.Upregulated	positive	Upregulated	GO:0043207	response to external biotic stimulus	14/301	51/11326	3.46468e-11	3.7567e-09	3.17292e-09	100136933/100196303/100136365/100136439/100136453/100136541/100302030/106565723/106586812/106600975/106611470/100194889/100136465/106602560	14
survivor.Upregulated	survivor	Upregulated	GO:0043207	response to external biotic stimulus	4/42	51/11326	3.59764e-05	0.000497129	0.00043034	100136933/100136541/106565723/100194889	4
suspect.Downregulated	suspect	Downregulated	GO:0009605	response to external stimulus	21/461	201/11326	6.96146e-05	0.00296495	0.00260472	100136517/106563113/106563718/106564129/106564204/106564353/106564582/106564996/106568690/106573970/106574444/106578934/106579964/106586805/106605412/106605413/106605479/106605567/106609475/106610706/106567409	21
positive.Upregulated	positive	Upregulated	GO:0009605	response to external stimulus	21/301	201/11326	8.43446e-08	4.0011e-06	3.37933e-06	100136933/100380477/100196303/100136365/100136439/100136453/100136541/100302030/106565723/106573581/106574371/106575194/106584632/106586812/106590119/106596062/106600975/106611470/100194889/100136465/106602560	21
suspect.Downregulated	suspect	Downregulated	GO:0009991	response to extracellular stimulus	5/461	20/11326	0.00101996	0.0201681	0.0177178	100136517/106564582/106579964/106609475/106567409	5
positive.Upregulated	positive	Upregulated	GO:0034341	response to interferon-gamma	6/301	18/11326	4.75276e-06	0.000138011	0.000116564	100196613/106582386/106591927/106593218/106596088/106599427	6
suspect.Downregulated	suspect	Downregulated	GO:0031667	response to nutrient levels	5/461	20/11326	0.00101996	0.0201681	0.0177178	100136517/106564582/106579964/106609475/106567409	5
positive.Upregulated	positive	Upregulated	GO:0010033	response to organic substance	20/301	223/11326	1.9924e-06	7.20112e-05	6.08208e-05	100195148/100196613/100136548/100136541/100136587/106563568/106568262/106577235/106579194/106579904/106582386/106591927/106593218/106596088/106599427/106600975/100136920/106580285/106612985/106602560	20
positive.Upregulated	positive	Upregulated	GO:0051707	response to other organism	14/301	51/11326	3.46468e-11	3.7567e-09	3.17292e-09	100136933/100196303/100136365/100136439/100136453/100136541/100302030/106565723/106586812/106600975/106611470/100194889/100136465/106602560	14
survivor.Upregulated	survivor	Upregulated	GO:0051707	response to other organism	4/42	51/11326	3.59764e-05	0.000497129	0.00043034	100136933/100136541/106565723/100194889	4
suspect.Downregulated	suspect	Downregulated	GO:1901700	response to oxygen-containing compound	13/461	68/11326	2.87602e-06	0.000343639	0.000301888	106586496/100136517/106564582/106566949/106571802/106577633/106579307/106579964/106599162/106603373/106608778/106609475/106567409	13
positive.Upregulated	positive	Upregulated	GO:0009615	response to virus	10/301	27/11326	8.56404e-10	6.5001e-08	5.49e-08	100136933/100196303/100136541/100302030/106586812/106600975/106611470/100194889/100136465/106602560	10
survivor.Upregulated	survivor	Upregulated	GO:0009615	response to virus	3/42	27/11326	0.00013037	0.00152432	0.00131953	100136933/100136541/100194889	3
suspect.Downregulated	suspect	Downregulated	GO:0048511	rhythmic process	7/461	26/11326	5.92926e-05	0.00264558	0.00232415	106570088/106586519/100380296/106563768/106583133/106588186/106613144	7
positive.Downregulated	positive	Downregulated	GO:0048511	rhythmic process	8/674	26/11326	9.03198e-05	0.00286632	0.00246632	106570088/106586519/100380296/106563768/106583133/106588186/106611026/106611501	8
positive.Upregulated	positive	Upregulated	GO:0048511	rhythmic process	4/301	26/11326	0.00460602	0.0388441	0.0328078	100380855/106565851/106609207/106561705	4
positive.Downregulated	positive	Downregulated	GO:0046903	secretion	21/674	148/11326	0.000175224	0.00510992	0.00439681	100136520/106564098/106564939/106578797/106579307/106580581/106584541/106584557/106585214/106585295/106585490/106585491/106588082/106593742/106594885/106603746/106607091/106609255/106610304/100194898/106598965	21
suspect.Downregulated	suspect	Downregulated	GO:0007600	sensory perception	8/461	52/11326	0.00110225	0.0210778	0.0185169	106586708/106568690/106573206/106574444/106583319/106610691/106611907/106560689	8
positive.Downregulated	positive	Downregulated	GO:0007600	sensory perception	13/674	52/11326	7.66299e-06	0.000375835	0.000323386	106576894/106586708/106561867/106567602/106568409/106568690/106573206/106582074/106601268/106610691/106611846/106611907/106560689	13
suspect.Downregulated	suspect	Downregulated	GO:0050953	sensory perception of light stimulus	7/461	34/11326	0.000365657	0.0103824	0.00912101	106586708/106568690/106573206/106574444/106583319/106610691/106611907	7
positive.Downregulated	positive	Downregulated	GO:0050953	sensory perception of light stimulus	8/674	34/11326	0.000687386	0.016482	0.0141819	106586708/106568690/106573206/106582074/106601268/106610691/106611846/106611907	8
suspect.Upregulated	suspect	Upregulated	GO:0009070	serine family amino acid biosynthetic process	4/178	15/11326	7.0313e-05	0.00247336	0.00185034	106562750/106586211/106586691/106593678	4
suspect.Upregulated	suspect	Upregulated	GO:0009069	serine family amino acid metabolic process	4/178	27/11326	0.000780188	0.014138	0.0105767	106562750/106586211/106586691/106593678	4
positive.Downregulated	positive	Downregulated	GO:0023061	signal release	8/674	40/11326	0.00212339	0.0409131	0.0352035	100136520/106579307/106580581/106584541/106584557/106603746/106609255/100194898	8
suspect.Downregulated	suspect	Downregulated	GO:0007338	single fertilization	4/461	12/11326	0.00103316	0.0201681	0.0177178	100380781/106563160/106578077/100380422	4
suspect.Upregulated	suspect	Upregulated	GO:0044283	small molecule biosynthetic process	15/178	295/11326	6.32073e-05	0.00247336	0.00185034	100136456/106562750/106565719/106569991/106570297/106577392/106577739/106586211/106586691/106590135/106590669/106593678/106596151/106604515/100196719	15
suspect.Downregulated	suspect	Downregulated	GO:0044282	small molecule catabolic process	13/461	88/11326	5.24142e-05	0.0024556	0.00215726	106609451/106586496/100136464/106563196/106571110/106574376/106576292/106579858/106580033/106584046/106585586/106599162/106561249	13
positive.Downregulated	positive	Downregulated	GO:0044282	small molecule catabolic process	15/674	88/11326	0.000193849	0.00550429	0.00473614	106609451/106586496/106585860/100136464/106563196/106563327/106571110/106574376/106579858/106580033/106584046/106585586/106587183/106599162/106561249	15
suspect.Upregulated	suspect	Upregulated	GO:0097696	STAT cascade	3/178	14/11326	0.00122291	0.0182825	0.0136773	106589833/106601915/106606429	3
positive.Upregulated	positive	Upregulated	GO:0097696	STAT cascade	8/301	14/11326	5.9317e-10	5.0024e-08	4.22504e-08	100136413/106589833/106591927/106593218/106596088/106599427/106601915/106606429	8
survivor.Upregulated	survivor	Upregulated	GO:0097696	STAT cascade	2/42	14/11326	0.00118765	0.010619	0.00919233	100136413/106593218	2
suspect.Upregulated	suspect	Upregulated	GO:0000097	sulfur amino acid biosynthetic process	3/178	16/11326	0.0018384	0.0266402	0.0199298	106562750/106586691/106593678	3
suspect.Upregulated	suspect	Upregulated	GO:0000096	sulfur amino acid metabolic process	3/178	20/11326	0.00357369	0.0445223	0.0333074	106562750/106586691/106593678	3
suspect.Upregulated	suspect	Upregulated	GO:0044272	sulfur compound biosynthetic process	5/178	57/11326	0.00196015	0.0266402	0.0199298	106576722/106562750/106586691/106593678/106604515	5
suspect.Downregulated	suspect	Downregulated	GO:0048731	system development	25/461	340/11326	0.00312046	0.0423961	0.0372451	100136452/100329176/106560299/106561493/106561901/106564582/106565270/106567524/106570415/106576211/106577763/106579118/106579503/106581998/106582286/106583484/106584164/106586448/106587075/106590453/106600798/106601046/106602814/106603321/106607251	25
positive.Downregulated	positive	Downregulated	GO:0048731	system development	39/674	340/11326	5.88619e-05	0.00211148	0.00181681	106585686/100136452/106599418/106576894/100196759/100329176/106560299/106561493/106561901/106564582/106564821/106565270/106566012/106567524/106570415/106572014/106573023/106574165/106576211/106576394/106579118/106581998/106582286/106583154/106583484/106584164/106585556/106586448/106586625/106600798/106601046/106602814/106603321/106604927/106605080/106607251/106611576/106565095/106561304	39
suspect.Downregulated	suspect	Downregulated	GO:0003008	system process	13/461	122/11326	0.00136804	0.0246511	0.021656	100195425/106586708/106568690/106573206/106573734/106574299/106574444/106583319/106585075/106600670/106610691/106611907/106560689	13
positive.Downregulated	positive	Downregulated	GO:0003008	system process	20/674	122/11326	3.16596e-05	0.00135552	0.00116635	100195425/106576894/106586708/106561867/106567602/106568409/106568690/106573206/106573734/106574299/106579418/106582074/106585075/106600670/106601268/106610691/106611846/106611907/106565095/106560689	20
suspect.Downregulated	suspect	Downregulated	GO:0042110	T cell activation	5/461	20/11326	0.00101996	0.0201681	0.0177178	100329176/106567524/106574316/106576211/106586939	5
positive.Downregulated	positive	Downregulated	GO:0042110	T cell activation	6/674	20/11326	0.00081932	0.0192184	0.0165364	100329176/106567524/106574316/106575093/106576211/106586939	6
positive.Downregulated	positive	Downregulated	GO:0042330	taxis	13/674	91/11326	0.00272629	0.0498588	0.0429008	100196759/106564996/106576394/106578934/106579893/106585556/106586625/106586805/106605412/106605413/106605479/106605567/106565095	13
positive.Downregulated	positive	Downregulated	GO:0055085	transmembrane transport	39/674	356/11326	0.000158456	0.00474927	0.00408649	106589457/106560798/106563450/106565632/106567450/106567683/106568517/106569646/106571406/106571504/106571974/106576120/106576394/106576753/106576934/106577148/106579290/106582653/106582828/106583449/106585428/106586190/106590371/106593697/106594395/106599078/106600868/106602849/106603121/106603636/106603871/106605476/106607810/106609758/106611134/106611671/106612504/106613975/106579124	39
positive.Upregulated	positive	Upregulated	GO:0043039	tRNA aminoacylation	7/301	68/11326	0.00211447	0.0239534	0.0202311	106587762/106562698/106572754/106585996/106595073/100194891/100195436	7
positive.Upregulated	positive	Upregulated	GO:0006418	tRNA aminoacylation for protein translation	7/301	64/11326	0.00148269	0.0200958	0.0169729	106587762/106562698/106572754/106585996/106595073/100194891/100195436	7
positive.Upregulated	positive	Upregulated	GO:0016032	viral process	4/301	28/11326	0.00605133	0.0488612	0.0412683	100302577/100196303/100136413/100136465	4
suspect.Downregulated	suspect	Downregulated	GO:0007601	visual perception	7/461	31/11326	0.000198658	0.00622058	0.0054648	106586708/106568690/106573206/106574444/106583319/106610691/106611907	7
positive.Downregulated	positive	Downregulated	GO:0007601	visual perception	7/674	31/11326	0.00191845	0.0383336	0.032984	106586708/106568690/106573206/106582074/106601268/106610691/106611907	7

## Sheet: GO tissue wthin disease stage
Cluster	group	othergroup	ID	Description	GeneRatio	BgRatio	pvalue	p.adjust	qvalue	geneID	Count
liver positive.Downregulated	liver positive	Downregulated	GO:0032309	icosanoid secretion	8/592	12/11326	2.18532e-08	3.99914e-06	3.57703e-06	106564098/106564939/106578797/106585490/106585491/106588082/106593742/106610304	8
liver positive.Downregulated	liver positive	Downregulated	GO:0046717	acid secretion	8/592	12/11326	2.18532e-08	3.99914e-06	3.57703e-06	106564098/106564939/106578797/106585490/106585491/106588082/106593742/106610304	8
liver positive.Downregulated	liver positive	Downregulated	GO:0050482	arachidonic acid secretion	8/592	12/11326	2.18532e-08	3.99914e-06	3.57703e-06	106564098/106564939/106578797/106585490/106585491/106588082/106593742/106610304	8
liver positive.Downregulated	liver positive	Downregulated	GO:0071715	icosanoid transport	8/592	12/11326	2.18532e-08	3.99914e-06	3.57703e-06	106564098/106564939/106578797/106585490/106585491/106588082/106593742/106610304	8
liver positive.Downregulated	liver positive	Downregulated	GO:1901571	fatty acid derivative transport	8/592	12/11326	2.18532e-08	3.99914e-06	3.57703e-06	106564098/106564939/106578797/106585490/106585491/106588082/106593742/106610304	8
liver positive.Downregulated	liver positive	Downregulated	GO:1903963	arachidonate transport	8/592	12/11326	2.18532e-08	3.99914e-06	3.57703e-06	106564098/106564939/106578797/106585490/106585491/106588082/106593742/106610304	8
liver positive.Downregulated	liver positive	Downregulated	GO:0015909	long-chain fatty acid transport	8/592	16/11326	4.71163e-07	7.39053e-05	6.61045e-05	106564098/106564939/106578797/106585490/106585491/106588082/106593742/106610304	8
liver positive.Downregulated	liver positive	Downregulated	GO:0005977	glycogen metabolic process	10/592	30/11326	1.63773e-06	0.000149853	0.000134036	106563715/106574892/106574897/106574898/106575975/106577132/106578056/106587291/106594661/106595730	10
liver positive.Downregulated	liver positive	Downregulated	GO:0006073	cellular glucan metabolic process	10/592	30/11326	1.63773e-06	0.000149853	0.000134036	106563715/106574892/106574897/106574898/106575975/106577132/106578056/106587291/106594661/106595730	10
liver positive.Downregulated	liver positive	Downregulated	GO:0006112	energy reserve metabolic process	10/592	30/11326	1.63773e-06	0.000149853	0.000134036	106563715/106574892/106574897/106574898/106575975/106577132/106578056/106587291/106594661/106595730	10
liver positive.Downregulated	liver positive	Downregulated	GO:0044042	glucan metabolic process	10/592	30/11326	1.63773e-06	0.000149853	0.000134036	106563715/106574892/106574897/106574898/106575975/106577132/106578056/106587291/106594661/106595730	10
liver positive.Downregulated	liver positive	Downregulated	GO:0044264	cellular polysaccharide metabolic process	10/592	30/11326	1.63773e-06	0.000149853	0.000134036	106563715/106574892/106574897/106574898/106575975/106577132/106578056/106587291/106594661/106595730	10
liver positive.Downregulated	liver positive	Downregulated	GO:0044262	cellular carbohydrate metabolic process	13/592	53/11326	2.31741e-06	0.000188633	0.000168723	106585860/106563715/106574892/106574897/106574898/106575975/106577132/106578056/106587291/106594661/106595730/106561249/106608461	13
liver positive.Downregulated	liver positive	Downregulated	GO:0015908	fatty acid transport	8/592	19/11326	2.40516e-06	0.000188633	0.000168723	106564098/106564939/106578797/106585490/106585491/106588082/106593742/106610304	8
liver positive.Downregulated	liver positive	Downregulated	GO:0005976	polysaccharide metabolic process	10/592	32/11326	3.19767e-06	0.00023407	0.000209363	106563715/106574892/106574897/106574898/106575975/106577132/106578056/106587291/106594661/106595730	10
liver positive.Downregulated	liver positive	Downregulated	GO:0015718	monocarboxylic acid transport	9/592	30/11326	1.45738e-05	0.00100012	0.00089456	106564098/106564939/106578797/106585490/106585491/106588082/106593742/106610304/106612504	9
liver positive.Downregulated	liver positive	Downregulated	GO:0050877	nervous system process	12/592	54/11326	1.69158e-05	0.00109256	0.00097724	106576894/106586708/106561867/106567602/106568409/106568690/106570560/106576454/106601268/106611907/106565095/106560689	12
liver positive.Downregulated	liver positive	Downregulated	GO:0048511	rhythmic process	8/592	26/11326	3.58827e-05	0.00218884	0.00195781	106570088/100380296/106586519/106563768/106583133/106588186/106608090/106611026	8
liver positive.Downregulated	liver positive	Downregulated	GO:0042558	pteridine-containing compound metabolic process	7/592	20/11326	4.38853e-05	0.00253611	0.00226842	106610611/106573293/106589406/106591425/106572128/100196830/100196334	7
liver positive.Downregulated	liver positive	Downregulated	GO:0007600	sensory perception	11/592	52/11326	6.16642e-05	0.00338536	0.00302804	106576894/106586708/106561867/106567602/106568409/106568690/106570560/106576454/106601268/106611907/106560689	11
liver positive.Downregulated	liver positive	Downregulated	GO:0003008	system process	17/592	122/11326	0.000196214	0.0102592	0.00917631	100380342/106576894/106586708/106561867/106567602/106568409/106568690/106570560/106573734/106574299/106576454/106579418/106601268/106611907/106611928/106565095/106560689	17
liver positive.Downregulated	liver positive	Downregulated	GO:0005975	carbohydrate metabolic process	32/592	318/11326	0.000282177	0.0140832	0.0125967	106594531/100195157/106585860/100306748/100195468/100136539/100194719/106561670/106563715/106565240/106565557/106569086/106574892/106574897/106574898/106575975/106577132/106578056/106578483/106579109/106580581/106587291/106588432/106594661/106595730/106601782/106609883/106612960/106561249/100136543/106590260/106608461	32
liver positive.Downregulated	liver positive	Downregulated	GO:0006760	folic acid-containing compound metabolic process	5/592	13/11326	0.000347577	0.0159017	0.0142232	106610611/106573293/106589406/106591425/106572128	5
liver positive.Downregulated	liver positive	Downregulated	GO:0046653	tetrahydrofolate metabolic process	5/592	13/11326	0.000347577	0.0159017	0.0142232	106610611/106573293/106589406/106591425/106572128	5
liver positive.Downregulated	liver positive	Downregulated	GO:0007623	circadian rhythm	6/592	20/11326	0.000410334	0.0180219	0.0161196	106570088/106563768/106583133/106588186/106608090/106611026	6
liver positive.Downregulated	liver positive	Downregulated	GO:0016042	lipid catabolic process	15/592	107/11326	0.000429953	0.0181572	0.0162407	100306814/106612259/106564098/106564939/106577205/106578797/106581476/106584996/106585490/106585491/106588082/106593742/106599162/106607244/106610304	15
liver positive.Downregulated	liver positive	Downregulated	GO:0015849	organic acid transport	9/592	48/11326	0.000735774	0.0288528	0.0258074	106564098/106564939/106578797/106585490/106585491/106588082/106593742/106610304/106612504	9
liver positive.Downregulated	liver positive	Downregulated	GO:0046942	carboxylic acid transport	9/592	48/11326	0.000735774	0.0288528	0.0258074	106564098/106564939/106578797/106585490/106585491/106588082/106593742/106610304/106612504	9
liver positive.Downregulated	liver positive	Downregulated	GO:0044283	small molecule biosynthetic process	29/592	295/11326	0.000783945	0.0296818	0.0265488	100306762/100194600/100192341/100136433/100196494/106610611/106612046/100192340/100196663/106565564/106569199/106573293/106579307/106580581/106588432/106589406/106590221/106591425/106599162/106600677/106605469/106612829/106613523/106611942/100196830/100136543/106590260/100196334/100196629	29
liver positive.Downregulated	liver positive	Downregulated	GO:0006166	purine ribonucleoside salvage	4/592	10/11326	0.00120487	0.0426756	0.0381712	100306762/106612046/100196663/106590221	4
liver positive.Downregulated	liver positive	Downregulated	GO:0060828	regulation of canonical Wnt signaling pathway	4/592	10/11326	0.00120487	0.0426756	0.0381712	106561901/106578551/106579676/106590018	4
liver positive.Downregulated	liver positive	Downregulated	GO:0015711	organic anion transport	9/592	53/11326	0.00154099	0.0454019	0.0406097	106564098/106564939/106578797/106585490/106585491/106588082/106593742/106610304/106612504	9
liver positive.Downregulated	liver positive	Downregulated	GO:0003015	heart process	4/592	11/11326	0.00181554	0.0454019	0.0406097	106573734/106574299/106579418/106611928	4
liver positive.Downregulated	liver positive	Downregulated	GO:0006568	tryptophan metabolic process	4/592	11/11326	0.00181554	0.0454019	0.0406097	100196069/106574376/106579858/106585586	4
liver positive.Downregulated	liver positive	Downregulated	GO:0006569	tryptophan catabolic process	4/592	11/11326	0.00181554	0.0454019	0.0406097	100196069/106574376/106579858/106585586	4
liver positive.Downregulated	liver positive	Downregulated	GO:0006586	indolalkylamine metabolic process	4/592	11/11326	0.00181554	0.0454019	0.0406097	100196069/106574376/106579858/106585586	4
liver positive.Downregulated	liver positive	Downregulated	GO:0008016	regulation of heart contraction	4/592	11/11326	0.00181554	0.0454019	0.0406097	106573734/106574299/106579418/106611928	4
liver positive.Downregulated	liver positive	Downregulated	GO:0009310	amine catabolic process	4/592	11/11326	0.00181554	0.0454019	0.0406097	100196069/106574376/106579858/106585586	4
liver positive.Downregulated	liver positive	Downregulated	GO:0042402	cellular biogenic amine catabolic process	4/592	11/11326	0.00181554	0.0454019	0.0406097	100196069/106574376/106579858/106585586	4
liver positive.Downregulated	liver positive	Downregulated	GO:0042436	indole-containing compound catabolic process	4/592	11/11326	0.00181554	0.0454019	0.0406097	100196069/106574376/106579858/106585586	4
liver positive.Downregulated	liver positive	Downregulated	GO:0046218	indolalkylamine catabolic process	4/592	11/11326	0.00181554	0.0454019	0.0406097	100196069/106574376/106579858/106585586	4
liver positive.Downregulated	liver positive	Downregulated	GO:0060047	heart contraction	4/592	11/11326	0.00181554	0.0454019	0.0406097	106573734/106574299/106579418/106611928	4
liver positive.Downregulated	liver positive	Downregulated	GO:0046903	secretion	17/592	148/11326	0.00184152	0.0454019	0.0406097	100136520/106562628/106563129/106564098/106564939/106578797/106579307/106580581/106584541/106585214/106585490/106585491/106588082/106593742/106607091/106610304/106610593	17
liver positive.Downregulated	liver positive	Downregulated	GO:0009074	aromatic amino acid family catabolic process	5/592	18/11326	0.00186074	0.0454019	0.0406097	100196069/106609451/106574376/106579858/106585586	5
liver positive.Downregulated	liver positive	Downregulated	GO:1903522	regulation of blood circulation	5/592	18/11326	0.00186074	0.0454019	0.0406097	100380342/106573734/106574299/106579418/106611928	5
liver positive.Downregulated	liver positive	Downregulated	GO:0044282	small molecule catabolic process	12/592	88/11326	0.00200334	0.0478188	0.0427715	100306814/100196069/106609451/106586496/106585860/100136464/106574376/106579858/106584046/106585586/106599162/106561249	12
liver positive.Upregulated	liver positive	Upregulated	GO:0002376	immune system process	65/519	400/11326	1.22466e-19	1.19894e-16	1.01711e-16	100136933/100329141/100195999/100195148/100136413/100136548/100136449/100136511/100136541/100136558/100136587/100302030/106563559/106564720/106565709/106565723/106565855/106566399/106566600/106566989/106567570/106568262/106569488/106569884/106569939/106570844/106570861/106573842/106574316/106574371/106575194/106576603/106579498/106582386/106585017/106585878/106586893/106587218/106588382/106590516…	65
liver positive.Upregulated	liver positive	Upregulated	GO:0006952	defense response	38/519	172/11326	2.39749e-16	1.17357e-13	9.95589e-14	100136933/100195999/100195148/100136365/100136439/100136449/100136453/100136456/100136541/100136558/100136587/100302030/100380666/106565723/106566989/106573581/106574371/106575194/106582122/106582386/106587655/106593218/106600975/106602034/106604149/106604275/106606683/106610834/106611470/106611497/106612295/100306863/100194889/100136920/100196194/100270812/106602560/106612120	38
liver positive.Upregulated	liver positive	Upregulated	GO:0006955	immune response	52/519	329/11326	2.38191e-15	7.77297e-13	6.59413e-13	100136933/100329141/100195999/100195148/100136413/100136548/100136449/100136511/100136541/100136558/100136587/100302030/106563559/106564720/106565709/106565723/106565855/106566600/106566989/106567570/106568262/106569488/106569884/106570861/106573842/106574371/106575194/106576603/106579498/106582386/106585878/106586893/106587218/106590516/106590517/106592946/106593218/106600447/106600901/106600975…	52
liver positive.Upregulated	liver positive	Upregulated	GO:0045087	innate immune response	20/519	78/11326	1.92239e-10	4.70504e-08	3.99148e-08	100136933/100195148/100136541/100136558/100136587/100302030/106566989/106582386/106593218/106600975/106602034/106604149/106604275/106606683/106611497/106612295/100136920/100270812/106602560/106612120	20
liver positive.Upregulated	liver positive	Upregulated	GO:0019752	carboxylic acid metabolic process	53/519	464/11326	5.61752e-10	8.03976e-08	6.82046e-08	106576722/100380798/100286557/106599105/106587762/106570266/100196879/100194639/100195091/100136456/106560323/106560341/106562668/106562698/106562750/106564257/106566711/106566776/106568009/106568532/106569991/106570297/106572754/106576033/106577210/106577739/106580394/106585103/106585996/106586143/106586691/106587184/106589825/106590135/106595073/106599099/106601015/106604000/106604515/106606089…	53
liver positive.Upregulated	liver positive	Upregulated	GO:0009605	response to external stimulus	32/519	201/11326	5.68092e-10	8.03976e-08	6.82046e-08	100136933/100380477/100196303/100136365/100136439/100136453/100136541/100302030/106562016/106565723/106573581/106574371/106575194/106575635/106575644/106581145/106581661/106582122/106584632/106589049/106590119/106595807/106596062/106600975/106604149/106604275/106611470/106612295/100194889/100270810/100136465/106602560	32
liver positive.Upregulated	liver positive	Upregulated	GO:0043436	oxoacid metabolic process	53/519	465/11326	6.07586e-10	8.03976e-08	6.82046e-08	106576722/100380798/100286557/106599105/106587762/106570266/100196879/100194639/100195091/100136456/106560323/106560341/106562668/106562698/106562750/106564257/106566711/106566776/106568009/106568532/106569991/106570297/106572754/106576033/106577210/106577739/106580394/106585103/106585996/106586143/106586691/106587184/106589825/106590135/106595073/106599099/106601015/106604000/106604515/106606089…	53
liver positive.Upregulated	liver positive	Upregulated	GO:0006082	organic acid metabolic process	53/519	466/11326	6.56977e-10	8.03976e-08	6.82046e-08	106576722/100380798/100286557/106599105/106587762/106570266/100196879/100194639/100195091/100136456/106560323/106560341/106562668/106562698/106562750/106564257/106566711/106566776/106568009/106568532/106569991/106570297/106572754/106576033/106577210/106577739/106580394/106585103/106585996/106586143/106586691/106587184/106589825/106590135/106595073/106599099/106601015/106604000/106604515/106606089…	53
liver positive.Upregulated	liver positive	Upregulated	GO:0009607	response to biotic stimulus	15/519	51/11326	4.67015e-09	4.15643e-07	3.52607e-07	100136933/100196303/100136365/100136439/100136453/100136541/100302030/106565723/106595807/106600975/106611470/100194889/100270810/100136465/106602560	15
liver positive.Upregulated	liver positive	Upregulated	GO:0043207	response to external biotic stimulus	15/519	51/11326	4.67015e-09	4.15643e-07	3.52607e-07	100136933/100196303/100136365/100136439/100136453/100136541/100302030/106565723/106595807/106600975/106611470/100194889/100270810/100136465/106602560	15
liver positive.Upregulated	liver positive	Upregulated	GO:0051707	response to other organism	15/519	51/11326	4.67015e-09	4.15643e-07	3.52607e-07	100136933/100196303/100136365/100136439/100136453/100136541/100302030/106565723/106595807/106600975/106611470/100194889/100270810/100136465/106602560	15
liver positive.Upregulated	liver positive	Upregulated	GO:0009615	response to virus	10/519	27/11326	1.56088e-07	1.27342e-05	1.0803e-05	100136933/100196303/100136541/100302030/106595807/106600975/106611470/100194889/100136465/106602560	10
liver positive.Upregulated	liver positive	Upregulated	GO:0002474	antigen processing and presentation of peptide antigen via MHC class I	7/519	12/11326	2.64199e-07	1.8475e-05	1.56731e-05	100136933/100329141/106570844/106585017/106592946/100136585/100195482	7
liver positive.Upregulated	liver positive	Upregulated	GO:0048002	antigen processing and presentation of peptide antigen	7/519	12/11326	2.64199e-07	1.8475e-05	1.56731e-05	100136933/100329141/106570844/106585017/106592946/100136585/100195482	7
liver positive.Upregulated	liver positive	Upregulated	GO:0019362	pyridine nucleotide metabolic process	16/519	83/11326	8.98577e-07	5.17488e-05	4.39007e-05	100380798/100196702/100380855/106565851/106568009/106569991/106571947/106577739/106585103/106589825/106609207/106612430/100380731/106561705/100195559/100286487	16
liver positive.Upregulated	liver positive	Upregulated	GO:0046496	nicotinamide nucleotide metabolic process	16/519	83/11326	8.98577e-07	5.17488e-05	4.39007e-05	100380798/100196702/100380855/106565851/106568009/106569991/106571947/106577739/106585103/106589825/106609207/106612430/100380731/106561705/100195559/100286487	16
liver positive.Upregulated	liver positive	Upregulated	GO:0006520	cellular amino acid metabolic process	29/519	233/11326	8.98601e-07	5.17488e-05	4.39007e-05	106599105/106587762/106570266/106560323/106560341/106562698/106562750/106564257/106566711/106568532/106570297/106572754/106580394/106585996/106586143/106586691/106587184/106595073/106599099/106606089/106611485/106613353/100194861/106566135/106581577/106580835/100194891/100195436/106586603	29
liver positive.Upregulated	liver positive	Upregulated	GO:0006954	inflammatory response	15/519	74/11326	1.00638e-06	5.47359e-05	4.64348e-05	100136449/100136456/100302030/106573581/106574371/106575194/106582122/106587655/106604149/106604275/106606683/106610834/106612295/100306863/106602560	15
liver positive.Upregulated	liver positive	Upregulated	GO:0043900	regulation of multi-organism process	6/519	10/11326	1.61436e-06	8.31818e-05	7.05666e-05	100302577/100196303/100136413/106595807/106600975/100136465	6
liver positive.Upregulated	liver positive	Upregulated	GO:0031347	regulation of defense response	12/519	50/11326	1.86028e-06	9.10609e-05	7.72507e-05	100302030/106573581/106574371/106575194/106582122/106593218/106600975/106604149/106604275/106612295/106602560/106612120	12
liver positive.Upregulated	liver positive	Upregulated	GO:0019882	antigen processing and presentation	8/519	21/11326	2.20898e-06	0.000102981	8.73628e-05	100136933/100329141/106567570/106570844/106585017/106592946/100136585/100195482	8
liver positive.Upregulated	liver positive	Upregulated	GO:0072524	pyridine-containing compound metabolic process	16/519	89/11326	2.37748e-06	0.000105798	8.97529e-05	100380798/100196702/100380855/106565851/106568009/106569991/106571947/106577739/106585103/106589825/106609207/106612430/100380731/106561705/100195559/100286487	16
liver positive.Upregulated	liver positive	Upregulated	GO:0032922	circadian regulation of gene expression	6/519	11/11326	3.41405e-06	0.00014532	0.000123281	100380855/106562490/106565851/106587994/106609207/106561705	6
liver positive.Upregulated	liver positive	Upregulated	GO:0031032	actomyosin structure organization	8/519	23/11326	4.90654e-06	0.000200146	0.000169792	100286446/106562854/106588129/106590645/106590847/106594782/106594967/106598989	8
liver positive.Upregulated	liver positive	Upregulated	GO:0006418	tRNA aminoacylation for protein translation	13/519	64/11326	5.17821e-06	0.000202779	0.000172026	106587762/106562698/106568532/106572754/106585996/106587184/106595073/106566135/106581577/106580835/100194891/100195436/106586603	13
liver positive.Upregulated	liver positive	Upregulated	GO:0051704	multi-organism process	18/519	118/11326	6.50936e-06	0.000245102	0.00020793	100136933/100302577/100196303/100136413/100136365/100136439/100136453/100136541/100302030/106565723/106595807/106600975/106611470/100194889/100195808/100270810/100136465/106602560	18
liver positive.Upregulated	liver positive	Upregulated	GO:0006733	oxidoreduction coenzyme metabolic process	16/519	98/11326	8.71508e-06	0.000316003	0.000268078	100380798/100196702/100380855/106565851/106568009/106569991/106571947/106577739/106585103/106589825/106609207/106612430/100380731/106561705/100195559/100286487	16
liver positive.Upregulated	liver positive	Upregulated	GO:0098542	defense response to other organism	10/519	40/11326	9.14935e-06	0.000319901	0.000271385	100136365/100136439/100136453/100136541/100302030/106565723/106600975/106611470/100194889/106602560	10
liver positive.Upregulated	liver positive	Upregulated	GO:0043038	amino acid activation	13/519	68/11326	1.04516e-05	0.000341072	0.000289346	106587762/106562698/106568532/106572754/106585996/106587184/106595073/106566135/106581577/106580835/100194891/100195436/106586603	13
liver positive.Upregulated	liver positive	Upregulated	GO:0043039	tRNA aminoacylation	13/519	68/11326	1.04516e-05	0.000341072	0.000289346	106587762/106562698/106568532/106572754/106585996/106587184/106595073/106566135/106581577/106580835/100194891/100195436/106586603	13
liver positive.Upregulated	liver positive	Upregulated	GO:0050727	regulation of inflammatory response	8/519	26/11326	1.3839e-05	0.000437043	0.000370762	106573581/106574371/106575194/106582122/106604149/106604275/106612295/106602560	8
liver positive.Upregulated	liver positive	Upregulated	GO:0080134	regulation of response to stress	14/519	82/11326	1.87535e-05	0.000567697	0.000481601	100302030/106573581/106574371/106575194/106582122/106593218/106600975/106604149/106604275/106612295/100380503/106602560/106612120/106566762	14
liver positive.Upregulated	liver positive	Upregulated	GO:0007259	JAK-STAT cascade	6/519	14/11326	1.97157e-05	0.000567697	0.000481601	100136413/106589833/106593218/106601915/106606429/106612385	6
liver positive.Upregulated	liver positive	Upregulated	GO:0097696	STAT cascade	6/519	14/11326	1.97157e-05	0.000567697	0.000481601	100136413/106589833/106593218/106601915/106606429/106612385	6
liver positive.Upregulated	liver positive	Upregulated	GO:0019359	nicotinamide nucleotide biosynthetic process	12/519	65/11326	3.29534e-05	0.000921753	0.000781961	100380798/100380855/106565851/106568009/106569991/106577739/106585103/106589825/106609207/106612430/100380731/106561705	12
liver positive.Upregulated	liver positive	Upregulated	GO:0019363	pyridine nucleotide biosynthetic process	12/519	66/11326	3.86295e-05	0.00105051	0.00089119	100380798/100380855/106565851/106568009/106569991/106577739/106585103/106589825/106609207/106612430/100380731/106561705	12
liver positive.Upregulated	liver positive	Upregulated	GO:0032101	regulation of response to external stimulus	10/519	47/11326	4.18553e-05	0.00110747	0.000939513	106573581/106574371/106575194/106582122/106584632/106600975/106604149/106604275/106612295/106602560	10
liver positive.Upregulated	liver positive	Upregulated	GO:0034097	response to cytokine	10/519	48/11326	5.07335e-05	0.00125702	0.00106638	100136541/100136558/100136587/106568262/106582386/106593218/106600975/100136920/100270812/106566762	10
liver positive.Upregulated	liver positive	Upregulated	GO:0043066	negative regulation of apoptotic process	9/519	39/11326	5.13593e-05	0.00125702	0.00106638	100194912/106566482/106568262/106572073/106589833/106598978/106601915/106606429/106612385	9
liver positive.Upregulated	liver positive	Upregulated	GO:0043069	negative regulation of programmed cell death	9/519	39/11326	5.13593e-05	0.00125702	0.00106638	100194912/106566482/106568262/106572073/106589833/106598978/106601915/106606429/106612385	9
liver positive.Upregulated	liver positive	Upregulated	GO:0006690	icosanoid metabolic process	5/519	11/11326	7.27538e-05	0.00173722	0.00147375	100286557/100195091/100136456/106576033/106604000	5
liver positive.Upregulated	liver positive	Upregulated	GO:0006732	coenzyme metabolic process	22/519	195/11326	8.51317e-05	0.00198438	0.00168343	106576722/100380798/100196879/100196702/100380855/106565851/106568009/106569991/106571947/106577739/106585103/106589825/106601015/106604515/106607281/106609207/106609325/106612430/100380731/106561705/100195559/100286487	22
liver positive.Upregulated	liver positive	Upregulated	GO:0072525	pyridine-containing compound biosynthetic process	12/519	72/11326	9.38663e-05	0.00213709	0.00181299	100380798/100380855/106565851/106568009/106569991/106577739/106585103/106589825/106609207/106612430/100380731/106561705	12
liver positive.Upregulated	liver positive	Upregulated	GO:0060548	negative regulation of cell death	9/519	43/11326	0.000116054	0.00258221	0.00219059	100194912/106566482/106568262/106572073/106589833/106598978/106601915/106606429/106612385	9
liver positive.Upregulated	liver positive	Upregulated	GO:0042221	response to chemical	33/519	363/11326	0.00013266	0.00288609	0.00244839	100380477/100195148/100196303/100136461/100136548/100136541/100136558/100136587/106562016/106568262/106575635/106575644/106577235/106579904/106581145/106581661/106582386/106584632/106588201/106589049/106590119/106593218/106595807/106596062/106600975/100136920/100270810/100136465/106580285/106612985/100270812/106602560/106566762	33
liver positive.Upregulated	liver positive	Upregulated	GO:0051607	defense response to virus	6/519	19/11326	0.000146355	0.00311481	0.00264242	100136541/100302030/106600975/106611470/100194889/106602560	6
liver positive.Upregulated	liver positive	Upregulated	GO:0045088	regulation of innate immune response	7/519	27/11326	0.000162372	0.00338218	0.00286924	100302030/106593218/106604149/106604275/106612295/106602560/106612120	7
liver positive.Upregulated	liver positive	Upregulated	GO:0002218	activation of innate immune response	6/519	20/11326	0.000201042	0.0039364	0.00333941	100302030/106604149/106604275/106612295/106602560/106612120	6
liver positive.Upregulated	liver positive	Upregulated	GO:0007623	circadian rhythm	6/519	20/11326	0.000201042	0.0039364	0.00333941	100380855/106562490/106565851/106587994/106609207/106561705	6
liver positive.Upregulated	liver positive	Upregulated	GO:0045089	positive regulation of innate immune response	6/519	20/11326	0.000201042	0.0039364	0.00333941	100302030/106604149/106604275/106612295/106602560/106612120	6
liver positive.Upregulated	liver positive	Upregulated	GO:0071345	cellular response to cytokine stimulus	9/519	47/11326	0.000238201	0.00457253	0.00387906	100136541/100136558/106568262/106582386/106593218/106600975/100136920/100270812/106566762	9
liver positive.Upregulated	liver positive	Upregulated	GO:0030163	protein catabolic process	28/519	298/11326	0.000246679	0.00464421	0.00393988	100380707/106562100/106569325/106569939/106569949/106569959/106576725/106580837/106581021/106588382/106588399/106603098/106603727/106606244/106608168/106608838/106609458/106612618/106613492/100195414/100195015/106602205/106566739/100136367/100137045/106574131/100196792/106581549	28
liver positive.Upregulated	liver positive	Upregulated	GO:0031349	positive regulation of defense response	6/519	21/11326	0.00027065	0.00499936	0.00424116	100302030/106604149/106604275/106612295/106602560/106612120	6
liver positive.Upregulated	liver positive	Upregulated	GO:0006915	apoptotic process	30/519	331/11326	0.000280346	0.00508258	0.00431176	100194912/100195248/100196303/100136548/106563947/106564804/106565709/106566482/106568262/106569306/106572073/106576603/106580787/106580873/106588201/106589833/106589838/106595807/106598827/106598978/106600975/106601915/106606429/106606683/106608843/106612385/100136465/100380557/106566762/100196425	30
liver positive.Upregulated	liver positive	Upregulated	GO:0012501	programmed cell death	30/519	332/11326	0.000295249	0.00525544	0.0044584	100194912/100195248/100196303/100136548/106563947/106564804/106565709/106566482/106568262/106569306/106572073/106576603/106580787/106580873/106588201/106589833/106589838/106595807/106598827/106598978/106600975/106601915/106606429/106606683/106608843/106612385/100136465/100380557/106566762/100196425	30
liver positive.Upregulated	liver positive	Upregulated	GO:0042981	regulation of apoptotic process	23/519	230/11326	0.000360781	0.00619657	0.00525681	100194912/100195248/100196303/106563947/106564804/106566482/106568262/106569306/106572073/106580787/106589833/106589838/106595807/106598827/106598978/106600975/106601915/106606429/106606683/106608843/106612385/100136465/106566762	23
liver positive.Upregulated	liver positive	Upregulated	GO:0043067	regulation of programmed cell death	23/519	230/11326	0.000360781	0.00619657	0.00525681	100194912/100195248/100196303/106563947/106564804/106566482/106568262/106569306/106572073/106580787/106589833/106589838/106595807/106598827/106598978/106600975/106601915/106606429/106606683/106608843/106612385/100136465/106566762	23
liver positive.Upregulated	liver positive	Upregulated	GO:0009108	coenzyme biosynthetic process	17/519	147/11326	0.00039782	0.00671492	0.00569655	106576722/100380798/100196879/100380855/106565851/106568009/106569991/106577739/106585103/106589825/106601015/106604515/106607281/106609207/106612430/100380731/106561705	17
liver positive.Upregulated	liver positive	Upregulated	GO:0002252	immune effector process	10/519	61/11326	0.000409756	0.00679917	0.00576802	100136541/100302030/106566600/106574371/106575194/106600975/106602034/106611470/100194889/106602560	10
liver positive.Upregulated	liver positive	Upregulated	GO:0008219	cell death	30/519	340/11326	0.000442152	0.00721445	0.00612032	100194912/100195248/100196303/100136548/106563947/106564804/106565709/106566482/106568262/106569306/106572073/106576603/106580787/106580873/106588201/106589833/106589838/106595807/106598827/106598978/106600975/106601915/106606429/106606683/106608843/106612385/100136465/100380557/106566762/100196425	30
liver positive.Upregulated	liver positive	Upregulated	GO:0072330	monocarboxylic acid biosynthetic process	13/519	98/11326	0.000510165	0.00818773	0.00694599	100380798/100136456/106562668/106568009/106569991/106570297/106577210/106577739/106585103/106589825/106590135/106604515/106612430	13
liver positive.Upregulated	liver positive	Upregulated	GO:0010941	regulation of cell death	23/519	236/11326	0.000520368	0.00821678	0.00697063	100194912/100195248/100196303/106563947/106564804/106566482/106568262/106569306/106572073/106580787/106589833/106589838/106595807/106598827/106598978/106600975/106601915/106606429/106606683/106608843/106612385/100136465/106566762	23
liver positive.Upregulated	liver positive	Upregulated	GO:0016053	organic acid biosynthetic process	18/519	165/11326	0.000553797	0.00847136	0.00718661	100380798/100196879/100195091/100136456/106562668/106562750/106568009/106569991/106570297/106576033/106577210/106577739/106585103/106586691/106589825/106590135/106604515/106612430	18
liver positive.Upregulated	liver positive	Upregulated	GO:0046394	carboxylic acid biosynthetic process	18/519	165/11326	0.000553797	0.00847136	0.00718661	100380798/100196879/100195091/100136456/106562668/106562750/106568009/106569991/106570297/106576033/106577210/106577739/106585103/106586691/106589825/106590135/106604515/106612430	18
liver positive.Upregulated	liver positive	Upregulated	GO:0051017	actin filament bundle assembly	6/519	25/11326	0.000755505	0.0113791	0.00965333	106562854/106567074/106588129/106594782/106594967/106604087	6
liver positive.Upregulated	liver positive	Upregulated	GO:0002224	toll-like receptor signaling pathway	5/519	17/11326	0.000774828	0.0114933	0.00975023	100302030/106604149/106604275/106612295/106602560	5
liver positive.Upregulated	liver positive	Upregulated	GO:0006399	tRNA metabolic process	15/519	129/11326	0.00081134	0.0118552	0.0100573	106587762/106561139/106561141/106562698/106568532/106572754/106585996/106587184/106595073/106566135/106581577/106580835/100194891/100195436/106586603	15
liver positive.Upregulated	liver positive	Upregulated	GO:0051188	cofactor biosynthetic process	18/519	172/11326	0.000906226	0.013047	0.0110683	106576722/100380798/100196879/100380855/106565851/106568009/106569991/106577739/106584335/106585103/106589825/106601015/106604515/106607281/106609207/106612430/100380731/106561705	18
liver positive.Upregulated	liver positive	Upregulated	GO:0048511	rhythmic process	6/519	26/11326	0.000944605	0.0134024	0.0113698	100380855/106562490/106565851/106587994/106609207/106561705	6
liver positive.Upregulated	liver positive	Upregulated	GO:0002253	activation of immune response	10/519	68/11326	0.000991794	0.0136756	0.0116016	100302030/106566600/106574371/106575194/106602034/106604149/106604275/106612295/106602560/106612120	10
liver positive.Upregulated	liver positive	Upregulated	GO:0050778	positive regulation of immune response	10/519	68/11326	0.000991794	0.0136756	0.0116016	100302030/106566600/106574371/106575194/106602034/106604149/106604275/106612295/106602560/106612120	10
liver positive.Upregulated	liver positive	Upregulated	GO:0002221	pattern recognition receptor signaling pathway	5/519	18/11326	0.00103278	0.0138506	0.01175	100302030/106604149/106604275/106612295/106602560	5
liver positive.Upregulated	liver positive	Upregulated	GO:0002758	innate immune response-activating signal transduction	5/519	18/11326	0.00103278	0.0138506	0.01175	100302030/106604149/106604275/106612295/106602560	5
liver positive.Upregulated	liver positive	Upregulated	GO:0051186	cofactor metabolic process	24/519	264/11326	0.00106927	0.0141462	0.0120008	106576722/100380798/100196879/100196702/106604481/100380855/106565851/106568009/106569991/106571947/106577739/106584335/106585103/106589825/106601015/106604515/106607281/106609207/106609325/106612430/100380731/106561705/100195559/100286487	24
liver positive.Upregulated	liver positive	Upregulated	GO:0042176	regulation of protein catabolic process	4/519	11/11326	0.0011115	0.0145088	0.0123084	106581021/106613492/100195015/106574131	4
liver positive.Upregulated	liver positive	Upregulated	GO:0010033	response to organic substance	21/519	223/11326	0.00138877	0.0178895	0.0151764	100195148/100136461/100136548/100136541/100136558/100136587/106568262/106577235/106579904/106582386/106588201/106589049/106593218/106600975/100136920/100270810/106580285/106612985/100270812/106602560/106566762	21
liver positive.Upregulated	liver positive	Upregulated	GO:0061572	actin filament bundle organization	6/519	28/11326	0.00142994	0.0179475	0.0152256	106562854/106567074/106588129/106594782/106594967/106604087	6
liver positive.Upregulated	liver positive	Upregulated	GO:1901568	fatty acid derivative metabolic process	6/519	28/11326	0.00142994	0.0179475	0.0152256	100286557/100195091/100136456/106576033/106604000/106604515	6
liver positive.Upregulated	liver positive	Upregulated	GO:0002684	positive regulation of immune system process	10/519	73/11326	0.00172785	0.0211971	0.0179823	100302030/106566600/106574371/106575194/106602034/106604149/106604275/106612295/106602560/106612120	10
liver positive.Upregulated	liver positive	Upregulated	GO:0019674	NAD metabolic process	5/519	20/11326	0.00173214	0.0211971	0.0179823	100380855/106565851/106609207/100380731/106561705	5
liver positive.Upregulated	liver positive	Upregulated	GO:0050776	regulation of immune response	13/519	112/11326	0.00180167	0.0217758	0.0184733	100136548/100302030/106566600/106573842/106574371/106575194/106593218/106602034/106604149/106604275/106612295/106602560/106612120	13
liver positive.Upregulated	liver positive	Upregulated	GO:0002682	regulation of immune system process	15/519	142/11326	0.00215364	0.0257123	0.0218128	100136548/100302030/106566600/106573842/106574316/106574371/106575194/106593218/106600975/106602034/106604149/106604275/106612295/106602560/106612120	15
liver positive.Upregulated	liver positive	Upregulated	GO:0006739	NADP metabolic process	5/519	21/11326	0.00218885	0.0258179	0.0219024	100196702/106571947/100380731/100195559/100286487	5
liver positive.Upregulated	liver positive	Upregulated	GO:0032787	monocarboxylic acid metabolic process	15/519	144/11326	0.00247043	0.0287922	0.0244257	106576722/100380798/100136456/106562668/106568009/106569991/106570297/106577210/106577739/106585103/106589825/106590135/106604515/106612430/100195559	15
liver positive.Upregulated	liver positive	Upregulated	GO:1901565	organonitrogen compound catabolic process	31/519	398/11326	0.00271283	0.0312454	0.0265068	100380707/106562100/106564257/106566776/106569325/106569939/106569949/106569959/106576725/106580837/106581021/106588382/106588399/106603098/106603727/106606244/106608168/106608838/106609325/106609458/106612618/106613492/100195414/100195015/106602205/106566739/100136367/100137045/106574131/100196792/106581549	31
liver positive.Upregulated	liver positive	Upregulated	GO:0051246	regulation of protein metabolic process	18/519	191/11326	0.00294682	0.0335458	0.0284583	100286734/106568405/100196303/100136413/106573200/106574371/106575194/106581021/106587560/106595807/106604149/106604275/106604959/106612295/106613492/100195015/106574131/106566762	18
liver positive.Upregulated	liver positive	Upregulated	GO:0002755	MyD88-dependent toll-like receptor signaling pathway	4/519	14/11326	0.00302096	0.0339945	0.0288389	100302030/106604149/106604275/106612295	4
liver positive.Upregulated	liver positive	Upregulated	GO:0009064	glutamine family amino acid metabolic process	8/519	55/11326	0.00335394	0.036502	0.0309662	106599105/106570266/106564257/106566711/106570297/106586143/106611485/106613353	8
liver positive.Upregulated	liver positive	Upregulated	GO:0001816	cytokine production	5/519	23/11326	0.00335565	0.036502	0.0309662	100302577/100302030/106600975/106602560/106612120	5
liver positive.Upregulated	liver positive	Upregulated	GO:0006541	glutamine metabolic process	5/519	23/11326	0.00335565	0.036502	0.0309662	106570266/106566711/106570297/106586143/106613353	5
liver positive.Upregulated	liver positive	Upregulated	GO:0044419	interspecies interaction between organisms	6/519	33/11326	0.00346254	0.0372508	0.0316014	100302577/100196303/100136413/106595807/100195808/100136465	6
liver positive.Upregulated	liver positive	Upregulated	GO:0009166	nucleotide catabolic process	8/519	56/11326	0.00375986	0.0378671	0.0321242	100380798/106568009/106569991/106577739/106585103/106589825/106601016/106612430	8
liver positive.Upregulated	liver positive	Upregulated	GO:0051603	proteolysis involved in cellular protein catabolic process	23/519	275/11326	0.00392132	0.0378671	0.0321242	100380707/106562100/106569325/106569939/106569949/106569959/106576725/106580837/106588382/106588399/106603098/106603727/106606244/106608838/106609458/106612618/100195414/106602205/106566739/100136367/100137045/100196792/106581549	23
liver positive.Upregulated	liver positive	Upregulated	GO:0001678	cellular glucose homeostasis	4/519	15/11326	0.00397192	0.0378671	0.0321242	106568009/106585103/106589825/106612430	4
liver positive.Upregulated	liver positive	Upregulated	GO:0006098	pentose-phosphate shunt	4/519	15/11326	0.00397192	0.0378671	0.0321242	100196702/106571947/100195559/100286487	4
liver positive.Upregulated	liver positive	Upregulated	GO:0019682	glyceraldehyde-3-phosphate metabolic process	4/519	15/11326	0.00397192	0.0378671	0.0321242	100196702/106571947/100195559/100286487	4
liver positive.Upregulated	liver positive	Upregulated	GO:0043248	proteasome assembly	4/519	15/11326	0.00397192	0.0378671	0.0321242	106596229/106599163/106602091/106602125	4
liver positive.Upregulated	liver positive	Upregulated	GO:0051156	glucose 6-phosphate metabolic process	4/519	15/11326	0.00397192	0.0378671	0.0321242	100196702/106571947/100195559/100286487	4
liver positive.Upregulated	liver positive	Upregulated	GO:0051090	regulation of DNA-binding transcription factor activity	6/519	34/11326	0.00404496	0.0378671	0.0321242	100136413/100136558/106569306/106577543/106600975/100270812	6
liver positive.Upregulated	liver positive	Upregulated	GO:0006096	glycolytic process	7/519	45/11326	0.00406649	0.0378671	0.0321242	100380798/106568009/106569991/106577739/106585103/106589825/106612430	7
liver positive.Upregulated	liver positive	Upregulated	GO:0006165	nucleoside diphosphate phosphorylation	7/519	45/11326	0.00406649	0.0378671	0.0321242	100380798/106568009/106569991/106577739/106585103/106589825/106612430	7
liver positive.Upregulated	liver positive	Upregulated	GO:0006757	ATP generation from ADP	7/519	45/11326	0.00406649	0.0378671	0.0321242	100380798/106568009/106569991/106577739/106585103/106589825/106612430	7
liver positive.Upregulated	liver positive	Upregulated	GO:0042866	pyruvate biosynthetic process	7/519	45/11326	0.00406649	0.0378671	0.0321242	100380798/106568009/106569991/106577739/106585103/106589825/106612430	7
liver positive.Upregulated	liver positive	Upregulated	GO:0046939	nucleotide phosphorylation	7/519	45/11326	0.00406649	0.0378671	0.0321242	100380798/106568009/106569991/106577739/106585103/106589825/106612430	7
liver positive.Upregulated	liver positive	Upregulated	GO:0009617	response to bacterium	5/519	24/11326	0.0040816	0.0378671	0.0321242	100136365/100136439/100136453/106565723/100270810	5
liver positive.Upregulated	liver positive	Upregulated	GO:0044257	cellular protein catabolic process	23/519	276/11326	0.00410001	0.0378671	0.0321242	100380707/106562100/106569325/106569939/106569949/106569959/106576725/106580837/106588382/106588399/106603098/106603727/106606244/106608838/106609458/106612618/100195414/106602205/106566739/100136367/100137045/100196792/106581549	23
liver positive.Upregulated	liver positive	Upregulated	GO:0048584	positive regulation of response to stimulus	14/519	139/11326	0.0046028	0.0421135	0.0357266	100136413/100302030/106564804/106566600/106574371/106575194/106602034/106604149/106604275/106612295/100380503/106602560/106612120/106566762	14
liver positive.Upregulated	liver positive	Upregulated	GO:0016310	phosphorylation	16/519	169/11326	0.00469823	0.0425885	0.0361296	100380798/100196303/100136413/106568009/106569991/106577739/106585103/106589825/106595807/106604149/106604275/106608460/106612295/106612430/100136465/106566762	16
liver positive.Upregulated	liver positive	Upregulated	GO:0009435	NAD biosynthetic process	4/519	16/11326	0.0051065	0.0454479	0.0385553	100380855/106565851/106609207/106561705	4
liver positive.Upregulated	liver positive	Upregulated	GO:0043122	regulation of I-kappaB kinase/NF-kappaB signaling	4/519	16/11326	0.0051065	0.0454479	0.0385553	106564804/106604149/106604275/106612295	4
liver positive.Upregulated	liver positive	Upregulated	GO:1901292	nucleoside phosphate catabolic process	8/519	59/11326	0.00520802	0.0459338	0.0389676	100380798/106568009/106569991/106577739/106585103/106589825/106601016/106612430	8
liver survivor.Downregulated	liver survivor	Downregulated	GO:0006366	transcription by RNA polymerase II	8/51	347/11326	0.00014418	0.0324364	0.0293724	106610609/106568945/106589861/106601241/106606950/106607162/106614010/100380829	8
liver survivor.Downregulated	liver survivor	Downregulated	GO:0006357	regulation of transcription by RNA polymerase II	7/51	292/11326	0.000308447	0.0324364	0.0293724	106610609/106568945/106589861/106601241/106606950/106607162/100380829	7
liver survivor.Downregulated	liver survivor	Downregulated	GO:0032922	circadian regulation of gene expression	2/51	11/11326	0.00106539	0.0324364	0.0293724	106570088/106604687	2
liver survivor.Downregulated	liver survivor	Downregulated	GO:0032309	icosanoid secretion	2/51	12/11326	0.00127479	0.0324364	0.0293724	106564098/106593742	2
liver survivor.Downregulated	liver survivor	Downregulated	GO:0046717	acid secretion	2/51	12/11326	0.00127479	0.0324364	0.0293724	106564098/106593742	2
liver survivor.Downregulated	liver survivor	Downregulated	GO:0050482	arachidonic acid secretion	2/51	12/11326	0.00127479	0.0324364	0.0293724	106564098/106593742	2
liver survivor.Downregulated	liver survivor	Downregulated	GO:0071715	icosanoid transport	2/51	12/11326	0.00127479	0.0324364	0.0293724	106564098/106593742	2
liver survivor.Downregulated	liver survivor	Downregulated	GO:1901571	fatty acid derivative transport	2/51	12/11326	0.00127479	0.0324364	0.0293724	106564098/106593742	2
liver survivor.Downregulated	liver survivor	Downregulated	GO:1903963	arachidonate transport	2/51	12/11326	0.00127479	0.0324364	0.0293724	106564098/106593742	2
liver survivor.Upregulated	liver survivor	Upregulated	GO:0022402	cell cycle process	22/141	228/11326	6.44313e-14	2.79632e-11	2.0618e-11	100195267/106589369/100380294/106613922/100306857/100195491/106560548/106562699/106563621/106572230/106578977/106582108/106583830/106585119/106594936/106597351/106602330/106607702/106610270/106611473/106575920/100195150	22
liver survivor.Upregulated	liver survivor	Upregulated	GO:0007049	cell cycle	26/141	376/11326	7.37954e-13	1.60136e-10	1.18073e-10	100195267/106589369/100380294/106613922/100306857/100195491/106560548/106562699/106563621/106572230/106578977/106582108/106583830/106584418/106585119/106594936/106597351/106601868/106602330/106606416/106607702/106607811/106610270/106611473/106575920/100195150	26
liver survivor.Upregulated	liver survivor	Upregulated	GO:0051301	cell division	17/141	149/11326	3.70571e-12	5.36093e-10	3.95276e-10	100194750/106589369/106613922/100306857/106562699/106563621/106578977/106581758/106583386/106584418/106585098/106585119/106594936/106602330/106610270/106611473/106575920	17
liver survivor.Upregulated	liver survivor	Upregulated	GO:1903047	mitotic cell cycle process	15/141	120/11326	1.95542e-11	1.72801e-09	1.27411e-09	100195267/106589369/100380294/100306857/106563621/106572230/106578977/106582108/106583830/106585119/106594936/106607702/106611473/106575920/100195150	15
liver survivor.Upregulated	liver survivor	Upregulated	GO:0002376	immune system process	25/141	400/11326	1.99079e-11	1.72801e-09	1.27411e-09	100136933/100329141/100195148/100136548/100136501/100136541/100136587/100302030/106565723/106565855/106569939/106570861/106573841/106579498/106585878/106586893/106588382/106592946/106593218/106600447/100194889/100136920/100196320/100196194/106612120	25
liver survivor.Upregulated	liver survivor	Upregulated	GO:0007017	microtubule-based process	23/141	358/11326	8.08534e-11	5.26275e-09	3.88037e-09	106579876/100195491/106560548/106562699/106563510/106563520/106563621/106567090/106572179/106572230/106577137/106578804/106587484/106588407/106589381/106594936/106597351/106599389/106603166/106607864/106611473/106613482/100195150	23
liver survivor.Upregulated	liver survivor	Upregulated	GO:0000278	mitotic cell cycle	16/141	156/11326	8.4883e-11	5.26275e-09	3.88037e-09	100195267/106589369/100380294/100306857/106563621/106572230/106578977/106582108/106583830/106585119/106594936/106607702/106607811/106611473/106575920/100195150	16
liver survivor.Upregulated	liver survivor	Upregulated	GO:0006955	immune response	21/141	329/11326	6.60384e-10	3.58258e-08	2.64153e-08	100136933/100329141/100195148/100136548/100136501/100136541/100136587/100302030/106565723/106565855/106570861/106573841/106579498/106585878/106586893/106592946/106593218/106600447/100136920/100196194/106612120	21
liver survivor.Upregulated	liver survivor	Upregulated	GO:0061640	cytoskeleton-dependent cytokinesis	8/141	27/11326	8.5934e-10	4.14393e-08	3.05543e-08	106589369/106613922/100306857/106562699/106563621/106578977/106594936/106611473	8
liver survivor.Upregulated	liver survivor	Upregulated	GO:0007018	microtubule-based movement	14/141	142/11326	2.30702e-09	1.00125e-07	7.38247e-08	106579876/106562699/106563510/106563520/106563621/106577137/106578804/106587484/106588407/106589381/106599389/106603166/106607864/106613482	14
liver survivor.Upregulated	liver survivor	Upregulated	GO:0006928	movement of cell or subcellular component	17/141	282/11326	7.41746e-08	2.92653e-06	2.15781e-06	106579876/106562699/106563510/106563520/106563621/106568404/106577137/106578804/106581145/106587484/106588407/106589381/106599073/106599389/106603166/106607864/106613482	17
liver survivor.Upregulated	liver survivor	Upregulated	GO:0000910	cytokinesis	8/141	49/11326	1.3861e-07	5.01307e-06	3.69627e-06	106589369/106613922/100306857/106562699/106563621/106578977/106594936/106611473	8
liver survivor.Upregulated	liver survivor	Upregulated	GO:0000281	mitotic cytokinesis	6/141	21/11326	1.5569e-07	5.19765e-06	3.83237e-06	106589369/100306857/106563621/106578977/106594936/106611473	6
liver survivor.Upregulated	liver survivor	Upregulated	GO:0007059	chromosome segregation	9/141	72/11326	2.43234e-07	7.54025e-06	5.55963e-06	100380294/100306857/106582108/106583830/106585119/106602330/106607702/106610270/106575920	9
liver survivor.Upregulated	liver survivor	Upregulated	GO:0010564	regulation of cell cycle process	9/141	79/11326	5.46372e-07	1.58084e-05	1.16559e-05	100195267/106613922/100306857/106572230/106582108/106602330/106607702/106610270/100195150	9
liver survivor.Upregulated	liver survivor	Upregulated	GO:0098813	nuclear chromosome segregation	8/141	62/11326	9.0694e-07	2.46008e-05	1.81388e-05	100380294/100306857/106582108/106585119/106602330/106607702/106610270/106575920	8
liver survivor.Upregulated	liver survivor	Upregulated	GO:0006952	defense response	12/141	172/11326	1.4953e-06	3.81742e-05	2.81469e-05	100136933/100195148/100136541/100136587/100302030/106565723/106593218/100306863/100194889/100136920/100196194/106612120	12
liver survivor.Upregulated	liver survivor	Upregulated	GO:0007346	regulation of mitotic cell cycle	7/141	52/11326	3.34526e-06	8.06579e-05	5.94713e-05	100195267/100306857/106572230/106582108/106583830/106607702/100195150	7
liver survivor.Upregulated	liver survivor	Upregulated	GO:0045087	innate immune response	8/141	78/11326	5.32006e-06	0.000121521	8.9601e-05	100136933/100195148/100136541/100136587/100302030/106593218/100136920/106612120	8
liver survivor.Upregulated	liver survivor	Upregulated	GO:0051726	regulation of cell cycle	12/141	197/11326	6.15175e-06	0.000133493	9.8428e-05	100195267/106613922/100306857/106572230/106582108/106583830/106601868/106602330/106606416/106607702/106610270/100195150	12
liver survivor.Upregulated	liver survivor	Upregulated	GO:0000070	mitotic sister chromatid segregation	6/141	49/11326	3.01267e-05	0.000622619	0.000459074	100380294/100306857/106582108/106585119/106607702/106575920	6
liver survivor.Upregulated	liver survivor	Upregulated	GO:0000819	sister chromatid segregation	6/141	57/11326	7.20516e-05	0.00135958	0.00100246	100380294/100306857/106582108/106585119/106607702/106575920	6
liver survivor.Upregulated	liver survivor	Upregulated	GO:0140014	mitotic nuclear division	6/141	57/11326	7.20516e-05	0.00135958	0.00100246	100380294/100306857/106582108/106585119/106607702/106575920	6
liver survivor.Upregulated	liver survivor	Upregulated	GO:1902850	microtubule cytoskeleton organization involved in mitosis	4/141	19/11326	7.71491e-05	0.00139511	0.00102865	106572230/106594936/106611473/100195150	4
liver survivor.Upregulated	liver survivor	Upregulated	GO:0000280	nuclear division	6/141	62/11326	0.000115995	0.00201368	0.00148474	100380294/100306857/106582108/106585119/106607702/106575920	6
liver survivor.Upregulated	liver survivor	Upregulated	GO:0051983	regulation of chromosome segregation	4/141	26/11326	0.000278099	0.00464212	0.00342276	106582108/106602330/106607702/106610270	4
liver survivor.Upregulated	liver survivor	Upregulated	GO:0048285	organelle fission	6/141	74/11326	0.000309362	0.00497271	0.00366651	100380294/100306857/106582108/106585119/106607702/106575920	6
liver survivor.Upregulated	liver survivor	Upregulated	GO:0009615	response to virus	4/141	27/11326	0.000323328	0.00501158	0.00369517	100136933/100136541/100302030/100194889	4
liver survivor.Upregulated	liver survivor	Upregulated	GO:0002474	antigen processing and presentation of peptide antigen via MHC class I	3/141	12/11326	0.000382699	0.0054306	0.00400413	100136933/100329141/106592946	3
liver survivor.Upregulated	liver survivor	Upregulated	GO:0048002	antigen processing and presentation of peptide antigen	3/141	12/11326	0.000382699	0.0054306	0.00400413	100136933/100329141/106592946	3
liver survivor.Upregulated	liver survivor	Upregulated	GO:0009607	response to biotic stimulus	5/141	51/11326	0.000412926	0.0054306	0.00400413	100136933/100136541/100302030/106565723/100194889	5
liver survivor.Upregulated	liver survivor	Upregulated	GO:0043207	response to external biotic stimulus	5/141	51/11326	0.000412926	0.0054306	0.00400413	100136933/100136541/100302030/106565723/100194889	5
liver survivor.Upregulated	liver survivor	Upregulated	GO:0051707	response to other organism	5/141	51/11326	0.000412926	0.0054306	0.00400413	100136933/100136541/100302030/106565723/100194889	5
liver survivor.Upregulated	liver survivor	Upregulated	GO:0031401	positive regulation of protein modification process	4/141	33/11326	0.000711507	0.00908217	0.00669653	100194750/106572230/106585098/100195150	4
liver survivor.Upregulated	liver survivor	Upregulated	GO:0051276	chromosome organization	12/141	325/11326	0.000738703	0.00915991	0.00675385	100380294/100306857/106580963/106582108/106585119/106605270/106607702/106611716/106575920/106598941/100306724/100380718	12
liver survivor.Upregulated	liver survivor	Upregulated	GO:0009605	response to external stimulus	9/141	201/11326	0.000908053	0.0109471	0.00807158	100136933/100380477/100136541/100302030/106562016/106565723/106581145/106596062/100194889	9
liver survivor.Upregulated	liver survivor	Upregulated	GO:0007051	spindle organization	4/141	38/11326	0.00122319	0.0143477	0.010579	100195491/106560548/106572230/100195150	4
liver survivor.Upregulated	liver survivor	Upregulated	GO:0000226	microtubule cytoskeleton organization	8/141	172/11326	0.00137296	0.0156806	0.0115617	100195491/106560548/106572179/106572230/106594936/106597351/106611473/100195150	8
liver survivor.Upregulated	liver survivor	Upregulated	GO:0098542	defense response to other organism	4/141	40/11326	0.0014856	0.0165321	0.0121896	100136541/100302030/106565723/100194889	4
liver survivor.Upregulated	liver survivor	Upregulated	GO:0051607	defense response to virus	3/141	19/11326	0.00158135	0.0171577	0.0126508	100136541/100302030/100194889	3
liver survivor.Upregulated	liver survivor	Upregulated	GO:0032270	positive regulation of cellular protein metabolic process	4/141	42/11326	0.00178489	0.0184438	0.0135991	100194750/106572230/106585098/100195150	4
liver survivor.Upregulated	liver survivor	Upregulated	GO:0051247	positive regulation of protein metabolic process	4/141	42/11326	0.00178489	0.0184438	0.0135991	100194750/106572230/106585098/100195150	4
liver survivor.Upregulated	liver survivor	Upregulated	GO:0042221	response to chemical	12/141	363/11326	0.00190419	0.019219	0.0141707	100380477/100195148/100136461/100136548/100136541/100136587/106562016/106577235/106581145/106593218/106596062/100136920	12
liver survivor.Upregulated	liver survivor	Upregulated	GO:0019882	antigen processing and presentation	3/141	21/11326	0.00213134	0.0210228	0.0155007	100136933/100329141/106592946	3
liver survivor.Upregulated	liver survivor	Upregulated	GO:0071103	DNA conformation change	4/141	46/11326	0.00250428	0.0241524	0.0178082	100380294/106585119/106575920/100380718	4
liver survivor.Upregulated	liver survivor	Upregulated	GO:0051338	regulation of transferase activity	4/141	47/11326	0.00271113	0.0255789	0.0188601	100195267/100194750/106572230/100195150	4
liver survivor.Upregulated	liver survivor	Upregulated	GO:0001816	cytokine production	3/141	23/11326	0.00278694	0.0257347	0.0189749	100302577/100302030/106612120	3
liver survivor.Upregulated	liver survivor	Upregulated	GO:0034097	response to cytokine	4/141	48/11326	0.00292941	0.0264867	0.0195294	100136541/100136587/106593218/100136920	4
liver survivor.Upregulated	liver survivor	Upregulated	GO:0051304	chromosome separation	3/141	24/11326	0.00315628	0.0273965	0.0202002	106582108/106583830/106607702	3
liver survivor.Upregulated	liver survivor	Upregulated	GO:0051347	positive regulation of transferase activity	3/141	24/11326	0.00315628	0.0273965	0.0202002	100194750/106572230/100195150	3
liver survivor.Upregulated	liver survivor	Upregulated	GO:0051704	multi-organism process	6/141	118/11326	0.00352448	0.0299927	0.0221144	100136933/100302577/100136541/100302030/106565723/100194889	6
liver survivor.Upregulated	liver survivor	Upregulated	GO:0031399	regulation of protein modification process	5/141	84/11326	0.00391259	0.0326551	0.0240775	100195267/100194750/106572230/106585098/100195150	5
liver survivor.Upregulated	liver survivor	Upregulated	GO:0010562	positive regulation of phosphorus metabolic process	3/141	27/11326	0.0044389	0.0350269	0.0258263	106572230/106585098/100195150	3
liver survivor.Upregulated	liver survivor	Upregulated	GO:0045088	regulation of innate immune response	3/141	27/11326	0.0044389	0.0350269	0.0258263	100302030/106593218/106612120	3
liver survivor.Upregulated	liver survivor	Upregulated	GO:0045937	positive regulation of phosphate metabolic process	3/141	27/11326	0.0044389	0.0350269	0.0258263	106572230/106585098/100195150	3
liver survivor.Upregulated	liver survivor	Upregulated	GO:0007093	mitotic cell cycle checkpoint	3/141	28/11326	0.00492673	0.0381822	0.0281528	106582108/106583830/106607702	3
liver survivor.Upregulated	liver survivor	Upregulated	GO:0010604	positive regulation of macromolecule metabolic process	7/141	171/11326	0.00550296	0.0418997	0.0308938	100194750/100302577/100136548/100329194/106572230/106585098/100195150	7
kidney positive.Downregulated	kidney positive	Downregulated	GO:0007600	sensory perception	15/671	52/11326	1.90985e-07	0.000184994	0.000158772	106576894/100196812/106586708/100136369/106567602/106573206/106582074/106584586/106601268/106606395/106610691/106611846/106611907/101448026/106560689	15
kidney positive.Downregulated	kidney positive	Downregulated	GO:0050877	nervous system process	15/671	54/11326	3.30052e-07	0.000184994	0.000158772	106576894/100196812/106586708/100136369/106567602/106573206/106582074/106584586/106601268/106606395/106610691/106611846/106611907/101448026/106560689	15
kidney positive.Downregulated	kidney positive	Downregulated	GO:0003008	system process	23/671	122/11326	6.33296e-07	0.000236642	0.000203099	106576894/100196812/106586708/100136369/106567602/106572474/106573206/106574299/106579418/106581499/106582074/106584586/106585075/106600670/106600699/106601268/106606395/106610691/106611846/106611907/106613493/101448026/106560689	23
kidney positive.Downregulated	kidney positive	Downregulated	GO:0050953	sensory perception of light stimulus	11/671	34/11326	2.37211e-06	0.000664783	0.000570554	100196812/106586708/100136369/106573206/106582074/106601268/106606395/106610691/106611846/106611907/101448026	11
kidney positive.Downregulated	kidney positive	Downregulated	GO:0048869	cellular developmental process	38/671	301/11326	7.65035e-06	0.00164782	0.00141425	106585686/100286596/106576894/100195364/100196759/100329176/100380781/106561493/106561641/106561785/106561918/106563160/106564821/106565270/106566012/106566024/106566140/106567524/106570415/106570536/106573023/106574165/106575483/106578510/106579340/106581145/106583484/106586448/106586625/106588489/106598524/106599672/106603321/106604975/106605080/106607481/106608616/106613612	38
kidney positive.Downregulated	kidney positive	Downregulated	GO:0032879	regulation of localization	27/671	182/11326	8.81971e-06	0.00164782	0.00141425	106589457/100286596/100195364/106580359/106607758/106567683/106569646/106571504/106571974/106573471/106576753/106578934/106579307/106580581/106582653/106583170/106585428/106588362/106590371/106599664/106600868/106603636/106603746/106605476/106605567/106608990/106611134	27
kidney positive.Downregulated	kidney positive	Downregulated	GO:0048731	system development	41/671	340/11326	1.0472e-05	0.00167616	0.00143858	106585686/106576894/100195364/100196759/100329176/106560317/106561493/106561641/106561785/106561918/106564582/106564821/106565038/106565270/106566012/106566024/106566140/106567524/106570415/106572014/106573023/106574165/106579424/106581145/106583484/106584164/106586448/106586625/106588489/106598524/106600798/106601046/106602814/106603321/106604927/106605080/106607251/106607481/106609934/106613493…	41
kidney positive.Downregulated	kidney positive	Downregulated	GO:0034762	regulation of transmembrane transport	16/671	80/11326	1.47517e-05	0.00167616	0.00143858	106589457/106567683/106569646/106571504/106571974/106573471/106576753/106582653/106583170/106585428/106590371/106600868/106603636/106605476/106608990/106611134	16
kidney positive.Downregulated	kidney positive	Downregulated	GO:0034765	regulation of ion transmembrane transport	16/671	80/11326	1.47517e-05	0.00167616	0.00143858	106589457/106567683/106569646/106571504/106571974/106573471/106576753/106582653/106583170/106585428/106590371/106600868/106603636/106605476/106608990/106611134	16
kidney positive.Downregulated	kidney positive	Downregulated	GO:0022008	neurogenesis	22/671	136/11326	1.49524e-05	0.00167616	0.00143858	106585686/106576894/100195364/100196759/106561493/106561641/106561785/106561918/106564821/106565270/106566012/106566024/106566140/106570415/106573023/106574165/106581145/106586448/106588489/106598524/106603321/106607481	22
kidney positive.Downregulated	kidney positive	Downregulated	GO:0030154	cell differentiation	34/671	268/11326	2.07257e-05	0.00189355	0.00162515	106585686/100286596/106576894/100195364/100196759/100329176/100380781/106561493/106561641/106561785/106561918/106563160/106564821/106565270/106566012/106566024/106566140/106567524/106570415/106570536/106573023/106574165/106581145/106583484/106586448/106586625/106588489/106598524/106599672/106603321/106604975/106605080/106607481/106608616	34
kidney positive.Downregulated	kidney positive	Downregulated	GO:0032309	icosanoid secretion	6/671	12/11326	2.87158e-05	0.00189355	0.00162515	106564939/106578797/106585295/106585491/106588082/106593742	6
kidney positive.Downregulated	kidney positive	Downregulated	GO:0046717	acid secretion	6/671	12/11326	2.87158e-05	0.00189355	0.00162515	106564939/106578797/106585295/106585491/106588082/106593742	6
kidney positive.Downregulated	kidney positive	Downregulated	GO:0050482	arachidonic acid secretion	6/671	12/11326	2.87158e-05	0.00189355	0.00162515	106564939/106578797/106585295/106585491/106588082/106593742	6
kidney positive.Downregulated	kidney positive	Downregulated	GO:0071715	icosanoid transport	6/671	12/11326	2.87158e-05	0.00189355	0.00162515	106564939/106578797/106585295/106585491/106588082/106593742	6
kidney positive.Downregulated	kidney positive	Downregulated	GO:1901571	fatty acid derivative transport	6/671	12/11326	2.87158e-05	0.00189355	0.00162515	106564939/106578797/106585295/106585491/106588082/106593742	6
kidney positive.Downregulated	kidney positive	Downregulated	GO:1903963	arachidonate transport	6/671	12/11326	2.87158e-05	0.00189355	0.00162515	106564939/106578797/106585295/106585491/106588082/106593742	6
kidney positive.Downregulated	kidney positive	Downregulated	GO:0002376	immune system process	44/671	400/11326	4.96865e-05	0.00295802	0.00253874	106586576/100286596/100329176/100136501/106560317/106564356/106564996/106565799/106567524/106570415/106571128/106572809/106572813/106574316/106575091/106575093/106575455/106577651/106578934/106579418/106581031/106581205/106584164/106584428/106586938/106586939/106587151/106588363/106588537/106589772/106591189/106599620/106600670/106600699/106604225/106604808/106604935/106605567/106608761/106612476…	44
kidney positive.Downregulated	kidney positive	Downregulated	GO:0043269	regulation of ion transport	16/671	88/11326	5.08561e-05	0.00295802	0.00253874	106589457/106567683/106569646/106571504/106571974/106573471/106576753/106582653/106583170/106585428/106590371/106600868/106603636/106605476/106608990/106611134	16
kidney positive.Downregulated	kidney positive	Downregulated	GO:0007601	visual perception	9/671	31/11326	5.27746e-05	0.00295802	0.00253874	100196812/106586708/100136369/106573206/106582074/106601268/106610691/106611907/101448026	9
kidney positive.Downregulated	kidney positive	Downregulated	GO:0051049	regulation of transport	21/671	139/11326	6.58816e-05	0.00351682	0.00301833	106589457/100286596/106580359/106567683/106569646/106571504/106571974/106573471/106576753/106579307/106580581/106582653/106583170/106585428/106590371/106600868/106603636/106603746/106605476/106608990/106611134	21
kidney positive.Downregulated	kidney positive	Downregulated	GO:0042110	T cell activation	7/671	20/11326	9.75197e-05	0.00496907	0.00426474	100329176/106567524/106574316/106575091/106575093/106586938/106586939	7
kidney positive.Downregulated	kidney positive	Downregulated	GO:0007399	nervous system development	25/671	189/11326	0.000129873	0.00622941	0.00534643	106585686/106576894/100195364/100196759/106561493/106561641/106561785/106561918/106564821/106565270/106566012/106566024/106566140/106570415/106573023/106574165/106581145/106586448/106588489/106598524/106602814/106603321/106604927/106607481/106609934	25
kidney positive.Downregulated	kidney positive	Downregulated	GO:0050863	regulation of T cell activation	6/671	15/11326	0.000133368	0.00622941	0.00534643	100329176/106574316/106575091/106575093/106586938/106586939	6
kidney positive.Downregulated	kidney positive	Downregulated	GO:0048468	cell development	23/671	168/11326	0.000142106	0.00637204	0.00546884	100286596/106576894/100195364/100196759/100380781/106561641/106561785/106564821/106565270/106566012/106566140/106570415/106570536/106574165/106581145/106583484/106586448/106588489/106598524/106599672/106603321/106605080/106607481	23
kidney positive.Downregulated	kidney positive	Downregulated	GO:1901700	response to oxygen-containing compound	13/671	68/11326	0.000150013	0.00646786	0.00555108	106586496/100136461/106612416/100136517/106564582/106566949/106571802/106579307/106599162/106603373/106608778/106609475/106567409	13
kidney positive.Downregulated	kidney positive	Downregulated	GO:0015909	long-chain fatty acid transport	6/671	16/11326	0.000202748	0.00788497	0.00676732	106564939/106578797/106585295/106585491/106588082/106593742	6
kidney positive.Downregulated	kidney positive	Downregulated	GO:0051249	regulation of lymphocyte activation	6/671	16/11326	0.000202748	0.00788497	0.00676732	100329176/106574316/106575091/106575093/106586938/106586939	6
kidney positive.Downregulated	kidney positive	Downregulated	GO:0048699	generation of neurons	18/671	120/11326	0.000235597	0.00788497	0.00676732	106585686/106576894/100195364/100196759/106561641/106561785/106564821/106565270/106566012/106566140/106573023/106574165/106581145/106586448/106588489/106598524/106603321/106607481	18
kidney positive.Downregulated	kidney positive	Downregulated	GO:0001775	cell activation	12/671	62/11326	0.000237041	0.00788497	0.00676732	100286596/100329176/106567524/106570415/106574316/106575091/106575093/106581205/106581499/106585075/106586938/106586939	12
kidney positive.Downregulated	kidney positive	Downregulated	GO:0032944	regulation of mononuclear cell proliferation	5/671	11/11326	0.000246185	0.00788497	0.00676732	106574316/106575091/106575093/106586938/106586939	5
kidney positive.Downregulated	kidney positive	Downregulated	GO:0042129	regulation of T cell proliferation	5/671	11/11326	0.000246185	0.00788497	0.00676732	106574316/106575091/106575093/106586938/106586939	5
kidney positive.Downregulated	kidney positive	Downregulated	GO:0050670	regulation of lymphocyte proliferation	5/671	11/11326	0.000246185	0.00788497	0.00676732	106574316/106575091/106575093/106586938/106586939	5
kidney positive.Downregulated	kidney positive	Downregulated	GO:0062012	regulation of small molecule metabolic process	5/671	11/11326	0.000246185	0.00788497	0.00676732	106561292/106563715/106565196/106579307/106568163	5
kidney positive.Downregulated	kidney positive	Downregulated	GO:0070663	regulation of leukocyte proliferation	5/671	11/11326	0.000246185	0.00788497	0.00676732	106574316/106575091/106575093/106586938/106586939	5
kidney positive.Downregulated	kidney positive	Downregulated	GO:0045321	leukocyte activation	10/671	46/11326	0.000290234	0.00903757	0.00775655	100286596/100329176/106567524/106570415/106574316/106575091/106575093/106581205/106586938/106586939	10
kidney positive.Downregulated	kidney positive	Downregulated	GO:0030182	neuron differentiation	17/671	114/11326	0.000373617	0.0113196	0.00971511	106585686/106576894/100195364/100196759/106561641/106561785/106564821/106565270/106566012/106566140/106574165/106581145/106586448/106588489/106598524/106603321/106607481	17
kidney positive.Downregulated	kidney positive	Downregulated	GO:0046649	lymphocyte activation	7/671	25/11326	0.000466243	0.0137542	0.0118046	100329176/106567524/106574316/106575091/106575093/106586938/106586939	7
kidney positive.Downregulated	kidney positive	Downregulated	GO:0006811	ion transport	38/671	365/11326	0.000485994	0.0139692	0.0119892	106589457/106564794/106564939/106567683/106567901/106568517/106569646/106571382/106571504/106571974/106573471/106574299/106576753/106577803/106578797/106579798/106580667/106582653/106583170/106584588/106585295/106585428/106585491/106588082/106590371/106593742/106599461/106600868/106603636/106605476/106607782/106607810/106608990/106611134/106611612/106612036/106612249/106612031	38
kidney positive.Downregulated	kidney positive	Downregulated	GO:0015908	fatty acid transport	6/671	19/11326	0.000589421	0.0158165	0.0135746	106564939/106578797/106585295/106585491/106588082/106593742	6
kidney positive.Downregulated	kidney positive	Downregulated	GO:0032943	mononuclear cell proliferation	5/671	13/11326	0.000620808	0.0158165	0.0135746	106574316/106575091/106575093/106586938/106586939	5
kidney positive.Downregulated	kidney positive	Downregulated	GO:0042098	T cell proliferation	5/671	13/11326	0.000620808	0.0158165	0.0135746	106574316/106575091/106575093/106586938/106586939	5
kidney positive.Downregulated	kidney positive	Downregulated	GO:0046651	lymphocyte proliferation	5/671	13/11326	0.000620808	0.0158165	0.0135746	106574316/106575091/106575093/106586938/106586939	5
kidney positive.Downregulated	kidney positive	Downregulated	GO:0070661	leukocyte proliferation	5/671	13/11326	0.000620808	0.0158165	0.0135746	106574316/106575091/106575093/106586938/106586939	5
kidney positive.Downregulated	kidney positive	Downregulated	GO:0048666	neuron development	15/671	99/11326	0.000684487	0.0170513	0.0146344	106576894/100195364/100196759/106561641/106561785/106564821/106565270/106566012/106566140/106574165/106581145/106586448/106588489/106598524/106603321	15
kidney positive.Downregulated	kidney positive	Downregulated	GO:0042221	response to chemical	37/671	363/11326	0.00085369	0.0208041	0.0178552	100195556/100196759/106586496/100136461/106612416/100136443/100136517/106564582/106564996/106565799/106566949/106571802/106573277/106573929/106578934/106579307/106579893/106580167/106581145/106586625/106586805/106588537/106589772/106599162/106599299/106603373/106604225/106604720/106605412/106605413/106605479/106605567/106608492/106608778/106609475/106567409/106563856	37
kidney positive.Downregulated	kidney positive	Downregulated	GO:0007155	cell adhesion	38/671	378/11326	0.000946953	0.0221153	0.0189806	100380515/106576894/106604110/100329176/106607758/106560870/106561566/106564832/106565399/106565798/106566628/106567602/106569169/106573702/106573979/106574338/106575927/106577001/106577661/106580029/106580143/106580611/106581345/106581763/106581859/106582912/106583093/106588084/106588562/106599664/106600236/106603248/106604927/106605377/106609934/106613563/100195786/106580063	38
kidney positive.Downregulated	kidney positive	Downregulated	GO:0022610	biological adhesion	38/671	378/11326	0.000946953	0.0221153	0.0189806	100380515/106576894/106604110/100329176/106607758/106560870/106561566/106564832/106565399/106565798/106566628/106567602/106569169/106573702/106573979/106574338/106575927/106577001/106577661/106580029/106580143/106580611/106581345/106581763/106581859/106582912/106583093/106588084/106588562/106599664/106600236/106603248/106604927/106605377/106609934/106613563/100195786/106580063	38
kidney positive.Downregulated	kidney positive	Downregulated	GO:0055085	transmembrane transport	36/671	356/11326	0.00115057	0.0263221	0.0225911	106589457/106561873/106563450/106564794/106565632/106567683/106567901/106568517/106569646/106571504/106571933/106571974/106573471/106576020/106576753/106577148/106579290/106582653/106583170/106585428/106589594/106590371/106593697/106594395/106594814/106599461/106600868/106603121/106603636/106603871/106605476/106607810/106608990/106610356/106611134/106612036	36
kidney positive.Downregulated	kidney positive	Downregulated	GO:0006869	lipid transport	14/671	94/11326	0.00121308	0.0271974	0.0233423	106586441/106590095/106564939/106578619/106578797/106583158/106585295/106585491/106588082/106593742/106599673/106600349/106601758/106605287	14
kidney positive.Downregulated	kidney positive	Downregulated	GO:0040011	locomotion	22/671	185/11326	0.00138385	0.0304176	0.0261061	106604960/100195364/100196759/106607758/106561947/106562232/106562279/106564996/106565399/106573023/106578934/106579893/106581145/106586625/106586805/106588362/106588537/106599664/106605412/106605413/106605479/106605567	22
kidney positive.Downregulated	kidney positive	Downregulated	GO:0016042	lipid catabolic process	15/671	107/11326	0.00154632	0.0333351	0.02861	106564939/106571371/106577205/106577820/106578797/106581476/106584996/106585491/106586343/106588082/106593742/106599162/106571557/100380422/106567456	15
kidney positive.Downregulated	kidney positive	Downregulated	GO:0007156	homophilic cell adhesion via plasma membrane adhesion molecules	15/671	108/11326	0.00170013	0.0359594	0.0308624	106576894/106604110/106560870/106565798/106569169/106573702/106573979/106577001/106580611/106581345/106582912/106583093/106600236/106603248/106605377	15
kidney positive.Downregulated	kidney positive	Downregulated	GO:0010817	regulation of hormone levels	8/671	39/11326	0.00174023	0.036126	0.0310053	106613537/106565889/106579307/106580581/106601275/106603746/106612419/100194898	8
kidney positive.Downregulated	kidney positive	Downregulated	GO:0007605	sensory perception of sound	5/671	16/11326	0.00181574	0.0363472	0.0311952	106576894/106567602/106584586/106606395/106611846	5
kidney positive.Downregulated	kidney positive	Downregulated	GO:0050954	sensory perception of mechanical stimulus	5/671	16/11326	0.00181574	0.0363472	0.0311952	106576894/106567602/106584586/106606395/106611846	5
kidney positive.Downregulated	kidney positive	Downregulated	GO:0010675	regulation of cellular carbohydrate metabolic process	4/671	10/11326	0.00192308	0.0371684	0.0319	106561292/106563715/106565196/106568163	4
kidney positive.Downregulated	kidney positive	Downregulated	GO:0010906	regulation of glucose metabolic process	4/671	10/11326	0.00192308	0.0371684	0.0319	106561292/106563715/106565196/106568163	4
kidney positive.Downregulated	kidney positive	Downregulated	GO:0009725	response to hormone	8/671	40/11326	0.00206452	0.0392259	0.0336659	100136461/106612416/100136443/100136517/106564582/106566949/106608778/106609475	8
kidney positive.Downregulated	kidney positive	Downregulated	GO:0010876	lipid localization	14/671	100/11326	0.0022179	0.0409927	0.0351822	106586441/106590095/106564939/106578619/106578797/106583158/106585295/106585491/106588082/106593742/106599673/106600349/106601758/106605287	14
kidney positive.Downregulated	kidney positive	Downregulated	GO:0007267	cell-cell signaling	21/671	180/11326	0.00223064	0.0409927	0.0351822	106561024/100195633/106563215/106564887/106567524/106567714/106567945/106579026/106579307/106580581/106584541/106587577/106588580/106599491/106601775/106603746/106609255/106609478/106579277/100194898/106590214	21
kidney positive.Upregulated	kidney positive	Upregulated	GO:0002376	immune system process	43/221	400/11326	1.83972e-20	1.11119e-17	9.72144e-18	100195999/100195148/100196613/100136413/100136449/100136511/100136512/100136541/100136587/106564720/106565855/106566989/106568262/106569488/106570498/106570861/106570889/106573842/106574371/106575194/106579498/106582386/106585878/106586893/106587124/106590516/106590517/106591927/106592946/106593218/106596088/106599427/106600445/106600447/106600865/106600963/106601456/106611470/100195428/100194889…	43
kidney positive.Upregulated	kidney positive	Upregulated	GO:0006955	immune response	38/221	329/11326	3.36457e-19	1.0161e-16	8.88954e-17	100195999/100195148/100196613/100136413/100136449/100136511/100136512/100136541/100136587/106564720/106565855/106566989/106568262/106569488/106570498/106570861/106570889/106573842/106574371/106575194/106579498/106582386/106585878/106586893/106587124/106590516/106590517/106591927/106592946/106593218/106596088/106599427/106600445/106600447/106601456/100136920/100196194/100196289	38
kidney positive.Upregulated	kidney positive	Upregulated	GO:0006952	defense response	27/221	172/11326	2.90662e-17	5.852e-15	5.11974e-15	100195999/100195148/100196613/100136365/100136439/100136449/100136453/100136456/100136541/100136587/106566989/106570889/106574371/106575194/106582386/106587124/106587655/106591927/106593218/106596088/106599427/106600865/106600963/106611470/100194889/100136920/100196194	27
kidney positive.Upregulated	kidney positive	Upregulated	GO:0007259	JAK-STAT cascade	8/221	14/11326	5.02983e-11	6.07604e-09	5.31574e-09	100136413/106589833/106591927/106593218/106596088/106599427/106601915/106606429	8
kidney positive.Upregulated	kidney positive	Upregulated	GO:0097696	STAT cascade	8/221	14/11326	5.02983e-11	6.07604e-09	5.31574e-09	100136413/106589833/106591927/106593218/106596088/106599427/106601915/106606429	8
kidney positive.Upregulated	kidney positive	Upregulated	GO:0034097	response to cytokine	10/221	48/11326	2.23354e-08	2.24843e-06	1.96708e-06	100196613/100136541/100136587/106568262/106582386/106591927/106593218/106596088/106599427/100136920	10
kidney positive.Upregulated	kidney positive	Upregulated	GO:0009607	response to biotic stimulus	10/221	51/11326	4.14581e-08	2.7823e-06	2.43415e-06	100196303/100136365/100136439/100136453/100136541/106600865/106600963/106611470/100194889/100136465	10
kidney positive.Upregulated	kidney positive	Upregulated	GO:0043207	response to external biotic stimulus	10/221	51/11326	4.14581e-08	2.7823e-06	2.43415e-06	100196303/100136365/100136439/100136453/100136541/106600865/106600963/106611470/100194889/100136465	10
kidney positive.Upregulated	kidney positive	Upregulated	GO:0051707	response to other organism	10/221	51/11326	4.14581e-08	2.7823e-06	2.43415e-06	100196303/100136365/100136439/100136453/100136541/106600865/106600963/106611470/100194889/100136465	10
kidney positive.Upregulated	kidney positive	Upregulated	GO:0071345	cellular response to cytokine stimulus	9/221	47/11326	2.49372e-07	1.5062e-05	1.31773e-05	100196613/100136541/106568262/106582386/106591927/106593218/106596088/106599427/100136920	9
kidney positive.Upregulated	kidney positive	Upregulated	GO:0045087	innate immune response	11/221	78/11326	3.00702e-07	1.65112e-05	1.44452e-05	100195148/100196613/100136541/100136587/106566989/106582386/106591927/106593218/106596088/106599427/100136920	11
kidney positive.Upregulated	kidney positive	Upregulated	GO:0009605	response to external stimulus	17/221	201/11326	3.90284e-07	1.96443e-05	1.71862e-05	100380477/100196303/100136365/100136439/100136453/100136541/106574371/106575194/106584632/106587124/106590119/106596062/106600865/106600963/106611470/100194889/100136465	17
kidney positive.Upregulated	kidney positive	Upregulated	GO:0009615	response to virus	7/221	27/11326	6.23938e-07	2.89891e-05	2.53617e-05	100196303/100136541/106600865/106600963/106611470/100194889/100136465	7
kidney positive.Upregulated	kidney positive	Upregulated	GO:0034341	response to interferon-gamma	6/221	18/11326	7.87055e-07	3.13961e-05	2.74675e-05	100196613/106582386/106591927/106593218/106596088/106599427	6
kidney positive.Upregulated	kidney positive	Upregulated	GO:0071346	cellular response to interferon-gamma	6/221	18/11326	7.87055e-07	3.13961e-05	2.74675e-05	100196613/106582386/106591927/106593218/106596088/106599427	6
kidney positive.Upregulated	kidney positive	Upregulated	GO:0098542	defense response to other organism	8/221	40/11326	8.31685e-07	3.13961e-05	2.74675e-05	100136365/100136439/100136453/100136541/106600865/106600963/106611470/100194889	8
kidney positive.Upregulated	kidney positive	Upregulated	GO:0051704	multi-organism process	12/221	118/11326	3.12531e-06	0.00011104	9.71457e-05	100302577/100196303/100136413/100136365/100136439/100136453/100136541/106600865/106600963/106611470/100194889/100136465	12
kidney positive.Upregulated	kidney positive	Upregulated	GO:0048585	negative regulation of response to stimulus	12/221	120/11326	3.73192e-06	0.000125227	0.000109557	106610335/106560302/106567494/106574371/106575194/106579194/106584632/106587124/106591927/106593218/106596088/106599427	12
kidney positive.Upregulated	kidney positive	Upregulated	GO:0006520	cellular amino acid metabolic process	16/221	233/11326	1.29564e-05	0.000411877	0.000360338	106587762/100500786/106562243/106562698/106570297/106572754/106580394/106585394/106585996/106586691/106595073/106611485/106612204/100194861/100194891/100195436	16
kidney positive.Upregulated	kidney positive	Upregulated	GO:0002252	immune effector process	8/221	61/11326	2.2396e-05	0.00067636	0.000591726	100136541/106574371/106575194/106587124/106600865/106600963/106611470/100194889	8
kidney positive.Upregulated	kidney positive	Upregulated	GO:0051607	defense response to virus	5/221	19/11326	2.51468e-05	0.000723271	0.000632767	100136541/106600865/106600963/106611470/100194889	5
kidney positive.Upregulated	kidney positive	Upregulated	GO:0043900	regulation of multi-organism process	4/221	10/11326	2.7018e-05	0.000739279	0.000646773	100302577/100196303/100136413/100136465	4
kidney positive.Upregulated	kidney positive	Upregulated	GO:0042221	response to chemical	20/221	363/11326	2.81514e-05	0.000739279	0.000646773	100380477/100195148/100196303/100196613/100136541/100136587/106563568/106568262/106577235/106579194/106582386/106584632/106590119/106591927/106593218/106596062/106596088/106599427/100136920/100136465	20
kidney positive.Upregulated	kidney positive	Upregulated	GO:0006418	tRNA aminoacylation for protein translation	8/221	64/11326	3.2014e-05	0.000805686	0.00070487	106587762/106562698/106572754/106585996/106595073/106612204/100194891/100195436	8
kidney positive.Upregulated	kidney positive	Upregulated	GO:0019221	cytokine-mediated signaling pathway	6/221	33/11326	3.67579e-05	0.000888071	0.000776946	106568262/106582386/106591927/106593218/106596088/106599427	6
kidney positive.Upregulated	kidney positive	Upregulated	GO:0032922	circadian regulation of gene expression	4/221	11/11326	4.18082e-05	0.000971237	0.000849705	100380855/106565851/106609207/106561705	4
kidney positive.Upregulated	kidney positive	Upregulated	GO:0031347	regulation of defense response	7/221	50/11326	4.79338e-05	0.00104152	0.000911195	106574371/106575194/106587124/106591927/106593218/106596088/106599427	7
kidney positive.Upregulated	kidney positive	Upregulated	GO:0043038	amino acid activation	8/221	68/11326	5.00068e-05	0.00104152	0.000911195	106587762/106562698/106572754/106585996/106595073/106612204/100194891/100195436	8
kidney positive.Upregulated	kidney positive	Upregulated	GO:0043039	tRNA aminoacylation	8/221	68/11326	5.00068e-05	0.00104152	0.000911195	106587762/106562698/106572754/106585996/106595073/106612204/100194891/100195436	8
kidney positive.Upregulated	kidney positive	Upregulated	GO:0043066	negative regulation of apoptotic process	6/221	39/11326	9.82064e-05	0.00191344	0.00167401	100194912/106568262/106572073/106589833/106601915/106606429	6
kidney positive.Upregulated	kidney positive	Upregulated	GO:0043069	negative regulation of programmed cell death	6/221	39/11326	9.82064e-05	0.00191344	0.00167401	100194912/106568262/106572073/106589833/106601915/106606429	6
kidney positive.Upregulated	kidney positive	Upregulated	GO:0010033	response to organic substance	14/221	223/11326	0.000119688	0.00225911	0.00197643	100195148/100196613/100136541/100136587/106563568/106568262/106577235/106579194/106582386/106591927/106593218/106596088/106599427/100136920	14
kidney positive.Upregulated	kidney positive	Upregulated	GO:0050777	negative regulation of immune response	4/221	15/11326	0.000162619	0.00296751	0.00259618	106574371/106575194/106587124/106591927	4
kidney positive.Upregulated	kidney positive	Upregulated	GO:0071310	cellular response to organic substance	12/221	176/11326	0.000170742	0.00296751	0.00259618	100196613/100136541/106563568/106568262/106577235/106579194/106582386/106591927/106593218/106596088/106599427/100136920	12
kidney positive.Upregulated	kidney positive	Upregulated	GO:0060548	negative regulation of cell death	6/221	43/11326	0.000171958	0.00296751	0.00259618	100194912/106568262/106572073/106589833/106601915/106606429	6
kidney positive.Upregulated	kidney positive	Upregulated	GO:0009435	NAD biosynthetic process	4/221	16/11326	0.000213523	0.00358244	0.00313416	100380855/106565851/106609207/106561705	4
kidney positive.Upregulated	kidney positive	Upregulated	GO:0009968	negative regulation of signal transduction	8/221	94/11326	0.00048814	0.00787576	0.00689026	106610335/106560302/106567494/106579194/106591927/106593218/106596088/106599427	8
kidney positive.Upregulated	kidney positive	Upregulated	GO:0010648	negative regulation of cell communication	8/221	95/11326	0.000524235	0.00787576	0.00689026	106610335/106560302/106567494/106579194/106591927/106593218/106596088/106599427	8
kidney positive.Upregulated	kidney positive	Upregulated	GO:0023057	negative regulation of signaling	8/221	95/11326	0.000524235	0.00787576	0.00689026	106610335/106560302/106567494/106579194/106591927/106593218/106596088/106599427	8
kidney positive.Upregulated	kidney positive	Upregulated	GO:0007623	circadian rhythm	4/221	20/11326	0.000534613	0.00787576	0.00689026	100380855/106565851/106609207/106561705	4
kidney positive.Upregulated	kidney positive	Upregulated	GO:0019674	NAD metabolic process	4/221	20/11326	0.000534613	0.00787576	0.00689026	100380855/106565851/106609207/106561705	4
kidney positive.Upregulated	kidney positive	Upregulated	GO:0048523	negative regulation of cellular process	21/221	493/11326	0.000645869	0.00928821	0.00812597	100194912/106610335/100196303/106560302/106563231/106567494/106568262/106572073/106573842/106574371/106575194/106579194/106587124/106589833/106591927/106593218/106596088/106599427/106601915/106606429/100136465	21
kidney positive.Upregulated	kidney positive	Upregulated	GO:0002526	acute inflammatory response	3/221	10/11326	0.000794749	0.0107758	0.00942741	106574371/106575194/106587124	3
kidney positive.Upregulated	kidney positive	Upregulated	GO:2000257	regulation of protein activation cascade	3/221	10/11326	0.000794749	0.0107758	0.00942741	106574371/106575194/106587124	3
kidney positive.Upregulated	kidney positive	Upregulated	GO:0002683	negative regulation of immune system process	5/221	38/11326	0.000802832	0.0107758	0.00942741	106573842/106574371/106575194/106587124/106591927	5
kidney positive.Upregulated	kidney positive	Upregulated	GO:0070887	cellular response to chemical stimulus	12/221	211/11326	0.00088438	0.0116123	0.0101592	100196613/100136541/106563568/106568262/106577235/106579194/106582386/106591927/106593218/106596088/106599427/100136920	12
kidney positive.Upregulated	kidney positive	Upregulated	GO:1902532	negative regulation of intracellular signal transduction	5/221	39/11326	0.000906453	0.0116489	0.0101913	106567494/106591927/106593218/106596088/106599427	5
kidney positive.Upregulated	kidney positive	Upregulated	GO:0080134	regulation of response to stress	7/221	82/11326	0.0010771	0.0135535	0.0118575	106574371/106575194/106587124/106591927/106593218/106596088/106599427	7
kidney positive.Upregulated	kidney positive	Upregulated	GO:0045861	negative regulation of proteolysis	3/221	12/11326	0.00141555	0.0174488	0.0152655	106574371/106575194/106587124	3
kidney positive.Upregulated	kidney positive	Upregulated	GO:0048511	rhythmic process	4/221	26/11326	0.00150512	0.0181819	0.0159068	100380855/106565851/106609207/106561705	4
kidney positive.Upregulated	kidney positive	Upregulated	GO:0050776	regulation of immune response	8/221	112/11326	0.00154653	0.0183158	0.0160239	106573842/106574371/106575194/106587124/106591927/106593218/106596088/106599427	8
kidney positive.Upregulated	kidney positive	Upregulated	GO:0045088	regulation of innate immune response	4/221	27/11326	0.00174015	0.0202125	0.0176833	106591927/106593218/106596088/106599427	4
kidney positive.Upregulated	kidney positive	Upregulated	GO:0006457	protein folding	8/221	115/11326	0.00183055	0.0206226	0.0180421	100380418/100136430/106569608/106569895/106573818/106586346/106586369/106613685	8
kidney positive.Upregulated	kidney positive	Upregulated	GO:0019752	carboxylic acid metabolic process	19/221	464/11326	0.00184374	0.0206226	0.0180421	106587762/100136456/100500786/106562243/106562698/106570297/106572754/106576820/106580394/106585394/106585996/106586691/106595073/106604578/106611485/106612204/100194861/100194891/100195436	19
kidney positive.Upregulated	kidney positive	Upregulated	GO:0043436	oxoacid metabolic process	19/221	465/11326	0.00188943	0.0207494	0.018153	106587762/100136456/100500786/106562243/106562698/106570297/106572754/106576820/106580394/106585394/106585996/106586691/106595073/106604578/106611485/106612204/100194861/100194891/100195436	19
kidney positive.Upregulated	kidney positive	Upregulated	GO:0006082	organic acid metabolic process	19/221	466/11326	0.00193607	0.0208819	0.018269	106587762/100136456/100500786/106562243/106562698/106570297/106572754/106576820/106580394/106585394/106585996/106586691/106595073/106604578/106611485/106612204/100194861/100194891/100195436	19
kidney positive.Upregulated	kidney positive	Upregulated	GO:0016032	viral process	4/221	28/11326	0.00199947	0.0211874	0.0185362	100302577/100196303/100136413/100136465	4
kidney positive.Upregulated	kidney positive	Upregulated	GO:0044403	symbiont process	4/221	29/11326	0.00228434	0.0237887	0.020812	100302577/100196303/100136413/100136465	4
kidney positive.Upregulated	kidney positive	Upregulated	GO:0002697	regulation of immune effector process	3/221	15/11326	0.00280376	0.0287029	0.0251112	106574371/106575194/106587124	3
kidney positive.Upregulated	kidney positive	Upregulated	GO:0006954	inflammatory response	6/221	74/11326	0.00316672	0.0318783	0.0278893	100136449/100136456/106574371/106575194/106587124/106587655	6
kidney positive.Upregulated	kidney positive	Upregulated	GO:0044419	interspecies interaction between organisms	4/221	33/11326	0.00370346	0.03646	0.0318977	100302577/100196303/100136413/100136465	4
kidney positive.Upregulated	kidney positive	Upregulated	GO:0006399	tRNA metabolic process	8/221	129/11326	0.00374258	0.03646	0.0318977	106587762/106562698/106572754/106585996/106595073/106612204/100194891/100195436	8
kidney survivor.Downregulated	kidney survivor	Downregulated	GO:0003008	system process	9/134	122/11326	1.36818e-05	0.00896619	0.00798822	106567602/106573206/106585075/106586030/106600670/106601268/106610691/106611846/106613493	9
kidney survivor.Downregulated	kidney survivor	Downregulated	GO:0007600	sensory perception	6/134	52/11326	3.19312e-05	0.00896619	0.00798822	106567602/106573206/106586030/106601268/106610691/106611846	6
kidney survivor.Downregulated	kidney survivor	Downregulated	GO:0050877	nervous system process	6/134	54/11326	3.9732e-05	0.00896619	0.00798822	106567602/106573206/106586030/106601268/106610691/106611846	6
kidney survivor.Downregulated	kidney survivor	Downregulated	GO:1901137	carbohydrate derivative biosynthetic process	15/134	425/11326	0.000147498	0.024964	0.0222412	100192340/106561348/106561365/106566716/106569200/106569991/106574555/106588432/106588596/106590435/106600677/106607809/106613542/106579640/106569377	15
kidney survivor.Upregulated	kidney survivor	Upregulated	GO:0002376	immune system process	18/40	400/11326	2.78466e-16	4.09345e-14	3.48815e-14	100136413/100136541/100136587/106564720/106569488/106570861/106570889/106579498/106585878/106586893/106590516/106592946/106593218/106601456/106611470/100194889/100136920/100196194	18
kidney survivor.Upregulated	kidney survivor	Upregulated	GO:0006955	immune response	16/40	329/11326	5.9818e-15	4.39662e-13	3.74649e-13	100136413/100136541/100136587/106564720/106569488/106570861/106570889/106579498/106585878/106586893/106590516/106592946/106593218/106601456/100136920/100196194	16
kidney survivor.Upregulated	kidney survivor	Upregulated	GO:0006952	defense response	8/40	172/11326	1.22173e-07	5.98647e-06	5.10125e-06	100136541/100136587/106570889/106593218/106611470/100194889/100136920/100196194	8
kidney survivor.Upregulated	kidney survivor	Upregulated	GO:0034097	response to cytokine	4/40	48/11326	2.32005e-05	0.000852619	0.000726543	100136541/100136587/106593218/100136920	4
kidney survivor.Upregulated	kidney survivor	Upregulated	GO:0051607	defense response to virus	3/40	19/11326	3.80258e-05	0.00111796	0.000952647	100136541/106611470/100194889	3
kidney survivor.Upregulated	kidney survivor	Upregulated	GO:0009615	response to virus	3/40	27/11326	0.000112557	0.00275764	0.00234987	100136541/106611470/100194889	3
kidney survivor.Upregulated	kidney survivor	Upregulated	GO:0045087	innate immune response	4/40	78/11326	0.000157592	0.00330942	0.00282006	100136541/100136587/106593218/100136920	4
kidney survivor.Upregulated	kidney survivor	Upregulated	GO:0098542	defense response to other organism	3/40	40/11326	0.000368289	0.00676731	0.00576663	100136541/106611470/100194889	3
kidney survivor.Upregulated	kidney survivor	Upregulated	GO:0071345	cellular response to cytokine stimulus	3/40	47/11326	0.000594179	0.0086612	0.00738047	100136541/106593218/100136920	3
kidney survivor.Upregulated	kidney survivor	Upregulated	GO:0009607	response to biotic stimulus	3/40	51/11326	0.000755686	0.0086612	0.00738047	100136541/106611470/100194889	3
kidney survivor.Upregulated	kidney survivor	Upregulated	GO:0043207	response to external biotic stimulus	3/40	51/11326	0.000755686	0.0086612	0.00738047	100136541/106611470/100194889	3
kidney survivor.Upregulated	kidney survivor	Upregulated	GO:0051707	response to other organism	3/40	51/11326	0.000755686	0.0086612	0.00738047	100136541/106611470/100194889	3
kidney survivor.Upregulated	kidney survivor	Upregulated	GO:0051704	multi-organism process	4/40	118/11326	0.000765957	0.0086612	0.00738047	100136413/100136541/106611470/100194889	4
kidney survivor.Upregulated	kidney survivor	Upregulated	GO:0007259	JAK-STAT cascade	2/40	14/11326	0.00107744	0.0105589	0.00899757	100136413/106593218	2
kidney survivor.Upregulated	kidney survivor	Upregulated	GO:0097696	STAT cascade	2/40	14/11326	0.00107744	0.0105589	0.00899757	100136413/106593218	2
kidney survivor.Upregulated	kidney survivor	Upregulated	GO:0002252	immune effector process	3/40	61/11326	0.00127449	0.0117094	0.00997791	100136541/106611470/100194889	3
kidney survivor.Upregulated	kidney survivor	Upregulated	GO:0006730	one-carbon metabolic process	2/40	26/11326	0.00374634	0.0323948	0.0276046	106566382/106579999	2

## Sheet: KEGG disease stage
Cluster	group	othergroup	ID	Description	GeneRatio	BgRatio	pvalue	p.adjust	qvalue	geneID	Count
positive.Downregulated	positive	Downregulated	sasa02010	ABC transporters	10/550	58/9797	0.00130066	0.0105498	0.00889923	106586441/106589694/106589695/106575306/106577627/106580650/106584588/106602863/106604461/106612343	10
suspect.Downregulated	suspect	Downregulated	sasa00592	alpha-Linolenic acid metabolism	5/389	28/9797	0.00444164	0.0406607	0.034506	106564098/106578797/106585490/106588082/106593742	5
positive.Downregulated	positive	Downregulated	sasa00592	alpha-Linolenic acid metabolism	9/550	28/9797	1.36928e-05	0.000499789	0.000421596	106564098/106564939/106578797/106585295/106585490/106585491/106588082/106593742/106610304	9
positive.Downregulated	positive	Downregulated	sasa00590	Arachidonic acid metabolism	12/550	74/9797	0.000780846	0.00760024	0.00641116	106564098/106564939/106578378/106578797/106585295/106585490/106585491/106588082/106593742/106610304/106613187/106611597	12
suspect.Upregulated	suspect	Upregulated	sasa00330	Arginine and proline metabolism	9/175	82/9797	1.44178e-05	0.00147168	0.00129332	100195398/106599105/100500786/106561094/106564257/106577392/106611136/106611485/106603062	9
suspect.Downregulated	suspect	Downregulated	sasa00053	Ascorbate and aldarate metabolism	8/389	29/9797	1.18417e-05	0.000305515	0.00025927	106580020/106581797/106581876/106590122/106604038/106604039/106608682/106561249	8
positive.Downregulated	positive	Downregulated	sasa00053	Ascorbate and aldarate metabolism	9/550	29/9797	1.88759e-05	0.000551177	0.000464944	106574967/106580020/106581797/106590122/106604038/106604039/106613311/106561249/100194842	9
suspect.Upregulated	suspect	Upregulated	sasa01230	Biosynthesis of amino acids	10/175	154/9797	0.000427916	0.0116607	0.0102475	106599105/100500786/106562750/106569991/106570297/106580394/106586211/106586691/106593678/106611485	10
positive.Downregulated	positive	Downregulated	sasa04020	Calcium signaling pathway	35/550	309/9797	5.4179e-05	0.00113002	0.000953225	100195425/106600734/106589457/106562078/106604070/100194655/106562770/106562772/106563014/106563117/106563238/106566457/106567450/106571382/106571974/106572121/106577205/106583220/106583449/106585428/106586468/106587081/106587138/106588693/106599743/106603409/106606853/106607019/106607782/106608969/106609050/106611576/106612112/106571557/100380422	35
suspect.Downregulated	suspect	Downregulated	sasa04514	Cell adhesion molecules	25/389	263/9797	4.53678e-05	0.000836063	0.000709511	100286596/100136450/100136451/106564356/106566698/106569780/106573979/106574268/106574316/106578249/106580029/106581307/106582048/106583429/106584192/106588084/106591671/106598968/106600490/106604808/106605368/100195048/106613444/106578477/106573948	25
positive.Downregulated	positive	Downregulated	sasa04514	Cell adhesion molecules	34/550	263/9797	4.17156e-06	0.000304524	0.00025688	100286596/100136450/106564356/106564360/106565798/106567268/106569780/106569815/106570634/106573979/106574268/106574316/106574338/106575093/106575202/106578397/106580029/106581307/106581370/106581534/106581859/106582912/106583429/106584192/106588084/106598968/106600490/106604808/106613014/100195048/106613444/106565095/106589744/106573948	34
suspect.Downregulated	suspect	Downregulated	sasa04060	Cytokine-cytokine receptor interaction	43/389	333/9797	5.02882e-12	6.48717e-10	5.50523e-10	100136452/100286596/100195206/100195864/100195519/106561115/106563377/106563758/106564380/106564996/106566127/106566619/106568165/106571364/106572809/106572813/106575455/106577651/106577763/106578934/106580552/106581115/106582258/106584036/106586658/106586805/106589221/106591189/106601102/106601362/106601388/106604808/106604935/106605412/106605413/106605479/106605567/106607522/106607975/106608761…	43
suspect.Upregulated	suspect	Upregulated	sasa04060	Cytokine-cytokine receptor interaction	18/175	333/9797	2.70033e-05	0.00147168	0.00129332	106575827/100195681/106561227/106563802/106565162/106565804/106565855/106567045/106567257/106567786/106579050/106585878/106586893/106601371/106603109/106605846/100196393/106567318	18
positive.Downregulated	positive	Downregulated	sasa04060	Cytokine-cytokine receptor interaction	37/550	333/9797	5.03735e-05	0.00113002	0.000953225	100136452/100286596/100195864/106563377/106563436/106564072/106564996/106566127/106566619/106568184/106571364/106571911/106572809/106572813/106575455/106577651/106578934/106579893/106580552/106581115/106583225/106583275/106584036/106586625/106586805/106589221/106591189/106604225/106604808/106604935/106605412/106605413/106605479/106605567/106608761/106612986/100136497	37
positive.Upregulated	positive	Upregulated	sasa04060	Cytokine-cytokine receptor interaction	36/294	333/9797	1.67356e-11	1.99154e-09	1.74403e-09	100195999/100196051/106575827/100195681/100136449/100136512/106561227/106563802/106564387/106565855/106567045/106567257/106567786/106568262/106570861/106570878/106572181/106572390/106579050/106581397/106585878/106586857/106586893/106590119/106594224/106594794/106596062/106600897/106601371/106601456/106603109/106605846/106608297/100196393/100196289/106567318	36
survivor.Downregulated	survivor	Downregulated	sasa04060	Cytokine-cytokine receptor interaction	8/56	333/9797	0.000559782	0.030788	0.0276945	100136452/100195464/106563377/106565799/106571364/106586805/106605479/106567318	8
survivor.Upregulated	survivor	Upregulated	sasa04060	Cytokine-cytokine receptor interaction	5/34	333/9797	0.00544414	0.0446419	0.0366763	100196051/106567786/106570861/106585878/106586893	5
positive.Upregulated	positive	Upregulated	sasa04623	Cytosolic DNA-sensing pathway	9/294	79/9797	0.000569196	0.0112891	0.00988604	100195999/100302577/100337625/100192336/100329194/100136449/106570029/106606998/106611470	9
survivor.Upregulated	survivor	Upregulated	sasa04623	Cytosolic DNA-sensing pathway	3/34	79/9797	0.00252259	0.0446419	0.0366763	100192336/100329194/106570029	3
suspect.Downregulated	suspect	Downregulated	sasa00982	Drug metabolism - cytochrome P450	9/389	50/9797	0.000131921	0.00212723	0.00180524	106565287/106580020/106581797/106581876/106586788/106590122/106604038/106604039/106608682	9
positive.Downregulated	positive	Downregulated	sasa00982	Drug metabolism - cytochrome P450	11/550	50/9797	7.96004e-05	0.00140253	0.0011831	100196661/106565287/106580020/106581797/106584276/106586788/106590122/106604038/106604039/106613967/100194842	11
suspect.Downregulated	suspect	Downregulated	sasa00983	Drug metabolism - other enzymes	12/389	93/9797	0.000294281	0.00379623	0.0032216	106561275/106562279/106570045/106580020/106581797/106581876/106590122/106600677/106604038/106604039/106608682/100286709	12
positive.Downregulated	positive	Downregulated	sasa00983	Drug metabolism - other enzymes	12/550	93/9797	0.00563872	0.0329301	0.0277781	106561275/106562279/106570045/106580020/106581797/106590122/106600677/106604038/106604039/100196246/100194842/100286709	12
suspect.Downregulated	suspect	Downregulated	sasa04512	ECM-receptor interaction	13/389	144/9797	0.00472799	0.0406607	0.034506	106607758/100380751/106562972/106566949/106580029/106585923/106586061/106588374/106588562/106607455/106608922/106608923/106612873	13
positive.Downregulated	positive	Downregulated	sasa04512	ECM-receptor interaction	18/550	144/9797	0.00113935	0.00978498	0.00825409	106607758/106562972/106566180/106566459/106566949/106571903/106579654/106580029/106581006/106586061/106588374/106588562/106588580/106608922/106608923/106612873/106613563/106580063	18
positive.Downregulated	positive	Downregulated	sasa00565	Ether lipid metabolism	11/550	74/9797	0.00262886	0.0191907	0.0161882	106564098/106564939/106578797/106583826/106585295/106585490/106585491/106588082/106593742/106606413/106610304	11
positive.Downregulated	positive	Downregulated	sasa00790	Folate biosynthesis	8/550	42/9797	0.00203131	0.015609	0.013167	106610611/106573293/106580686/106581299/106589406/106604730/100196830/100196334	8
suspect.Upregulated	suspect	Upregulated	sasa00260	Glycine, serine and threonine metabolism	7/175	62/9797	0.000110611	0.00401888	0.0035318	100194731/106562750/106580394/106586211/106586691/106593678/106608345	7
positive.Downregulated	positive	Downregulated	sasa00260	Glycine, serine and threonine metabolism	12/550	62/9797	0.000142108	0.00188616	0.00159106	106568486/100194600/100306742/100196494/106561646/106565287/106580033/106586788/106587183/106601268/106605075/106613098	12
suspect.Downregulated	suspect	Downregulated	sasa04672	Intestinal immune network for IgA production	9/389	62/9797	0.000701709	0.00822913	0.00698351	100286596/106564356/106574316/106575151/106576980/106586658/106589221/106591189/106604808	9
positive.Downregulated	positive	Downregulated	sasa04672	Intestinal immune network for IgA production	12/550	62/9797	0.000142108	0.00188616	0.00159106	100286596/106564356/106564360/106574316/106575093/106575151/106576980/106581370/106589221/106591189/106604225/106604808	12
suspect.Downregulated	suspect	Downregulated	sasa00591	Linoleic acid metabolism	5/389	26/9797	0.00317272	0.0314831	0.0267176	106564098/106578797/106585490/106588082/106593742	5
positive.Downregulated	positive	Downregulated	sasa00591	Linoleic acid metabolism	9/550	26/9797	6.85394e-06	0.000333558	0.000281372	106564098/106564939/106578797/106585295/106585490/106585491/106588082/106593742/106610304	9
suspect.Downregulated	suspect	Downregulated	sasa00980	Metabolism of xenobiotics by cytochrome P450	9/389	55/9797	0.000280956	0.00379623	0.0032216	100136926/100136916/106580020/106581797/106581876/106590122/106604038/106604039/106608682	9
positive.Downregulated	positive	Downregulated	sasa00512	Mucin type O-glycan biosynthesis	9/550	45/9797	0.000746833	0.00760024	0.00641116	106588874/106561365/106562107/106566716/106570831/106573212/106587200/106588596/106589847	9
suspect.Downregulated	suspect	Downregulated	sasa04080	Neuroactive ligand-receptor interaction	31/389	285/9797	3.05538e-07	1.97072e-05	1.67242e-05	100195425/106560418/106561947/106563014/106563238/106564379/106567848/106567906/106572121/106572576/106579307/106579928/106579964/106582707/106583524/106583556/106584036/106585075/106589304/106589339/106601872/106602682/106603719/106605119/106608318/106608951/106609050/106567409/100194898/100136497/100136934	31
positive.Downregulated	positive	Downregulated	sasa04080	Neuroactive ligand-receptor interaction	39/550	285/9797	1.82703e-07	2.66747e-05	2.25013e-05	100195425/100195339/106604070/106561947/106562772/106563014/106563117/106563238/106564379/106564789/106567138/106567848/106567906/106572121/106575271/106575702/106579307/106579928/106582707/106583524/106583556/106584036/106585075/106589339/106602682/106603392/106603409/106604075/106605452/106608318/106609050/106611612/106612318/106612471/100194898/100136497/106563589/100136934/100137024	39
survivor.Upregulated	survivor	Upregulated	sasa00910	Nitrogen metabolism	2/34	25/9797	0.00333611	0.0446419	0.0366763	106566382/106571618	2
positive.Upregulated	positive	Upregulated	sasa04621	NOD-like receptor signaling pathway	24/294	291/9797	6.74597e-06	0.000160554	0.0001406	100380418/100196051/100195681/100337625/100192336/100329194/100136449/100380855/106565851/106568560/106568720/106572830/106577817/106582236/106582237/106582240/106582242/106586142/106600975/106601371/106609207/106611470/100196393/106561705	24
positive.Downregulated	positive	Downregulated	sasa00514	Other types of O-glycan biosynthesis	11/550	80/9797	0.0048682	0.0309025	0.0260677	100380515/106561586/106588874/106561365/106562107/106566716/106573212/106587200/106601125/106609794/106612440	11
suspect.Downregulated	suspect	Downregulated	sasa00040	Pentose and glucuronate interconversions	9/389	40/9797	2.04647e-05	0.000439991	0.000373391	106580020/106581797/106581876/106582040/106582287/106590122/106604038/106604039/106608682	9
positive.Downregulated	positive	Downregulated	sasa00040	Pentose and glucuronate interconversions	9/550	40/9797	0.000296104	0.0036026	0.00303897	106579109/106580020/106581797/106582287/106590122/106604038/106604039/106605545/100194842	9
suspect.Downregulated	suspect	Downregulated	sasa00860	Porphyrin and chlorophyll metabolism	7/389	56/9797	0.00638326	0.0484377	0.0411058	106580020/106581797/106581876/106590122/106604038/106604039/106608682	7
positive.Upregulated	positive	Upregulated	sasa03050	Proteasome	15/294	103/9797	3.81872e-07	2.27214e-05	1.98975e-05	100380795/106569939/106569959/106580837/106585705/106588382/106588399/106603098/106608168/106612618/100195015/100136367/100137045/106574131/100196625	15
positive.Downregulated	positive	Downregulated	sasa00230	Purine metabolism	23/550	222/9797	0.00326628	0.0227084	0.0191556	106561494/106560465/106602385/106587015/106607960/100136464/106566847/106571115/106571572/106572701/106573729/106578975/106586468/106587812/106588363/106588693/106591258/106594812/106600677/106608092/106608969/106610009/100195168	23
survivor.Upregulated	survivor	Upregulated	sasa00240	Pyrimidine metabolism	3/34	101/9797	0.00504715	0.0446419	0.0366763	100136513/100195484/106607664	3
suspect.Downregulated	suspect	Downregulated	sasa00830	Retinol metabolism	14/389	77/9797	1.64221e-06	5.29613e-05	4.49448e-05	100136926/100136916/101448035/106562593/106566157/106580020/106581797/106581876/106590122/106601275/106604038/106604039/106607200/106608682	14
positive.Downregulated	positive	Downregulated	sasa00830	Retinol metabolism	11/550	77/9797	0.00361151	0.0239673	0.0202176	101448035/106566157/106580020/106581797/106590122/106601275/106604038/106604039/106607200/106611488/100194842	11
positive.Upregulated	positive	Upregulated	sasa04622	RIG-I-like receptor signaling pathway	14/294	113/9797	6.69054e-06	0.000160554	0.0001406	100195999/100302577/100195148/106581804/100195681/100337625/100192336/100329194/106588405/106600975/106601371/106607291/106611470/100196393	14
suspect.Downregulated	suspect	Downregulated	sasa00140	Steroid hormone biosynthesis	12/389	55/9797	1.20993e-06	5.20268e-05	4.41517e-05	100136926/100136916/106561091/100136945/106580020/106581797/106581876/106590122/106599162/106604038/106604039/106608682	12
positive.Downregulated	positive	Downregulated	sasa00140	Steroid hormone biosynthesis	10/550	55/9797	0.000848087	0.0077388	0.00652804	106561091/100136945/106580020/106581797/106588007/106590122/106599162/106604038/106604039/100194842	10
suspect.Downregulated	suspect	Downregulated	sasa00730	Thiamine metabolism	4/389	19/9797	0.00590368	0.0475984	0.0403936	106602385/106571115/106580686/106581299	4
positive.Downregulated	positive	Downregulated	sasa00730	Thiamine metabolism	6/550	19/9797	0.000440624	0.00494855	0.00417434	106560465/106602385/106587015/106571115/106580686/106581299	6
positive.Upregulated	positive	Upregulated	sasa04620	Toll-like receptor signaling pathway	19/294	173/9797	9.907e-07	3.92978e-05	3.44138e-05	100195999/100196051/100195681/100337625/100192336/100329194/100136449/100302030/106565723/106568560/106570878/106572830/106586142/106586812/106586893/106600975/106601371/100196393/106602560	19
survivor.Upregulated	survivor	Upregulated	sasa04620	Toll-like receptor signaling pathway	5/34	173/9797	0.000297734	0.0122071	0.0100289	100196051/100192336/100329194/106565723/106586893	5
suspect.Downregulated	suspect	Downregulated	sasa00380	Tryptophan metabolism	8/389	59/9797	0.0021611	0.0232318	0.0197153	100136926/100136916/106565287/106574376/106579858/106585586/106586175/106586788	8
positive.Downregulated	positive	Downregulated	sasa00380	Tryptophan metabolism	9/550	59/9797	0.00527178	0.03207	0.0270525	106608358/106564824/106565287/106574376/106579858/106585586/106586175/106586788/106613311	9
positive.Downregulated	positive	Downregulated	sasa04270	Vascular smooth muscle contraction	27/550	218/9797	8.64576e-05	0.00140253	0.0011831	100380676/106562099/106562770/106563117/106564098/106564939/106568748/106571974/106572701/106578797/106583449/106585295/106585490/106585491/106586303/106588082/106588693/106591258/106593742/106599743/106607561/106608969/106610009/106610304/106611671/106571557/106579126	27

## Sheet: KEGG tissue wthin disease stage
Cluster	group	othergroup	ID	Description	GeneRatio	BgRatio	pvalue	p.adjust	qvalue	geneID	Count
liver positive.Downregulated	liver positive	Downregulated	sasa04920	Adipocytokine signaling pathway	16/505	147/9797	0.00367909	0.0308634	0.0258181	100194605/106563020/106566948/106567387/106574322/106576863/106577633/106584036/106584489/106608616/106608778/106610003/106604288/100136543/106590260/106585776	16
liver positive.Upregulated	liver positive	Upregulated	sasa04920	Adipocytokine signaling pathway	15/488	147/9797	0.00644032	0.0440654	0.0363941	106579121/106561227/106565709/106577543/106581311/106584374/106589833/106599520/106601915/106603377/106606429/106607598/106612385/106613839/106566762	15
liver positive.Downregulated	liver positive	Downregulated	sasa00592	alpha-Linolenic acid metabolism	9/505	28/9797	6.85186e-06	0.000344877	0.000288499	100306814/106564098/106564939/106578797/106585490/106585491/106588082/106593742/106610304	9
kidney positive.Downregulated	kidney positive	Downregulated	sasa00592	alpha-Linolenic acid metabolism	7/537	28/9797	0.000616887	0.0110269	0.00965915	106564939/106577820/106578797/106585295/106585491/106588082/106593742	7
liver positive.Upregulated	liver positive	Upregulated	sasa00970	Aminoacyl-tRNA biosynthesis	12/488	62/9797	4.5069e-05	0.000732371	0.000604873	106587762/106562698/106568532/106572754/106585996/106587184/106566135/106581577/106580835/100194891/100195436/106586603	12
liver positive.Downregulated	liver positive	Downregulated	sasa00053	Ascorbate and aldarate metabolism	8/505	29/9797	7.73423e-05	0.00144299	0.0012071	106574967/106580020/106590122/106604038/106604039/106561249/100196365/100194842	8
kidney positive.Downregulated	kidney positive	Downregulated	sasa00053	Ascorbate and aldarate metabolism	7/537	29/9797	0.000775275	0.0113862	0.0099739	106574967/106580020/106590122/106604038/106604039/106613311/106561249	7
liver positive.Upregulated	liver positive	Upregulated	sasa04625	C-type lectin receptor signaling pathway	26/488	244/9797	0.000199532	0.00235811	0.00194759	100195248/100136548/100136449/100136456/100136558/100194629/106565715/106568560/106568746/106569306/106573286/106577470/106577543/106581250/106583822/106586142/106590411/106594467/106602246/106605088/106607598/106608748/106610431/100380347/106573684/100270812	26
kidney positive.Downregulated	kidney positive	Downregulated	sasa04020	Calcium signaling pathway	31/537	309/9797	0.000796236	0.0113862	0.0099739	106583788/106589457/106562078/106604070/106562772/106563117/106565858/106566457/106567054/106571382/106571974/106577205/106583220/106585428/106585604/106586468/106587081/106587138/106587421/106588693/106602710/106603409/106604405/106606853/106607019/106607782/106612112/106613493/106567409/106571557/100380422	31
liver positive.Upregulated	liver positive	Upregulated	sasa04514	Cell adhesion molecules	32/488	263/9797	2.38351e-06	6.19712e-05	5.11827e-05	100306785/106560349/106560647/106560653/106562141/106567123/106567570/106568355/106569798/106569936/106569947/106574080/106574316/106574333/106576603/106582143/106583934/106586912/106587131/106587232/106587268/106588086/106588401/106588402/106592528/106598299/106599071/106605635/106606033/106607214/100195426/100196322	32
liver survivor.Upregulated	liver survivor	Upregulated	sasa04514	Cell adhesion molecules	9/96	263/9797	0.00106682	0.0168024	0.0145986	100136450/100136451/100136501/106569936/106569947/106575562/106588401/106588402/100196322	9
kidney positive.Downregulated	kidney positive	Downregulated	sasa04514	Cell adhesion molecules	42/537	263/9797	2.68118e-10	3.83408e-08	3.35852e-08	100286596/106602824/100196248/100136450/100136451/100136501/106560577/106561641/106564356/106564360/106565798/106566698/106569780/106569815/106570634/106573979/106574268/106574316/106574338/106575091/106575093/106575111/106575202/106578397/106580029/106581146/106581307/106581370/106581534/106581763/106581859/106582912/106583429/106586938/106588084/106598968/106600490/106604808/106605368/106613014…	42
liver survivor.Upregulated	liver survivor	Upregulated	sasa04110	Cell cycle	13/96	257/9797	1.19432e-06	7.52423e-05	6.53734e-05	100195170/100195267/100194750/106565678/101448008/106568170/106572360/106582108/106583830/106607702/106611545/106592455/100306724	13
kidney survivor.Upregulated	kidney survivor	Upregulated	sasa00270	Cysteine and methionine metabolism	3/31	95/9797	0.00326144	0.0456602	0.0400528	100196492/106580394/106612549	3
liver positive.Upregulated	liver positive	Upregulated	sasa04060	Cytokine-cytokine receptor interaction	46/488	333/9797	2.13633e-10	1.38861e-08	1.14687e-08	100137055/100195999/100195140/100196051/100136530/100380871/100136449/106561227/106563802/106564387/106564390/106565709/106565855/106567044/106567045/106567123/106567257/106568165/106568262/106570861/106572181/106575635/106575644/106576603/106578808/106581397/106581661/106581741/106581896/106585878/106586857/106586893/106588201/106588457/106590119/106591126/106594141/106594224/106596062/106600897…	46
kidney positive.Downregulated	kidney positive	Downregulated	sasa04060	Cytokine-cytokine receptor interaction	40/537	333/9797	2.11865e-06	0.000100989	8.8463e-05	100286596/100195864/100136501/106563758/106564072/106564996/106565799/106566127/106566619/106567650/106568184/106571364/106571911/106572809/106572813/106575455/106577651/106578934/106579629/106579893/106580334/106580552/106581115/106583275/106586625/106586805/106588537/106589772/106591189/106604225/106604808/106604935/106605412/106605413/106605479/106605567/106608761/106612986/100196588/106579014	40
kidney positive.Upregulated	kidney positive	Upregulated	sasa04060	Cytokine-cytokine receptor interaction	30/240	333/9797	5.46793e-10	5.63197e-08	4.8348e-08	100195999/100196051/100136449/100136512/106561227/106563802/106565855/106567045/106567257/106567786/106568262/106570861/106572181/106579050/106581397/106585878/106586857/106586893/106590119/106594224/106594794/106596062/106600445/106600865/106600897/106600963/106601456/106603311/106612744/100196289	30
kidney survivor.Downregulated	kidney survivor	Downregulated	sasa04060	Cytokine-cytokine receptor interaction	13/115	333/9797	0.000137104	0.00623822	0.00512335	100195464/100195864/106565799/106566127/106571364/106575455/106580334/106580552/106586805/106604225/106604935/106605479/100196588	13
kidney survivor.Upregulated	kidney survivor	Upregulated	sasa04060	Cytokine-cytokine receptor interaction	7/31	333/9797	6.39675e-05	0.00219315	0.00192381	106567786/106570861/106585878/106586893/106594794/106601456/106603311	7
liver positive.Upregulated	liver positive	Upregulated	sasa04623	Cytosolic DNA-sensing pathway	14/488	79/9797	3.01717e-05	0.00065372	0.000539915	100195999/100302577/100337625/100192336/100329194/100136449/106565715/106570029/106577543/106606998/106607598/106611470/100195444/106612120	14
liver survivor.Upregulated	liver survivor	Upregulated	sasa04623	Cytosolic DNA-sensing pathway	5/96	79/9797	0.00103457	0.0168024	0.0145986	100302577/100192336/100329194/106570029/106612120	5
kidney positive.Upregulated	kidney positive	Upregulated	sasa04623	Cytosolic DNA-sensing pathway	11/240	79/9797	3.15438e-06	0.0001083	9.29712e-05	100195999/100302577/100337625/100192336/100329194/100136449/106570029/106600865/106600963/106606998/106611470	11
kidney survivor.Upregulated	kidney survivor	Upregulated	sasa04623	Cytosolic DNA-sensing pathway	4/31	79/9797	0.000104436	0.00219315	0.00192381	100192336/100329194/106570029/106611470	4
liver positive.Upregulated	liver positive	Upregulated	sasa00471	D-Glutamine and D-glutamate metabolism	4/488	112/9797	0.00218523	0.017755	0.0146641	106566711/106586143/106599099/106606089	4
liver positive.Downregulated	liver positive	Downregulated	sasa00982	Drug metabolism - cytochrome P450	15/505	50/9797	1.65602e-08	2.50059e-06	2.09182e-06	106562827/100196042/100196661/106565287/106566372/106576751/106580020/106580120/106584275/106584276/106586788/106590122/106604038/106604039/100194842	15
liver positive.Downregulated	liver positive	Downregulated	sasa00983	Drug metabolism - other enzymes	17/505	93/9797	4.39953e-06	0.000332165	0.000277865	106562827/106612046/106561275/106562279/106564352/106566372/106570045/106580020/106580120/106587573/106590122/106600677/106604038/106604039/100196246/100194842/100286709	17
kidney positive.Downregulated	kidney positive	Downregulated	sasa04512	ECM-receptor interaction	19/537	144/9797	0.000316231	0.00753683	0.00660201	106607758/106562972/106566180/106566459/106566732/106566949/106580029/106581006/106581031/106581763/106586061/106588562/106588580/106599664/106608922/106608923/106612873/106613563/106580063	19
liver positive.Downregulated	liver positive	Downregulated	sasa00565	Ether lipid metabolism	11/505	74/9797	0.00133695	0.0134586	0.0112585	106564098/106564939/106578797/106583826/106585490/106585491/106588082/106593742/106606413/106610304/100380789	11
liver positive.Upregulated	liver positive	Upregulated	sasa00061	Fatty acid biosynthesis	8/488	32/9797	0.000130331	0.0016943	0.00139934	106579121/106581311/106584374/106589612/106599520/106603377/106610271/106613839	8
liver positive.Upregulated	liver positive	Upregulated	sasa01212	Fatty acid metabolism	13/488	97/9797	0.000995699	0.00924578	0.00763619	106579121/106562668/106577210/106581311/106584374/106589612/106590135/106599520/106603377/106604515/106610271/106613839/100196302	13
liver positive.Upregulated	liver positive	Upregulated	sasa04216	Ferroptosis	12/488	105/9797	0.00586276	0.0423421	0.0349708	106579121/100270807/106575674/106579454/106581311/106583265/106584335/106599520/106599563/106603377/106604686/106603062	12
liver positive.Downregulated	liver positive	Downregulated	sasa00790	Folate biosynthesis	10/505	42/9797	4.00076e-05	0.00100686	0.000842266	106610611/106573293/106579999/106580686/106581299/106589406/106590426/106604730/100196830/100196334	10
liver positive.Downregulated	liver positive	Downregulated	sasa04068	FoxO signaling pathway	32/505	303/9797	8.60058e-05	0.00144299	0.0012071	100194605/100462679/100136517/106561749/106562007/106566105/106566106/106567700/106568527/106568949/106571978/106573900/106574322/106575072/106576863/106576885/106577374/106577633/106580167/106586175/106587731/106593510/106599005/106599029/106608778/106609100/106609475/106614017/106604288/100136543/106590260/100195227	32
liver positive.Upregulated	liver positive	Upregulated	sasa00051	Fructose and mannose metabolism	12/488	65/9797	7.33392e-05	0.00105934	0.000874924	100380798/100195507/100196344/100380728/106568009/106576192/106578535/106585103/106589825/106593443/106612430/100380757	12
liver positive.Upregulated	liver positive	Upregulated	sasa00480	Glutathione metabolism	10/488	79/9797	0.0056196	0.0423421	0.0349708	100196702/106604481/100196443/100194639/106571947/106584335/106588075/106611136/106600595/100195559	10
liver positive.Downregulated	liver positive	Downregulated	sasa00564	Glycerophospholipid metabolism	21/505	176/9797	0.000275503	0.0041601	0.00348004	100136539/106563634/106564098/106564939/106578797/106580447/106580584/106582073/106582334/106583826/106585165/106585490/106585491/106588082/106593742/106607258/106610304/100196016/100380789/100196273/100195006	21
liver positive.Downregulated	liver positive	Downregulated	sasa00260	Glycine, serine and threonine metabolism	10/505	62/9797	0.00115757	0.0124853	0.0104443	100194600/100306742/100196494/106565287/106586788/106591425/106601268/106612829/106613098/100196629	10
liver positive.Upregulated	liver positive	Upregulated	sasa00010	Glycolysis / Gluconeogenesis	14/488	117/9797	0.00197335	0.0171024	0.014125	106576722/100380798/100195460/100380728/106568009/106569991/106577739/106578535/106585103/106585664/106587214/106589825/106593443/106612430	14
kidney positive.Downregulated	kidney positive	Downregulated	sasa04672	Intestinal immune network for IgA production	15/537	62/9797	8.44393e-07	6.03741e-05	5.28857e-05	100286596/100286623/106564356/106564360/106574316/106575091/106575093/106575151/106576980/106581370/106589772/106591189/106604225/106604808/106579014	15
liver positive.Downregulated	liver positive	Downregulated	sasa00591	Linoleic acid metabolism	8/505	26/9797	3.22872e-05	0.000975075	0.000815678	106564098/106564939/106578797/106585490/106585491/106588082/106593742/106610304	8
kidney positive.Downregulated	kidney positive	Downregulated	sasa00591	Linoleic acid metabolism	8/537	26/9797	5.01621e-05	0.00143464	0.00125669	106564939/106577820/106578797/106585295/106585491/106588082/106593341/106593742	8
liver positive.Downregulated	liver positive	Downregulated	sasa00980	Metabolism of xenobiotics by cytochrome P450	12/505	55/9797	1.7751e-05	0.000670099	0.000560557	106562827/100196042/100196661/106566372/106576751/106580020/106580120/106586438/106590122/106604038/106604039/100194842	12
kidney positive.Downregulated	kidney positive	Downregulated	sasa00512	Mucin type O-glycan biosynthesis	8/537	45/9797	0.00276	0.03289	0.0288105	106588874/106561365/106562107/106566716/106573212/106587200/106588596/106589847	8
liver positive.Upregulated	liver positive	Upregulated	sasa04217	Necroptosis	27/488	266/9797	0.000334429	0.00362298	0.00299226	100270807/100380418/100196051/100136449/100136558/106563947/106564804/106567004/106568680/106568720/106568746/106569248/106575674/106586142/106589958/106589959/106590411/106594467/106598436/106599099/106606089/100195444/100195312/100270812/106602560/100196289/106566762	27
liver positive.Downregulated	liver positive	Downregulated	sasa04080	Neuroactive ligand-receptor interaction	31/505	285/9797	6.37648e-05	0.0013755	0.00115064	100380342/100195339/106563014/106563238/106564379/106564475/106564789/106567848/106567876/106567906/106572121/106575526/106575702/106576280/106579307/106579928/106582432/106582707/106583556/106584036/106588669/106589339/106602682/106603392/106603719/106604075/106607602/106609050/106611927/106611928/106613166	31
kidney positive.Downregulated	kidney positive	Downregulated	sasa04080	Neuroactive ligand-receptor interaction	35/537	285/9797	5.67518e-06	0.000202888	0.000177723	100195339/106604070/106561947/106562772/106563117/106564706/106564789/106567138/106579307/106579928/106580753/106581499/106583524/106585075/106585604/106587421/106602710/106603392/106603409/106604075/106608318/106609478/106611612/106612318/106612471/106613493/106567409/100194898/100217354/100195488/106563589/106568491/100196588/100136934/100137024	35
kidney survivor.Downregulated	kidney survivor	Downregulated	sasa04080	Neuroactive ligand-receptor interaction	12/115	285/9797	0.000124167	0.00623822	0.00512335	106562016/106564379/106575702/106580753/106585075/106585604/106603392/106608318/106608999/106613493/100194898/100196588	12
liver positive.Upregulated	liver positive	Upregulated	sasa04621	NOD-like receptor signaling pathway	43/488	291/9797	9.73046e-11	1.26496e-08	1.04474e-08	100195248/100270807/100380418/100196051/100337625/100192336/100329194/100136449/100136558/100380855/106560658/106562274/106563947/106564804/106565715/106565851/106568560/106568680/106568720/106568746/106569248/106573286/106575674/106577543/106577817/106580784/106582237/106582240/106586142/106587384/106590411/106594467/106598436/106598827/106600975/106607598/106609207/106611470/106561705/100195444…	43
kidney positive.Upregulated	kidney positive	Upregulated	sasa04621	NOD-like receptor signaling pathway	18/240	291/9797	0.000283684	0.0058439	0.00501674	100380418/100196051/100337625/100192336/100329194/100136449/100380855/106565851/106568560/106568720/106586142/106600445/106600865/106600963/106609207/106611360/106611470/106561705	18
liver positive.Downregulated	liver positive	Downregulated	sasa00670	One carbon pool by folate	7/505	29/9797	0.000536705	0.00675354	0.00564953	106562590/106570897/106573293/106591425/106572128/106562654/100195121	7
kidney positive.Downregulated	kidney positive	Downregulated	sasa00514	Other types of O-glycan biosynthesis	12/537	80/9797	0.00128669	0.016727	0.0146523	100380515/106561586/106588874/106561365/106562107/106566716/106573212/106587200/106601125/106602599/106612440/106586768	12
liver positive.Downregulated	liver positive	Downregulated	sasa00040	Pentose and glucuronate interconversions	8/505	40/9797	0.000840211	0.00975937	0.00816399	106579109/106580020/106582287/106586438/106590122/106604038/106604039/100194842	8
liver positive.Upregulated	liver positive	Upregulated	sasa00030	Pentose phosphate pathway	8/488	57/9797	0.00687786	0.0447061	0.0369233	100380798/100196702/100380728/106571947/106578535/106593443/100195559/100286487	8
liver positive.Upregulated	liver positive	Upregulated	sasa04145	Phagosome	35/488	269/9797	1.55374e-07	5.04966e-06	4.17057e-06	100196462/100270807/100306785/100380666/100380681/106562274/106563067/106564005/106567090/106567570/106568354/106569936/106569947/106572477/106575674/106579446/106579454/106579561/106580001/106586912/106587384/106587655/106588401/106588402/106590474/106599071/106602034/106606886/106610834/100270810/100270811/100286405/100136585/100136919/100136924	35
liver survivor.Upregulated	liver survivor	Upregulated	sasa04145	Phagosome	10/96	269/9797	0.000290519	0.00915135	0.00795105	106567090/106569936/106569947/106588401/106588402/106596213/106610446/100286405/100136919/100136924	10
kidney positive.Upregulated	kidney positive	Upregulated	sasa04145	Phagosome	21/240	269/9797	2.61271e-06	0.0001083	9.29712e-05	100286607/106560797/106564981/106567107/106569608/106572477/106573818/106579446/106579454/106583199/106587655/106588401/106590085/106590474/106596196/106596213/106609141/106613685/100136503/100136919/100136924	21
liver positive.Upregulated	liver positive	Upregulated	sasa03050	Proteasome	22/488	103/9797	4.81889e-09	2.08819e-07	1.72466e-07	100194646/100380795/106569939/106569959/106580837/106585705/106588382/106588399/106592786/106603098/106607192/106608168/106612618/106613492/100195015/100196866/106602205/106566739/100136367/100137045/106574131/100196625	22
liver positive.Downregulated	liver positive	Downregulated	sasa00230	Purine metabolism	24/505	222/9797	0.000462436	0.00634798	0.00531027	100306762/106560465/106602385/106587015/100195480/106612046/100136464/100196663/106560661/106562335/106566847/106567013/106571572/106572701/106573729/106578975/106588342/106588363/106588693/106594812/106600677/106610009/100195121/100195168	24
kidney positive.Downregulated	kidney positive	Downregulated	sasa00230	Purine metabolism	25/537	222/9797	0.000476746	0.00973924	0.00853125	106561494/106560465/106587015/100196812/100136464/106560661/106561348/106562242/106571572/106572701/106572896/106573384/106573729/106584033/106586468/106587812/106588363/106588693/106591258/106592522/106594812/106600677/106608092/106610009/100195168	25
liver positive.Downregulated	liver positive	Downregulated	sasa00830	Retinol metabolism	11/505	77/9797	0.00185975	0.0175514	0.0146822	101448035/106571445/106580020/106581786/106590122/106601275/106604038/106604039/106607200/106611488/100194842	11
liver positive.Upregulated	liver positive	Upregulated	sasa04622	RIG-I-like receptor signaling pathway	17/488	113/9797	4.0343e-05	0.000732371	0.000604873	100195999/100302577/100195148/106581804/100337625/100192336/100329194/106565715/106573286/106577543/106588405/106600975/106607291/106607598/106611470/106612120/106566762	17
kidney positive.Upregulated	kidney positive	Upregulated	sasa04622	RIG-I-like receptor signaling pathway	11/240	113/9797	9.75942e-05	0.00251305	0.00215735	100195999/100302577/100195148/106581804/100337625/100192336/100329194/106600865/106600963/106607291/106611470	11
liver positive.Downregulated	liver positive	Downregulated	sasa00730	Thiamine metabolism	5/505	19/9797	0.00227034	0.0201659	0.0168694	106560465/106602385/106587015/106580686/106581299	5
liver positive.Upregulated	liver positive	Upregulated	sasa04620	Toll-like receptor signaling pathway	20/488	173/9797	0.000373214	0.00373214	0.00308242	100195999/100196051/100337625/100192336/100329194/100136449/100136558/100302030/106565715/106565723/106567123/106568560/106573286/106576603/106577543/106586142/106586893/106600975/106607598/106602560	20
liver survivor.Upregulated	liver survivor	Upregulated	sasa04620	Toll-like receptor signaling pathway	7/96	173/9797	0.00151031	0.01903	0.016534	100196051/100192336/100329194/100302030/106565723/106580864/106586893	7
